# Supplementary material for: Streamlined analysis of drug targets by proteome integral solubility alteration indicates organ-specific engagement
Source: Nat Commun. 2024 Oct 16;15:8923. doi: 10.1038/s41467-024-53240-2 (PMC11484808; doi:10.1038/s41467-024-53240-2)
Supplement: Supplementary file 3 — Supplementary Data 1 [file 41467_2024_53240_MOESM3_ESM.xlsx]

## Sheet: Legend
Supplementary Data 1
This file contains melting points from different published experiments are included in this study
	Column header	Publication	Experiment
	SM2014_cell_extract_staurosporin	Savitsky, M et al, Science 2014	Cell extract Staurosporine vs control
	SM2014_cell_extract_gsk	Savitsky, M et al, Science 2014	Cell extract GSK inhibitor vs control
	SM2014_cell_extract_desatanib	Savitsky, M et al, Science 2014	Cell extract Desatanib vs control
	SM2014_in_cell_Dasatinib	Savitsky, M et al, Science 2014	In cell Staurosporine vs control
	SM2014_Jukrat_cells	Savitsky, M et al, Science 2014	In cell
	IB2016_in_cell_hep2g	Becher, I et al, Nat Chem Bio 2016	In cell
	IB2016_in_cellhep2g	Becher, I et al, Nat Chem Bio 2016	In cell
	IB2016_in_cellhep2g	Becher, I et al, Nat Chem Bio 2016	In cell
	FR2015_extract	Reinhard, F et al, Nat Meth 2015	Cell extract
	FR2015_extract_detergent	Reinhard, F et al, Nat Meth 2015	Cell extract
	FR2015_in_cell	Reinhard, F et al, Nat Meth 2015	In cell
	FR2015_in_cell_detergent	Reinhard, F et al, Nat Meth 2015	In cell
	U2OS_lysate	This study	Cell extract staurosporine vs control

## Sheet: Melting point distributions
SM2014_cell_extract_staurosporin	SM2014_cell_extract_gsk	SM2014_cell_extract_desatanib	SM2014_in_cell_Dasatinib	SM2014_Jukrat_cells	IB2016_in_cell_hep2g	IB2016_in_cellhep2g	IB2016_in_cellhep2g	FR2015_extract	FR2015_extract_detergent	FR2015_in_cell	FR2015_in_cell_detergent	U2OS_lysate
A	B	C	D	E	F	G	H	I	J	K	L	M
55.576	57.8704	52.6526	56.9164	58.4637	57.55	63.871	51.1223	51.9354	53.5528	46.4314	58.5623	52.6557
52.1445	53.9393	56.8841	61.4055	56.7944	61.45	47.5691	58.1009	56.9381	51.5391	56.7717	52.4049	49.7764
55.91	50.1499	50.83	48.308	51.5307	53.16	62.9711	56.4291	56.3575	45.7545	44.6526	61.4585	49.3668
52.1566	49.2136	48.1391	57.6391	56.3459	60.19	62.5444	48.154	50.7189	44.3186	45.5554	61.2592	50.4379
53.3241	59.5881	47.0297	47.935	60.7174	53.53	53.8999	47.1762	61.8953	61.4026	49.3247	46.9003	48.6712
50.3801	49.7167	50.639	48.7434	55.9677	56.42	46.9161	65.3713	48.1445	46.9119	41.8886	56.8517	49.497
51.0725	51.2531	49.6635	58.1791	51.0737	50.9	45.3385	56.6105	63.2345	49.5398	48.8905	45.0665	48.0519
53.6383	50.9184	56.0638	50.8337	49.2016	50.91	61.5082	47.2972	49.0311	45.3084	53.0656	52.5489	46.9578
57.6522	49.075	49.4792	51.8978	53.9367	52.88	55.791	56.1181	51.7816	54.1947	48.9998	43.0839	48.9102
59.5672	54.9414	52.1087	52.2925	47.6258	60.91	44.9564	45.7461	56.322	50.3563	57.5848	45.6381	53.1559
50.9229	56.0041	61.5405	52.3044	50.7907	52.95	58.7514	45.0762	48.6664	49.8299	49.6722	51.2584	55.9913
58.823	62.8996	53.4665	51.468	63.2046	54.44	54.3844	52.1459	57.2573	58.3099	58.1537	49.9446	51.473
62.0934	52.4642	50.1376	51.1968	48.3329	55.99	41.7255	51.1478	57.9119	49.4953	53.9639	43.1403	49.5234
62.0704	54.1085	53.4062	53.55	52.2833	46.11	44.6466	50.3099	56.9498	53.1048	46.9568	52.9839	54.2219
64.5298	50.186	56.4186	50.8226	53.6308	65.34	44.4251	51.3799	50.8305	51.1704	53.9834	49.3074	48.0065
64.6884	59.1073	52.3536	66.6188	53.8012	55.5	48.6497	50.6038	55.3088	47.2961	54.5256	53.1957	49.095
56.7648	50.5375	63.5319	49.7088	64.8862	55.84	51.9303	52.0419	61.8404	49.8779	53.8435	56.1734	51.7879
50.4142	58.5957	55.8597	53.8644	52.9959	41.63	49.0444	50.0952	63.0047	54.9485	43.4197	49.9847	53.099
53.0841	54.5185	48.9712	62.5136	58.3277	51.37	49.5732	53.7385	50.1973	45.021	44.7301	56.9416	51.0761
59.3947	53.9467	53.8788	62.7653	50.9914	56.81	56.3025	52.5228	51.9035	54.0212	55.7683	53.1819	52.2724
56.0826	53.9788	49.2857	63.9395	57.0377	49.83	48.8558	55.2355	56.1704	58.4007	56.6091	55.7802	53.0891
57.5581	54.1787	55.0087	50.6338	51.9235	58.08	46.949	54.6335	55.818	47.9489	58.5126	53.9428	47.461
55.4109	52.355	54.5102	56.419	51.9525	51.22	52.2576	52.7154	49.7218	48.3109	47.4139	53.0843	45.9007
64.5737	51.8515	48.3574	57.4783	47.1996	42.84	59.6697	54.1371	52.6595	50.3076	53.7002	46.7269	51.7934
56.0028	51.4025	48.6347	51.9921	49.4069	59.49	48.0936	52.1556	57.3216	48.4578	49.8136	52.157	51.5509
61.862	53.7497	52.8413	50.4514	53.0383	56.27	52.9595	51.7618	62.0383	47.4668	47.7237	53.6751	53.2926
52.2849	54.6811	54.3775	50.1114	54.7962	48.29	48.476	50.2278	56.323	44.9865	48.4055	53.958	48.5844
54.7696	52.529	50.1407	50.6764	53.4593	47.3	57.2178	52.1184	65.8127	49.5596	44.7472	56.1151	50.3218
51.8531	55.5802	60.4546	52.156	65.9448	48.62	54.5933	50.824	61.4647	54.0817	44.5812	44.9212	49.443
53.8257	51.3141	49.0835	64.0749	51.489	44.47	52.7176	47.5151	54.3194	42.9769	49.0781	55.2976	50.856
66.2127	52.5798	59.4618	54.6232	57.0604	47.34	57.7882	50.9364	65.8083	50.9526	47.7666	44.7789	51.9939
52.3922	60.4228	55.3314	54.4735	52.7595	51.48	52.004	54.3232	50.8598	46.4825	50.4935	56.2183	52.4493
51.0645	66.1475	48.5135	49.401	52.6175	50.44	55.7547	49.732	49.1715	48.6202	42.8381	55.6329	53.087
55.4193	63.604	49.3149	62.9715	61.4421	60.91	51.6932	50.5113	51.7714	43.9089	55.3398	56.7602	51.5392
60.5972	66.822	52.9483	66.8659	54.6569	48.95	52.4138	49.5966	49.5135	48.3844	43.9799	48.1333	49.0802
55.1653	54.2189	48.9272	57.6267	57.6762	49.89	48.1245	56.3618	43.7609	49.6758	44.272	50.7387	49.8824
55.8809	60.1614	51.1103	51.7089	48.8155	51.14	45.5145	56.9487	53.7833	59.152	49.5954	53.7155	48.9914
48.3329	65.772	62.7098	48.0744	60.9518	50.79	53.3237	50.7585	50.5276	50.3504	47.1193	49.3733	52.7586
55.5943	60.1845	50.4203	53.8148	49.5537	51.11	52.5848	49.5743	49.2352	51.3436	47.6239	50.5518	50.7266
51.9794	54.2231	54.5825	56.5899	49.2722	50.25	51.8247	47.3848	50.0202	46.2873	55.6262	49.1498	46.9259
62.5144	55.17	57.3575	47.2921	52.3	50.56	56.5326	54.3704	60.1092	52.5105	47.2952	45.0326	53.264
56.3127	54.078	49.1751	56.1423	49.766	52.89	46.5909	49.4456	51.8835	43.7574	56.7692	44.9078	51.8506
53.7569	54.0492	60.648	49.3183	50.3938	49.96	50.4073	53.5123	58.525	51.7334	43.3633	49.7612	58.2305
62.1928	51.516	53.6856	45.8163	59.6623	48.6	43.2221	49.9243	60.8123	44.9925	47.4613	50.3438	50.3853
57.2783	50.0301	52.7238	57.397	50.7518	51.58	40.8015	48.6407	61.5263	56.6697	55.5671	48.2246	49.7521
51.7805	62.2863	47.8595	52.9099	50.9007	57.75	47.5076	49.9013	52.9078	44.5215	43.5776	49.7674	50.3811
56.577	64.4834	52.2836	65.2168	52.0636	51.79	50.9539	57.4454	57.6494	43.3591	44.7353	46.39	54.1734
56.8275	50.6036	40.3725	56.4717	49.5428	49.73	56.0024	47.0185	54.0542	57.2575	50.2704	43.0555	52.3651
50.952	45.4588	50.1905	62.6548	63.1493	45.55	55.8416	49.8592	54.7739	52.5096	49.0101	53.2033	54.6848
53.2252	51.2579	62.5942	50.3788	53.5078	51.22	42.6083	48.8425	52.4696	49.7766	48.0239	44.2834	50.3639
46.6999	53.8397	50.9937	52.1093	59.5466	50.51	42.8861	47.5764	56.223	46.1084	52.4212	44.7795	53.8693
55.8018	51.3253	63.2411	49.7663	57.009	60.83	55.1008	49.3374	57.2976	49.0581	46.8921	48.6969	54.0097
43.7424	47.6129	56.5373	52.9849	56.2715	49.38	57.099	49.1301	44.5606	48.0031	42.2223	46.7465	52.5501
52.0251	53.9745	51.8005	58.6427	50.0693	48.41	55.7864	50.7912	63.4492	49.8964	57.2996	47.8169	48.2198
48.1801	62.5225	55.3874	50.5297	46.8026	41.9	66.211	49.2576	52.9162	43.8301	46.9429	63.2723	52.5809
52.0217	55.9322	50.3415	48.1307	52.8911	61.71	56.7013	49.51	47.4312	52.0074	46.4474	55.2821	48.2193
54.7423	54.7434	59.9102	59.174	55.299	49.28	50.9692	50.887	59.8754	45.0799	50.829	47.4613	49.7489
50.4266	51.7464	61.5419	56.7613	47.6554	60.53	49.4802	52.4802	50.9334	53.5255	44.0705	55.9916	51.5833
59.311	50.1896	52.8912	60.3882	51.6639	45.67	46.7437	50.1897	48.6702	50.4052	47.6153	57.7705	53.6463
60.8016	50.7488	48.0909	58.1196	56.1451	51.73	49.6954	53.0836	59.8732	47.5408	55.2312	47.7538	53.7418
55.3103	58.8941	50.8218	50.0074	45.7729	55.67	53.4968	52.5356	54.7444	46.3111	51.7021	43.8671	53.5512
55.5398	58.5459	53.8269	48.3248	47.9301	47.67	48.1529	56.8908	54.2688	45.2074	46.0198	51.5112	51.4522
55.2368	60.1911	51.424	50.3302	44.9233	44.2	49.1014	54.0675	51.0774	45.3741	52.3606	44.9767	50.311
52.6936	59.2961	51.457	45.9584	53.3021	48.58	48.943	48.7592	55.8358	49.7429	51.2145	49.7703	50.6517
50.9216	44.2623	49.2622	52.8851	56.6651	45.24	45.9639	54.5563	55.4845	50.9412	52.0034	49.2947	52.4556
53.5299	53.5788	53.8605	47.9912	56.0034	49.96	46.7264	52.4668	49.6042	51.3013	53.443	48.1978	52.5926
65.0415	50.6318	53.9888	49.4242	53.1974	51.53	54.7835	53.339	59.7021	47.7656	44.9297	57.6213	52.381
51.6094	60.7306	48.854	51.9624	52.6726	47.37	42.1301	51.8175	56.6746	44.3886	48.3325	51.7757	52.6239
49.7499	58.0745	49.4065	56.5567	50.6385	43.88	60.4912	53.2042	55.4613	45.7391	48.4341	47.4108	49.2176
49.5223	52.0536	49.4323	56.4724	51.7384	48.19	46.8068	47.6478	50.3226	54.7929	48.7037	42.9861	54.5732
55.2529	49.0389	42.0633	49.9416	53.7078	43.59	50.7019	49.1868	50.3426	52.895	48.7789	56.4668	51.612
66.894	55.8642	52.1664	52.6195	50.3974	44.38	45.3694	49.3972	52.0501	44.6226	44.2271	47.0651	53.509
51.0724	54.2672	53.3122	56.2326	48.8942	51.59	43.8324	51.8878	56.4736	48.0769	50.916	46.8697	54.6307
55.2137	55.1132	47.9475	59.7551	50.7435	64	50.3188	52.394	47.9517	48.8703	47.6688	50.7013	49.6328
60.1263	54.2813	60.06	54.2301	51.8512	45.58	50.4783	49.1666	54.7183	47.1362	46.8741	51.1736	53.7951
54.2217	48.7429	47.0516	53.9122	52.1308	46.3	47.7478	51.1991	54.2424	49.9353	50.2342	47.8844	49.7494
56.0438	53.3711	52.556	53.1603	53.2	48.39	47.511	51.1604	52.8514	49.0932	47.2253	55.3482	54.7334
61.963	51.9096	49.2203	45.1608	49.1393	49.34	41.2249	49.6214	48.4868	54.9915	51.209	48.452	48.3517
54.4783	54.9711	59.4065	48.4902	57.6639	46.82	51.6491	45.8071	57.4057	48.8089	57.6762	57.5646	53.7786
54.321	50.1737	54.2739	47.5933	59.6235	57.29	52.6181	55.45	56.7364	44.321	43.6071	60.4156	54.8428
54.5305	56.5733	50.7876	53.5319	46.808	55.28	41.9205	47.8161	48.4242	57.6077	42.1345	46.4095	48.0177
55.0873	53.2349	62.1288	49.4728	50.1724	57.09	42.7284	48.3974	60.577	56.4599	47.3272	53.1914	51.3026
55.9827	54.6834	51.4674	55.6662	50.4884	54.66	49.8127	52.4864	52.5728	47.7581	47.6897	50.0577	50.0208
47.8242	48.5704	55.3843	65.8564	57.1253	54.54	46.7734	46.9984	52.4941	47.2444	55.6012	50.6566	53.6127
55.3526	55.5942	49.4342	55.6134	55.7972	55.56	47.2766	49.7732	49.739	52.1434	47.3886	53.3215	43.9852
55.1533	55.4521	56.5454	49.5772	51.5552	47.5	55.0463	50.8458	51.7563	46.0076	45.6189	45.2073	50.0152
54.54	54.3192	59.5592	61.5419	52.2802	54.94	55.9147	48.7613	52.5061	49.8603	49.0278	48.4115	52.9072
54.7435	51.2257	49.5424	57.2697	54.6162	59.35	54.9165	55.8182	52.7067	51.3325	50.8798	48.1274	52.1072
51.6155	54.9791	50.2563	51.8106	50.2173	48.75	53.1863	57.1155	58.296	48.4578	56.0577	48.8694	53.3962
55.0531	52.2701	52.0098	42.4436	48.8835	43.46	52.0147	49.9032	57.4491	46.6729	57.3106	48.3632	49.9974
52.0357	48.3331	58.421	51.9442	56.0658	43.7	47.4363	49.719	49.3924	49.5953	53.3753	44.6982	48.8079
53.319	50.5931	49.6247	52.9051	50.1215	49.6	55.464	51.3462	52.8957	46.8983	49.9004	57.7384	48.6485
52.085	55.2585	47.6365	51.6155	59.2657	56.33	60.957	51.4596	55.1353	46.3661	50.0772	50.4996	52.2417
57.0991	48.9441	57.3751	57.6729	56.0688	57.41	55.5874	51.3843	53.8499	56.7099	49.5331	56.5271	49.7132
59.6788	48.9226	45.3078	53.1738	60.3973	50.21	46.563	49.8868	50.7188	49.572	52.3015	47.7575	50.0847
49.2297	54.1059	62.2746	50.572	50.5072	50.57	63.0371	50.8643	60.0912	49.9084	51.4781	49.8277	52.5744
57.3078	45.73	54.2356	53.8473	53.2132	51.63	54.939	49.2797	45.5078	51.2651	46.6193	47.4473	53.3615
47.5759	54.312	50.2771	52.6542	54.8651	49.24	52.5608	48.3109	53.6147	49.2898	49.0582	49.5745	52.723
48.4209	57.4548	55.0141	55.3559	49.1795	49.99	51.8817	49.2388	52.7221	44.5025	51.1807	51.3791	52.416
48.8442	51.7569	46.5886	44.1113	51.6895	49.47	50.9407	49.33	48.7289	48.24	47.2058	55.579	49.6866
49.5151	46.034	48.4804	56.956	59.4665	63.49	46.6376	46.768	49.2273	57.6154	46.669	49.0771	49.1483
46.3911	51.5135	46.5934	52.1286	51.245	54.27	54.1986	55.1571	53.1065	50.1186	45.167	50.8759	48.7817
48.8159	48.1137	47.684	56.6864	47.8948	53.51	42.9839	50.4385	53.5956	46.2773	47.6768	48.0196	49.3635
50.4208	51.1226	55.6851	52.6828	49.6132	56.81	52.4891	53.5589	59.7911	56.3649	50.113	54.7228	61.6383
52.0516	49.6542	50.2655	50.8826	49.4124	55.5	43.4188	52.0257	53.2661	56.8905	52.6036	42.3694	51.737
54.3404	51.8483	47.913	51.9715	51.1896	58.03	51.9342	49.3843	54.7459	45.8386	48.6301	46.6725	53.7545
57.713	59.5564	48.8109	50.0981	54.9734	47.75	49.6787	48.3	52.733	43.66	49.254	47.5326	49.4182
50.2168	48.9409	51.5279	51.3099	52.1526	58.82	47.1129	50.1784	61.6826	54.5113	50.9743	55.184	52.3032
52.705	53.6852	55.7	62.8602	47.3098	53.42	55.876	49.6296	49.7299	54.2172	45.0873	47.8714	52.0751
52.9973	47.5154	55.2187	53.0298	51.7612	49.92	51.041	47.2904	51.2982	51.9699	60.9866	45.1573	53.0611
54.2125	50.8912	57.1395	50.1253	56.5753	45.84	43.4872	50.6916	60.8799	45.5593	48.8323	48.2125	50.1566
45.6822	52.422	58.1137	50.2462	47.0431	45.49	53.844	50.6569	56.8996	48.5811	43.7928	50.8731	51.1647
49.6131	50.8391	59.4044	56.2831	54.1443	48.75	46.69	51.4812	48.9106	50.325	56.1503	58.7123	51.1871
57.5112	61.3013	53.1398	50.8263	54.3593	48.9	46.3976	51.8505	49.1754	54.5903	57.9844	56.1305	62.4092
60.6309	51.7683	47.337	47.3398	50.5781	42.6	43.9444	50.3209	58.9651	44.0987	50.4455	51.6777	50.4256
52.1389	57.9873	49.6564	57.5096	53.0907	43.94	57.2729	48.6777	58.7584	51.1122	41.419	61.4547	51.8984
48.7619	53.2638	48.7807	63.6247	48.4636	48.27	45.5499	53.4759	58.2677	49.7669	49.473	56.1453	51.3272
50.9453	61.2444	48.0153	52.6727	55.9573	47.97	46.6497	47.9701	57.8476	54.7822	46.7002	54.4395	50.2993
63.3657	50.6181	47.6755	54.0885	50.882	45.43	53.4452	49.3284	49.3925	50.1892	55.6236	49.7773	53.185
47.8708	49.7301	59.5833	47.4733	52.6067	49.96	53.1806	47.7118	61.0969	47.3804	49.2941	49.1351	51.9179
54.8229	48.5675	50.2924	48.4277	61.0122	50.63	47.6448	55.1327	45.9963	49.6288	49.9351	50.6899	51.2051
58.7553	56.7488	50.2806	46.8981	50.8965	51.86	45.2016	50.6542	57.0671	53.7938	43.362	50.9484	47.1185
54.1988	58.3	50.4886	66.4902	52.5244	53.55	47.2452	48.8138	56.2567	45.658	57.3888	50.9143	50.1277
52.3254	48.901	49.9123	66.7333	58.4171	51.99	48.9897	49.5759	51.914	48.7196	48.8502	47.1977	51.1342
54.3512	49.6793	54.395	51.6299	49.8634	52.93	46.4252	52.4611	50.581	52.2016	45.6198	45.641	48.3706
51.7799	49.6942	52.6806	47.033	54.2988	48.95	50.2187	52.115	52.6602	59.2549	49.2687	48.6734	52.7465
45.645	50.6588	58.1447	55.2099	48.8691	56.84	42.051	47.7539	59.9068	53.3258	51.216	50.03	52.7932
51.1241	58.1842	52.8983	54.8635	54.3484	56.88	48.314	55.9411	63.7765	47.4824	54.4259	47.3909	48.9907
51.516	56.8745	60.6107	55.8035	52.2278	51.51	47.0425	51.2581	53.925	46.6638	49.4095	57.0331	57.5323
50.8103	54.4393	55.4567	52.6809	58.9851	51.8	54.5786	49.1915	47.0165	47.8976	52.975	51.0583	47.2929
49.3306	64.0291	52.9208	50.5937	50.0913	51.38	47.9801	50.2974	56.0176	49.8233	48.2984	51.2889	50.5176
54.6357	50.4869	51.7725	57.1471	55.8895	58.19	57.2668	54.6374	51.5896	53.0838	59.2221	45.9903	49.9547
53.7383	52.1991	45.987	61.5134	52.7669	59.49	58.479	51.6574	61.3595	51.4676	44.2515	47.2709	49.062
50.1192	49.6804	48.5161	65.4349	47.2953	58.27	50.9768	47.6956	52.7242	50.4461	56.8519	51.8576	50.1862
49.0886	61.0485	57.0235	47.8424	53.9244	42.16	45.7946	53.1395	51.0541	49.26	51.2587	47.4277	51.2493
52.2416	49.0418	49.42	52.9169	52.8371	46.45	52.258	51.7413	54.9024	46.2614	43.403	49.0701	49.533
57.7668	53.0836	47.5972	59.7175	47.6703	42.88	52.5187	49.8437	47.5388	48.8989	58.3088	50.291	51.4019
50.5524	52.3137	52.8918	46.5956	47.5078	64.07	49.138	51.0498	52.5206	47.5525	52.7518	48.7653	52.8496
51.7212	53.4874	49.8676	52.2966	50.1427	53.57	50.434	46.6006	56.1704	58.4104	51.2915	50.0068	52.0738
53.967	51.0377	52.2749	59.7321	53.7468	53.26	52.5035	48.893	50.0909	54.2251	45.8206	50.9063	52.8171
51.8101	52.1634	52.3761	53.4349	62.9947	53.37	45.1077	47.4957	50.3193	48.1357	45.0389	54.6089	48.5185
57.2181	52.3728	64.4658	64.8544	59.0229	62.92	47.2906	47.0756	54.3812	52.524	52.9419	46.5804	49.2247
49.3902	52.9093	48.3161	50.6879	49.9066	64.24	46.7688	47.4531	55.5845	47.5784	59.6453	57.5143	47.2265
62.9686	51.074	49.2649	51.7522	55.4964	54.26	49.8586	51.6879	53.7224	48.3786	47.3509	56.8244	55.0448
56.6355	55.6761	54.0485	49.0825	57.5259	54.52	54.2369	48.4815	52.9648	47.1691	50.091	56.8654	54.9512
61.7882	53.4597	50.7406	48.6279	48.4806	53.29	43.0591	48.5525	52.9254	45.3616	54.5102	50.7786	48.2541
57.213	45.6305	47.6268	51.738	55.137	57.57	45.9403	52.1953	51.1195	44.9613	47.1487	58.0456	51.814
53.8389	52.0708	48.4581	50.1719	52.4528	60.48	54.4682	51.1573	47.9888	45.3037	45.7558	59.0757	48.4608
52.6668	51.3993	42.5218	51.9688	50.6887	50.24	51.3037	49.5219	50.6842	55.2035	56.1082	52.5109	49.9724
59.8205	53.618	52.0943	54.6158	57.4945	45.47	58.8688	50.4949	60.1955	51.7712	52.7044	50.408	49.1171
52.6317	57.7418	54.1192	48.8072	49.9029	44.85	49.4598	51.3473	47.1581	43.9204	52.8626	48.7225	46.2093
64.5457	52.0323	52.9986	54.2606	49.4485	52.49	52.1481	50.2156	58.7507	53.5434	47.2422	47.2689	53.1881
60.9172	59.9278	48.8365	49.6647	50.0291	51.18	47.4499	49.7863	49.5419	58.6106	44.1109	44.6651	49.3786
58.564	50.9852	48.3126	55.81	50.2436	53.94	51.9958	55.147	49.7135	48.6898	46.079	55.5468	48.2653
54.2998	59.9855	43.431	57.4244	49.6868	44.29	47.5864	52.9867	57.8591	46.4897	47.199	55.0295	50.4801
56.8699	52.0419	44.164	49.5454	49.724	58.82	47.1743	50.1331	50.6054	44.3558	48.9107	54.4983	49.9785
53.9944	57.7248	45.6069	52.307	61.5456	47.64	48.9305	51.6659	51.9988	50.9365	45.6515	50.9249	49.6693
64.1038	58.8756	51.2061	55.8594	47.8164	49.86	46.811	53.0717	47.0998	47.7851	49.8194	52.9072	52.647
52.64	54.9293	49.0003	53.1086	51.8403	58.7	45.3333	56.7725	50.7967	48.0262	45.2076	55.5629	57.1501
54.4024	58.8665	50.477	50.8219	53.9757	48.85	47.6309	54.7047	49.1712	48.5021	45.9077	41.872	52.048
59.8847	59.4957	57.3372	54.1518	48.9123	64.22	52.455	50.4248	45.7437	47.8436	54.1795	49.2906	50.8558
61.2414	53.673	50.7982	56.7803	59.2306	60.74	55.2835	50.3722	64.4062	45.9124	45.9215	46.7861	52.204
60.6409	51.9342	54.585	48.8434	60.7319	49.61	47.829	48.7357	50.8993	53.974	47.0269	54.3567	50.8391
58.9143	48.5078	50.0182	49.5084	51.2847	55.67	49.8681	49.2879	62.8941	60.3047	61.9347	55.8679	50.5565
66.2854	49.3379	48.2952	66.9421	56.2572	54.38	45.5611	54.0968	55.199	43.8713	45.8044	52.2372	50.9153
55.7646	52.9522	51.1872	54.9199	56.7315	58.38	51.9138	49.0564	46.3806	45.5152	44.5691	48.4961	47.482
65.8955	54.6052	49.4137	45.3017	54.6394	44.24	41.0862	52.6102	57.1151	46.2624	53.2148	49.8083	52.2893
52.301	52.1891	50.4608	45.0846	47.2494	42.8	46.2971	50.0046	62.07	47.4268	60.0973	43.1606	50.1332
49.9548	53.3411	54.231	47.8008	48.1939	56.5	46.5718	50.1083	59.9971	55.5813	54.409	57.1567	51.5044
51.6684	52.8277	53.0938	56.8776	51.4883	57.48	56.0951	49.6379	63.3369	44.2049	50.3438	52.9949	50.8012
59.3048	55.0484	48.6023	50.025	50.5393	52.92	46.7496	55.5262	52.8154	45.4314	47.8099	49.0475	51.8624
52.4877	48.9485	61.9277	54.7971	50.6775	49.48	42.3533	50.7893	64.5167	51.2279	44.6543	49.9072	49.7864
62.811	54.1665	58.9666	53.6803	57.9979	48.41	48.51	46.4504	55.81	44.9514	50.2647	45.7927	48.4882
61.5268	52.0795	47.2563	55.3967	43.2108	62.71	49.9758	47.6385	58.4595	55.1215	50.2212	49.4796	48.2279
57.3826	49.7031	65.4822	51.2943	49.9016	58.99	51.2765	53.162	47.9752	51.8045	48.5603	50.7022	47.798
60.747	54.6519	52.6925	56.3793	47.3487	52.13	57.205	56.025	49.4586	50.9704	47.6125	52.2356	51.5895
51.4842	50.1229	53.6138	46.8884	51.0765	46.94	63.5246	48.2274	49.0787	49.3037	42.8216	46.4418	51.4382
61.4228	53.5874	56.2283	50.005	54.6411	46.2	54.0097	47.4258	52.8103	54.0478	48.5904	52.3967	50.1984
54.3884	59.5942	47.6304	52.4128	62.6381	49.78	54.7408	49.4727	58.1314	57.4418	49.3282	48.6552	50.3035
51.4219	48.375	48.9284	52.5703	45.1948	50.21	47.724	51.6205	50.1172	53.5137	45.9473	54.2726	47.2302
51.6608	65.6675	50.159	51.1916	58.9201	50.32	52.3482	50.2323	58.35	49.7945	53.0391	44.5434	49.5529
55.9751	52.9114	47.9548	47.0163	50.5247	47.06	63.0383	49.0253	57.1088	47.1084	50.1175	56.0949	52.3181
60.8253	45.9675	52.683	46.2419	48.3685	54.56	61.3948	49.6897	61.9689	47.3688	50.1657	51.3638	49.2773
46.1798	57.95	51.3054	48.9751	60.8692	49.47	58.437	48.4717	56.2613	53.5571	46.4337	43.7079	47.4403
54.2108	55.5596	52.4581	58.7613	52.9858	59.33	53.8725	54.1744	45.9304	55.089	44.6794	47.7969	47.0712
53.4425	50.2941	46.1652	50.4617	53.2697	48.81	46.9762	47.7814	47.6786	46.6006	47.2898	53.6366	50.8294
55.0158	50.1988	58.489	48.4083	47.0725	43.99	45.6865	48.2815	48.9563	50.8721	45.6777	58.019	52.8829
53.5595	51.1142	60.7979	45.9016	60.1029	45.18	48.6145	47.9034	48.7659	48.9918	46.7377	52.1076	50.3418
51.0063	53.4199	52.8075	52.9749	49.6665	50.62	51.6486	48.5265	57.6428	47.6832	49.0189	51.3307	50.1089
50.4551	49.4602	59.143	63.0204	57.1856	44.19	50.828	51.9335	54.6251	52.2	45.0466	57.401	47.5774
51.5757	51.6144	50.2578	51.6585	57.925	49.12	44.2099	46.9808	51.0201	49.4659	49.6635	46.1091	54.0829
57.0424	59.3853	59.9688	45.5817	50.2197	52.93	54.9912	53.9812	54.9593	45.7541	44.9948	45.6639	51.2407
55.5781	61.738	48.3281	52.4797	48.6581	48.45	54.5799	50.0055	46.3203	47.1922	46.9304	52.7717	51.5215
48.7979	45.8741	55.6832	54.0987	50.6561	66.23	43.995	48.2523	53.4688	47.6122	48.1002	51.4224	53.4235
55.1862	48.2566	52.1556	57.1944	47.1766	50.8	45.8307	50.5855	56.7241	52.2929	44.8234	57.0564	51.7135
49.6023	53.142	55.1197	51.903	58.661	50.96	50.69	49.5676	45.545	46.125	45.8615	51.0279	50.7204
54.0475	49.4854	55.1837	52.7978	57.0336	51.05	46.1337	50.6066	46.1521	45.9593	50.6211	54.4592	51.814
56.3743	45.7611	51.4861	57.0389	46.9981	52.98	56.8659	50.087	54.4923	48.2516	51.4933	47.1308	48.7942
60.6364	50.1201	51.6301	46.9464	47.9949	50.13	52.3797	51.2437	57.0475	49.5953	57.5878	60.2058	49.4371
63.8669	52.8922	49.5437	55.8805	48.4419	48.74	52.106	50.2052	53.9173	49.0034	59.3637	46.1581	51.6697
52.4782	59.5047	58.9512	47.5945	50.2905	51.26	55.6128	54.6124	56.7971	43.9247	56.7247	55.0498	49.818
52.3554	53.0362	59.1856	59.8517	50.0679	52.68	44.7633	51.9435	58.6516	46.5663	47.0043	50.3159	51.0919
50.7838	51.8719	50.2865	55.7885	53.5651	57.18	46.8279	48.9983	57.2768	46.3674	47.1586	52.7575	52.0187
50.2005	50.4853	59.1649	49.9867	50.0269	47.43	61.3195	47.5631	49.1386	49.1039	51.1703	46.7959	52.1237
52.2047	55.6675	50.2154	44.7468	55.0331	56.84	44.6854	51.771	48.6647	51.9166	52.5028	48.5571	51.9412
50.5162	49.155	48.1326	53.2475	52.0329	59.16	50.4309	51.9852	57.2074	52.6408	49.1141	54.76	49.3317
60.4583	62.3344	52.9635	52.4625	50.3549	64.4	51.8883	53.1621	48.9735	47.75	56.7681	43.3526	48.2379
61.0025	53.1111	50.4025	57.6387	50.6986	56.03	48.8147	48.0905	50.2635	45.1891	45.9057	45.5784	50.7426
51.4875	61.8635	51.022	51.3033	50.6594	51.93	45.2925	48.81	57.7296	45.3116	47.6621	46.7973	50.3864
66.9862	63.974	51.0505	44.9227	52.2252	63.02	42.1862	53.278	53.7208	43.3606	57.3676	46.4367	45.7251
52.8122	50.9803	55.4372	53.1572	53.3117	55.5	49.8875	52.2256	56.5602	47.2944	47.0222	45.6663	49.866
55.1513	50.1862	42.6534	50.0596	45.4428	60.07	48.7159	50.9493	54.4127	47.5494	43.1073	50.8042	49.5651
49.8075	49.4118	53.7855	49.604	63.4284	48.06	41.3558	48.6979	60.0816	45.4906	46.5516	44.7448	49.5795
52.0368	53.8826	47.6953	48.5724	54.1376	48.75	47.9475	48.7701	50.9615	49.9911	53.0528	46.3594	51.2345
53.8445	50.8191	51.8163	47.4659	53.9063	56.73	50.2333	50.8068	48.2444	47.272	58.8581	53.8245	48.1176
48.9392	48.1763	48.6586	61.703	52.1529	48.8	50.3517	51.0113	58.4873	46.1443	49.3979	46.6048	50.7251
50.8811	47.4799	57.0668	53.4823	55.7882	57.05	58.5154	50.8993	49.8974	44.8416	44.7787	47.1585	53.0191
50.6518	53.6485	51.5299	51.2808	47.2998	48.87	45.8441	49.0414	55.3471	48.1911	50.6194	55.6499	51.1525
58.1401	48.1039	61.7223	50.7032	44.8845	52.51	55.5606	48.8005	47.6254	44.9868	46.2414	45.4856	52.574
48.0212	59.8433	50.1508	49.2138	58.9513	56.53	54.9148	50.9562	59.4902	46.7718	44.8954	44.943	50.4287
54.4293	51.2732	61.9208	53.2886	54.8498	53.12	56.4172	51.0892	52.3387	52.6353	50.0926	52.5522	48.7465
54.2217	55.0698	47.8326	53.2938	48.3632	62.64	57.1812	46.3586	61.8175	57.1598	59.867	59.0692	48.5753
55.7065	60.6962	65.584	54.0362	49.9056	45.22	46.5359	47.3319	50.5133	49.4005	44.5297	52.0763	48.5954
54.2081	53.1685	49.3756	66.6566	47.5499	46.84	51.7709	46.8626	53.3287	48.8834	45.1681	54.0384	49.7771
52.4224	52.2612	58.313	62.2999	48.428	48.69	59.908	49.5264	50.0941	50.0704	47.1548	52.8762	54.167
50.853	55.9872	49.6556	53.6678	54.3179	58.69	53.7363	53.6512	49.3998	51.6054	49.239	50.3605	50.1575
53.9384	55.4148	61.4416	56.2741	47.2733	55.75	52.8934	50.4675	47.1444	52.119	50.8042	58.6825	53.0758
54.2562	52.2013	52.2854	46.7554	50.1426	49.07	49.1162	51.9765	52.8466	47.8083	49.4339	47.8608	50.1953
51.9302	46.014	50.9544	56.9205	50.051	45.11	48.1664	50.8325	56.7001	51.7846	49.6395	44.9993	52.5211
49.0095	49.2726	45.837	60.0869	62.4742	47.74	46.8152	52.9461	55.9853	53.7266	55.9027	56.7985	51.0968
51.0692	58.9834	54.2145	51.911	43.2124	44.94	46.9504	53.622	50.1049	51.9244	59.7608	50.3517	49.8621
52.4232	49.678	57.2048	52.9535	49.371	54.02	43.7106	57.1448	49.6414	48.7182	43.9235	48.5735	48.5097
50.7204	51.4419	51.5363	54.2263	46.392	53.69	52.7862	49.6505	48.5772	49.1102	45.3174	47.7501	47.9185
60.2328	51.7829	52.7691	56.455	51.1083	46.55	54.2767	46.973	52.5594	43.1918	48.2505	43.2454	48.4381
53.139	49.6307	48.1616	53.6995	51.2704	43.55	52.2658	51.7693	60.0615	52.2165	43.7401	48.2589	52.1161
52.4457	55.0971	51.3262	48.4444	50.1633	43.76	54.3274	52.5188	50.8497	46.8312	44.0891	49.2345	49.4677
51.9972	60.6625	52.9022	48.2559	51.5828	50.42	49.6191	48.7038	47.1395	49.9737	48.5639	49.6175	49.5068
52.8105	48.0507	47.8835	48.5933	51.9216	51.31	51.4622	53.007	49.8644	51.6634	46.8392	49.6773	48.8521
64.4093	51.6704	54.6416	52.6105	57.3641	50.88	53.3779	50.0765	48.7065	45.4932	49.904	52.9417	50.3551
49.6976	53.8955	49.9573	54.5064	48.6078	55.68	52.5973	52.4848	51.4561	46.9704	45.6131	52.9451	52.3225
58.0894	49.9519	56.977	56.8505	46.4486	54.93	46.4693	49.7482	57.7852	49.7067	42.7921	50.5114	50.5988
65.0253	50.7134	53.8822	48.9602	53.0747	44.24	41.3767	55.0932	60.3025	45.7449	49.9195	50.2795	51.5843
63.0009	60.2839	52.9325	56.2709	50.9217	45.72	48.642	49.3381	51.3475	46.1197	44.7106	47.8972	50.6598
46.1616	48.4345	51.9486	51.9969	50.5416	48.19	47.7649	47.9729	50.6592	45.7312	50.8236	46.3976	53.5513
52.089	50.6281	54.0536	45.4956	56.4797	46.93	54.2938	48.1096	64.5876	47.0063	49.8745	44.9715	48.7068
52.3522	50.3925	58.7361	52.8371	50.5092	53.27	57.3149	51.8769	53.3017	47.814	53.0672	47.3911	50.172
50.6888	54.6974	51.7379	47.0801	49.3496	46.46	51.5855	51.6819	60.1792	46.4104	47.6649	46.4246	50.3095
52.904	50.3177	53.6902	51.0448	54.5588	54.3	49.5084	48.5597	54.0697	47.0946	45.2973	47.0938	51.6418
57.8161	46.4612	61.0562	51.0574	54.9322	48.74	60.7295	49.9777	53.6068	48.9739	58.4687	58.8171	50.4134
51.5593	51.3364	64.7908	43.102	51.183	47.73	45.5954	49.9332	55.1959	54.9734	51.5592	46.957	50.3099
51.3711	56.2573	52.4623	55.4897	52.8898	49.04	41.8967	50.0991	58.0587	50.0462	61.596	48.6798	50.7822
50.1991	51.6168	65.2949	57.6954	48.3806	65.47	61.7496	49.509	51.1084	46.8947	45.348	44.9973	48.4248
51.4718	60.1723	52.3501	47.265	57.1472	59.37	55.4534	49.0355	48.1833	49.117	53.1161	49.8004	48.8608
63.9335	49.0892	51.7845	46.3566	66.9075	51.57	52.8058	46.4198	53.3404	45.9921	43.5848	49.2305	49.5908
57.85	55.0084	61.0283	56.453	44.7497	64.41	47.7534	50.4194	46.2068	47.351	49.4045	46.9251	49.1891
58.2073	58.1187	56.9091	46.5165	59.7235	52.3	47.7697	47.9793	55.0631	51.0626	59.7499	51.2204	52.8536
55.6472	55.442	50.493	55.3606	52.1523	52.8	43.9017	48.5186	47.4525	49.5372	48.0425	44.9611	51.981
51.7319	54.0179	47.994	48.9873	49.1328	45.28	55.6504	47.3527	53.9643	46.892	45.6193	45.8953	52.6474
63.1213	53.0315	49.8869	48.4448	51.9154	53.99	48.5708	46.1626	60.6189	46.999	42.9611	50.6642	51.2553
50.3448	51.3569	47.1982	48.6044	50.6589	46.7	49.696	49.8988	50.289	51.0065	50.2955	55.2529	54.9712
63.0668	59.846	44.1484	47.9739	49.4884	47.54	51.9335	50.2239	56.8368	50.6554	46.0328	49.6054	54.7812
59.6076	53.0408	49.9473	55.8692	47.6857	58	44.0543	48.263	49.4863	46.6591	46.872	55.7719	51.1593
55.7553	54.3362	47.7552	56.6494	52.2871	48.1	51.5529	48.6745	47.9889	50.4522	43.9832	57.4462	54.3472
48.1324	52.8348	48.935	50.1515	54.4536	52.35	47.7075	48.4739	48.3597	50.3972	55.5531	54.342	49.2479
51.4506	50.9016	52.7201	56.023	52.6117	55.75	59.4454	50.9586	50.5206	47.9586	47.014	52.2832	48.9549
51.5597	51.2674	51.4048	48.2113	50.7766	62.1	43.4684	48.1541	49.7469	47.3207	43.8415	46.5001	51.0415
58.3177	50.1789	53.2602	56.4204	56.0455	57.81	55.7365	47.9297	52.671	47.4938	50.3877	59.869	48.6664
57.5729	49.8877	52.425	55.7722	50.1958	59.83	50.8165	48.0631	59.0744	47.2396	52.0294	51.0638	48.945
60.1081	56.6541	56.4057	51.8511	51.5837	52	48.5967	49.4575	50.4485	51.1428	51.0331	52.9629	51.7712
55.509	49.8226	64.9054	52.8359	48.782	50.47	41.6712	45.2195	62.3284	51.8148	47.1729	48.8913	52.2995
58.2919	62.7648	59.7194	46.2342	46.5357	50.07	46.2685	47.5154	56.5067	47.4663	51.1632	51.6922	52.1476
54.6458	51.7986	50.5933	56.5881	55.954	61.75	51.8364	45.7861	48.7014	43.0456	48.6282	52.9404	51.8492
52.865	58.2324	48.8641	51.8947	50.0963	52.23	53.8648	44.7276	52.2154	51.7278	56.5168	51.1254	51.2652
56.1173	60.5944	41.7652	55.8609	53.2136	54	59.9695	47.5158	51.11	50.3378	53.4112	54.6283	51.4868
53.494	53.8029	54.7929	50.8625	55.2778	49.7	49.5624	48.6341	50.1102	53.8142	47.6094	54.865	49.959
52.833	59.9119	50.3437	48.6183	50.0329	51.08	65.2162	47.9592	54.578	43.6553	49.835	56.3247	48.1857
50.7054	47.8994	59.6156	50.1299	65.2358	52.18	55.6479	48.567	50.0605	46.554	47.3841	46.2568	48.3512
55.7855	52.974	51.7107	51.2057	49.2873	55.91	51.4407	48.0272	49.7397	48.1152	53.9998	51.0213	51.0311
50.3462	52.8806	53.6867	55.953	55.9637	55.09	46.1194	51.2434	54.6802	55.0259	46.5649	47.7669	49.7998
53.1397	56.4656	48.2847	53.2881	44.6927	53.2	45.3451	52.3627	52.7913	51.8753	51.5381	55.956	53.9492
53.5606	61.4937	48.0939	48.1324	48.507	49.82	52.2811	54.6198	62.6767	53.5324	50.2876	56.8841	50.9228
53.1887	45.4136	52.1119	60.2858	49.3566	52.49	51.2497	48.1406	59.757	48.2522	50.6559	47.2589	48.8578
58.6418	45.8939	43.7078	55.5399	47.0635	54.03	51.4458	51.4514	54.3371	49.0026	50.1464	42.8083	47.4259
50.4656	55.4045	45.1044	50.0562	52.528	48.81	57.5204	53.7825	50.4725	47.2224	55.3023	52.4546	51.0946
50.9157	53.5107	53.6594	53.6728	50.0885	50.21	45.3729	54.779	54.0633	44.2416	47.5336	57.8875	51.5701
52.7905	56.1434	49.6177	48.9557	58.8242	48.64	51.5957	50.2375	48.8479	46.5666	49.8782	43.0712	51.9556
50.0643	51.0339	41.8359	52.8713	46.093	46.31	49.3148	49.7258	49.8235	48.7443	48.3952	49.3319	49.0404
59.6834	51.4855	53.0848	48.6179	50.1668	57.98	50.1234	51.6399	52.7814	57.6554	61.1237	44.7514	51.5166
52.5799	59.787	50.397	48.6448	47.4606	47.29	52.0236	50.1665	60.7864	44.0871	50.3825	50.1851	51.7231
50.8004	48.9418	59.4396	54.7636	48.0758	65.12	47.5584	54.2256	51.5802	49.6152	47.7052	46.3865	50.0921
50.3608	51.887	51.746	46.8508	50.7825	53.97	59.2742	51.3463	53.0661	47.4606	44.7364	44.8827	46.8913
53.7653	58.8503	58.0345	45.999	49.354	43.66	45.0689	49.2175	53.4798	44.7214	47.0987	50.1754	50.676
56.6063	54.7222	66.8429	48.475	55.1021	50.76	59.5281	51.0094	50.0254	53.7932	52.5168	57.9719	53.3406
59.7109	52.9881	44.5317	52.9987	59.6335	55.19	52.4737	52.568	54.1133	50.1504	46.8462	45.361	52.834
53.786	54.0753	51.0498	55.4615	46.1055	55.29	52.304	49.6595	55.004	54.1514	47.9439	45.2408	52.3245
57.9683	49.1807	49.635	52.0936	51.9314	47.24	45.6874	53.2078	52.3399	55.771	49.3304	47.6235	49.6249
54.5331	50.0456	52.6851	60.3261	57.21	43.31	48.7373	48.1847	57.2022	55.7575	56.7205	49.2627	49.3971
55.4706	50.272	48.98	50.3556	47.7318	50.15	54.6203	47.8753	61.5906	45.2739	44.6235	52.3865	52.2465
53.6118	56.2359	43.5948	49.4265	48.056	46.78	57.6111	52.4916	51.9944	54.5075	49.615	50.6942	51.3905
54.3755	50.3225	63.9903	53.1129	47.7102	57.24	44.3452	48.559	47.9826	49.1477	47.4564	50.328	52.8678
54.6698	48.1259	47.6929	50.8103	53.8916	50.75	44.7872	46.2168	55.9205	50.9345	50.2041	53.0367	51.081
49.1938	49.3737	66.0505	53.0239	45.3437	48.06	55.2543	47.9208	48.7894	54.4065	50.0731	48.4846	46.9963
58.4323	50.0963	50.753	51.3775	47.8523	47.62	49.5444	48.4976	58.5839	55.8542	59.0272	49.6414	52.7984
49.5228	53.9494	56.7234	54.8889	44.9622	50.3	45.8026	50.5567	56.2256	45.47	50.7029	58.039	50.0897
50.371	54.1384	51.6176	49.4926	46.0876	50.35	49.1967	52.7919	56.4347	47.4405	55.2691	59.9755	49.7781
50.3919	49.4744	51.3089	48.094	61.4711	48.52	45.6062	47.3137	64.9857	61.441	45.0379	53.0855	49.2782
57.8702	52.009	60.2312	50.1253	49.2244	51.49	50.4541	47.3383	51.6077	52.0762	52.6809	49.3876	50.902
53.0319	53.7446	49.8899	46.8194	56.4191	47.92	43.3841	47.2708	51.4237	50.1343	44.7009	51.7206	48.2286
56.1816	57.2111	60.103	51.5973	53.7334	48.22	47.8721	48.3328	48.4659	46.1844	47.9825	46.3115	52.8785
49.4404	52.12	46.5791	53.4366	55.3001	48.52	54.2262	49.3172	51.2593	44.6873	44.2155	43.6831	50.2501
52.3161	53.5836	54.2985	51.2304	54.616	46.82	56.9883	47.0982	56.3009	49.7462	48.4503	47.6784	49.2557
50.752	54.0963	51.3824	59.7261	49.1094	50.98	46.4156	46.6754	52.3793	50.7904	58.3342	43.4074	50.0252
54.2358	46.6898	55.1657	53.3216	53.5312	52.76	50.2052	48.4153	57.4376	48.6159	52.0599	44.36	49.5815
55.2946	52.9305	57.2767	48.6425	56.2444	44.39	56.0621	49.4571	52.3789	50.2838	57.0796	48.0563	46.453
57.0283	52.2279	58.5736	52.4321	48.2769	40.99	54.2223	50.2734	50.4903	45.9913	58.0646	47.9778	52.5287
50.3249	54.5282	56.4763	53.7799	46.319	41.34	43.1216	49.3386	56.7311	57.1222	50.7232	46.5519	48.9425
52.6747	53.1011	49.7368	53.1354	53.9246	48	51.3903	52.6837	52.78	58.3516	47.958	49.8162	47.9089
54.294	61.7215	52.8112	55.6365	48.1745	43.94	49.112	51.3213	56.7889	47.9797	46.8106	49.2933	47.1037
48.8094	51.1447	51.0044	47.9154	51.0609	48.95	42.3619	50.3059	60.3944	44.3161	48.9356	44.6523	50.0968
52.5672	57.4888	54.3649	45.3665	55.187	42.58	52.445	53.7704	47.8609	46.7361	45.9173	50.9081	52.6972
49.0879	53.2229	52.1099	51.0145	57.8054	45.44	52.9139	51.5149	58.7358	45.9003	49.7446	49.3658	50.8891
59.7153	64.1912	58.2119	65.0159	57.6996	42.33	59.3593	49.3465	56.7524	53.0493	51.0345	48.1112	50.448
59.979	53.8942	54.5671	54.618	57.7406	51.55	51.0453	56.9978	57.4323	55.4468	51.4762	53.081	49.4287
54.6367	51.2754	55.0476	55.3111	49.7129	59.5	54.8515	49.2369	63.1092	54.0185	52.4955	56.2572	49.1154
54.195	60.5967	50.4234	54.5304	54.5348	45.67	50.7248	55.812	48.6924	54.3127	47.4646	47.8644	49.6978
59.0837	58.9055	56.2807	46.6758	53.6296	53.53	53.0022	48.8938	56.9805	46.2172	51.5623	46.3355	48.929
56.7973	53.8759	52.8698	49.5486	48.6489	51.17	56.3722	48.6858	54.0471	47.8156	56.8718	59.8249	53.5597
53.4354	50.9665	48.1982	48.5585	45.8724	44.36	48.8443	49.3594	55.0017	54.008	49.6385	56.6474	49.9605
49.6097	59.1878	59.375	47.7384	51.536	45.86	56.3572	49.2386	56.5178	52.2489	56.3152	52.0589	51.7862
58.5128	50.7107	64.7762	52.6117	56.613	49.46	45.6867	47.4771	54.4277	51.3323	45.3265	61.6519	51.9512
52.5871	52.8396	51.1003	44.9123	55.0037	46.91	43.6742	49.0808	58.9889	48.8765	52.5895	45.6654	48.4508
53.3498	54.5551	62.8501	56.571	57.5153	41.56	47.6404	51.079	49.7462	51.964	56.9688	51.3831	52.8154
54.6098	57.3989	42.7546	58.6408	50.7495	45.55	58.0316	48.3196	48.7183	48.2863	54.3346	52.3401	55.4861
64.9913	51.5197	51.9941	54.5284	47.4258	44.52	51.4789	51.0683	60.3571	53.0752	57.2797	44.6103	49.1133
55.6715	47.9437	51.6652	51.011	56.3423	52.14	46.8608	47.3866	54.7367	46.6674	55.9022	50.8187	53.5425
50.8345	50.8515	52.4686	50.6927	57.5178	55.12	49.3301	48.7184	54.1012	55.6273	56.026	50.9106	48.7903
52.9008	60.1471	48.2832	66.9914	46.8853	58.25	46.7926	47.1608	49.0894	49.4638	48.4278	48.0836	50.7438
47.8799	51.4055	57.9493	51.0481	45.8489	55.91	47.9289	50.192	52.4963	47.4634	47.6686	45.7512	52.3394
53.733	61.3905	50.5518	50.6875	50.6141	51.14	49.1138	48.776	52.5914	51.7699	51.0402	50.4952	49.5556
50.3069	52.9538	64.6526	53.2072	49.2556	54.11	48.835	50.3037	51.7316	46.7279	43.711	45.782	48.4456
54.6042	56.8524	49.5169	48.5134	53.8047	42.69	54.0001	49.7506	48.3337	47.9754	46.4863	47.5309	52.2412
49.4106	52.9557	52.5481	58.0991	50.4418	54.87	45.1745	48.8855	57.6988	44.397	51.8914	59.8358	52.447
55.1834	53.8074	50.5479	53.818	45.8487	60.75	51.4029	51.3614	64.2477	56.1993	58.8306	51.8687	51.4309
59.17	55.4266	47.2912	54.0776	50.1425	58.77	48.1516	49.578	64.5806	51.5292	46.2476	52.6596	48.7417
56.5862	49.9619	52.5483	53.7031	52.1114	45.29	47.4831	51.0159	61.0636	44.5775	52.7321	44.0922	52.4151
64.1342	52.9912	54.734	53.3638	55.6285	52.85	44.6334	48.1318	50.1286	49.3277	50.8869	54.2796	51.2112
55.6631	51.7681	49.6421	58.631	55.4542	50.89	43.4659	52.2709	46.8844	51.6021	46.2022	48.4596	50.3507
55.4342	53.4134	48.6665	50.762	47.3405	47.95	50.0164	52.2962	51.1245	48.3045	54.5747	43.81	50.907
49.5073	55.5606	61.0184	54.7813	47.9267	47.35	45.434	49.2292	50.2846	46.6601	56.1039	48.6525	54.6532
53.0936	49.8077	49.0386	61.9468	53.2373	48.18	48.884	49.6511	55.3718	45.3255	48.202	51.8445	49.5743
55.4815	52.6337	50.3143	52.1947	53.5436	49.86	47.2933	48.3136	60.6371	52.6986	46.4466	48.2075	51.2805
54.715	53.4101	52.3016	50.6077	49.1494	45.49	50.9787	49.8401	57.1364	53.34	60.8808	46.1062	51.4305
50.1536	55.6862	47.0041	52.0552	47.051	47.64	55.4583	54.5168	62.4638	50.1272	51.8	57.6082	50.5859
48.4158	61.5355	42.1739	45.5196	55.5377	47.71	58.1115	51.1521	49.2826	46.0062	46.1381	50.7854	49.4816
52.3883	55.0779	46.1767	50.9482	52.2566	46.78	48.3921	52.6822	47.8776	56.8781	51.0654	52.7231	47.8307
50.3883	58.9664	49.063	47.0251	50.3259	43.35	46.0043	49.0539	55.6987	48.9982	49.2231	55.5085	49.7883
56.4107	51.5463	56.6948	42.8445	48.8054	47.9	47.3831	47.2183	55.1798	48.1575	46.3843	48.2567	52.2875
54.8558	52.3528	53.0982	49.3612	51.66	47.48	47.1506	51.375	51.7786	55.4061	53.2402	53.5535	53.4923
56.7497	53.153	49.8536	50.5935	55.5112	46.92	42.5091	47.1307	57.7703	50.1294	49.1033	47.972	51.1109
55.7351	48.2328	52.8127	45.0225	46.509	46.72	44.9853	47.3232	53.1786	51.6328	57.2209	48.0817	48.8521
54.3784	48.645	55.5448	49.9919	55.8334	46.86	48.1307	49.8409	50.9599	50.872	50.2668	48.8738	47.657
51.3708	53.2469	53.5215	53.0016	65.0977	50.04	41.3844	47.088	55.3382	52.8643	47.3218	49.2806	49.027
55.899	54.0363	51.0217	51.7631	53.3425	50.56	50.3137	49.2323	57.4796	49.7413	49.4554	50.2472	52.1365
49.2681	51.7762	47.7212	48.9895	51.6371	50.31	48.7248	45.9244	47.9844	44.9654	47.0649	54.2448	51.8216
57.0559	48.9828	50.7408	47.5985	49.4249	51	41.3036	51.2148	60.2205	47.4046	51.5532	56.0002	50.7292
65.911	58.6316	50.7983	59.939	53.8596	50.11	45.9278	50.0794	50.7953	48.7516	57.8565	51.0814	51.7179
66.8193	47.937	51.9022	55.0293	50.4979	48.03	43.1998	47.2947	48.0053	47.0716	50.0771	53.3181	47.5357
54.5682	59.8283	51.5077	48.9231	50.7231	48.16	57.4138	53.3023	57.4587	47.4006	50.006	48.2091	52.7424
52.6061	51.7163	52.2975	53.0396	45.8498	48.75	41.8046	51.3696	48.9896	46.6627	46.9334	46.9812	48.3323
49.2549	47.8567	65.338	46.3952	53.932	49.14	44.406	50.8565	50.0688	47.4818	51.8589	50.4352	49.5903
56.7249	59.1521	60.1787	51.1086	58.7078	48.62	45.9502	51.8291	47.0125	46.645	48.7038	49.8759	55.1645
51.4106	50.5849	52.7978	47.6059	49.6337	50.23	49.0769	49.2669	49.0155	44.4898	47.4341	51.6224	53.3815
52.882	50.9064	50.8154	55.4285	48.394	44.84	46.2912	49.4145	55.3233	48.9282	56.3332	55.3722	50.74
54.8254	48.8157	63.9005	48.8902	50.9821	44.95	52.8171	49.5069	55.2812	48.1706	50.6343	51.3649	49.2588
49.7202	57.5688	61.8168	52.9928	53.7274	47.86	57.387	50.4351	47.6847	53.6253	48.297	52.2048	51.3003
46.7825	66.9865	47.5146	52.7101	61.0329	45.29	60.4466	49.9941	57.2159	47.0453	48.5051	47.0666	48.9749
58.1825	53.5236	53.6541	56.2464	66.3407	43.16	55.6577	52.4261	51.8854	45.9346	48.0093	49.6399	51.8703
48.3713	52.8125	48.6118	50.9001	49.8318	51.62	49.8514	49.8866	60.6294	49.6226	49.3879	48.699	51.5098
45.618	52.1064	56.4026	47.0779	58.9094	51.11	59.3398	50.5237	55.8088	50.0715	47.4942	49.4355	48.262
54.393	51.2944	49.3779	56.4809	51.0536	63.85	44.6834	54.0561	51.6198	51.27	58.8769	59.6635	51.529
51.9246	50.174	50.9139	52.4396	52.4625	48.39	60.1799	50.1865	57.0183	49.179	50.5667	49.7259	51.9359
53.5088	54.4036	56.2757	50.1568	47.898	52.97	44.8312	51.4088	62.6025	48.0488	44.8418	53.4861	50.1298
46.8049	51.2756	53.8806	56.5227	51.1597	64.92	50.006	49.9931	53.9938	52.341	46.7413	47.4104	49.7836
51.4864	63.0601	50.3949	46.7961	49.397	50.05	53.5614	47.8966	56.5066	52.3687	52.7914	47.3478	48.4212
50.1412	50.4807	49.6039	44.7693	47.1896	50.15	46.4836	49.1791	51.8688	47.6268	49.9864	47.4648	47.8098
56.7115	55.9755	49.3339	51.0641	54.3437	54.21	59.8446	51.2514	47.989	52.5315	50.115	51.1691	49.4952
54.1793	56.066	61.9289	50.3553	49.3361	58.12	51.0245	51.8807	59.2267	51.0238	54.8027	46.6979	49.3521
55.3259	49.5583	47.4106	50.9392	52.18	65.89	48.0185	50.5219	64.5552	51.1668	49.3585	48.7627	49.8322
48.3584	61.3976	48.6119	48.3506	51.3201	62.71	51.5771	49.6388	52.0747	45.3694	56.4816	49.8999	49.7052
54.9879	49.2429	49.8721	52.9581	59.3643	53.78	48.9685	52.6121	60.5047	46.2526	53.3736	53.6237	57.387
54.5695	52.3571	63.0517	49.5154	50.9909	42.67	50.6772	51.7351	57.8906	53.6849	54.613	44.9837	48.836
48.6851	55.5542	66.8968	51.8102	44.8629	63.24	54.5701	49.3918	54.7256	60.9544	50.3375	60.7956	48.0544
55.6404	65.9809	55.4389	58.12	44.1136	61.14	56.7236	52.1854	56.9653	51.5847	47.524	49.2882	50.3744
49.3839	49.9427	58.6731	54.1665	49.2811	53.76	56.1741	53.3037	64.4369	45.633	50.0612	48.8134	49.9729
52.3491	61.585	50.465	52.876	53.9873	56.9	48.649	51.5579	52.5917	50.7327	54.069	50.3354	50.5595
56.0839	56.2308	57.7977	47.9712	56.7387	53.54	51.6302	54.4069	57.5675	48.2929	57.925	49.3105	50.5236
53.1359	57.5285	53.4712	56.8078	48.9201	45.7	48.3153	50.2667	64.2249	54.8324	46.4767	58.8928	51.4688
49.6156	48.0995	45.9353	59.3595	52.527	54.87	46.1694	53.1886	53.0048	45.0799	46.2853	57.8502	50.4554
59.0168	49.38	54.7909	47.0328	58.2978	63.61	55.7647	47.6735	51.1536	56.7251	52.3588	50.9576	48.867
58.5282	48.5475	47.4704	55.4526	56.0178	61.91	54.9741	49.6004	52.0206	50.6419	51.0363	53.0837	52.8115
51.1127	49.4341	49.0787	49.707	52.1328	54.24	55.1585	50.694	51.5715	52.6153	54.8032	45.5946	49.6364
48.0927	51.5308	47.2322	52.5632	49.7425	46.84	40.5688	49.6216	50.4248	49.1034	47.5968	55.9683	51.2561
45.7561	51.9179	52.8277	50.5263	48.2207	47.95	44.5368	49.657	49.0224	47.489	50.0013	52.024	51.2328
55.4779	47.5944	50.3208	53.5262	56.0355	44.43	59.3737	52.016	50.1134	49.6008	45.2911	44.5898	49.5869
61.2884	54.2957	53.0905	42.9455	57.3762	57.97	41.6728	49.9787	49.8471	57.1073	49.0059	51.7326	49.8712
57.6549	51.5619	57.4516	52.8434	53.0279	45.52	47.1027	49.2983	52.1283	57.8269	52.7615	48.0619	49.6709
46.9535	49.9928	52.7175	52.3928	53.376	53.71	44.4494	50.4346	48.2032	49.1297	45.7433	44.1033	52.2648
56.2193	54.2106	47.3495	49.5409	44.3486	42.61	51.5305	53.9989	57.8279	45.4243	45.4622	48.0401	51.6487
61.5854	49.3727	54.4798	62.2288	53.8509	43.73	44.5848	51.7179	51.493	51.8662	45.3518	56.7248	46.4193
55.7284	56.6762	54.8835	65.2277	56.9593	43.23	43.37	48.7828	46.9136	53.1827	49.2686	52.0851	54.8513
54.7545	48.2805	64.4996	52.9321	50.4133	50.14	54.3756	50.9794	52.588	50.4338	45.0605	64.2916	54.9926
52.0303	55.5029	48.8466	47.4131	55.2143	52.08	48.0828	49.5281	54.5303	45.3273	54.3461	55.7623	50.8567
54.8636	56.2154	51.975	48.6888	52.1786	58.85	42.0166	48.7212	54.9078	49.2634	46.8066	59.785	49.8542
49.7834	52.5056	50.3861	45.0605	56.4384	51.19	57.1162	51.7415	57.2124	53.5047	45.9048	50.3402	47.7074
57.4044	49.1911	58.2281	44.8768	53.1937	54.7	47.0047	55.2602	56.6489	45.7561	51.4931	46.0949	48.515
49.8482	53.1965	62.4819	48.8591	45.0142	51.98	45.0068	49.6223	61.1063	50.8031	45.9367	46.9965	50.0574
55.7279	51.5213	48.6171	56.3703	53.3293	45.92	44.1503	49.5931	51.1707	48.5223	46.9046	48.4144	48.3382
49.9523	49.4467	48.6631	56.0645	49.1663	46.89	46.7845	47.1928	52.5847	47.2732	62.0575	46.4513	49.6294
56.5224	50.3429	49.7365	50.2349	55.777	49.11	45.6175	51.1793	57.7047	47.1485	46.3125	49.8068	54.0355
55.8145	62.5827	49.7859	55.4292	49.3578	46.97	47.5059	47.9444	45.3571	46.9266	42.9347	50.823	49.8786
52.4056	53.1538	58.8559	50.4155	51.3239	47.41	41.5805	54.7801	48.4702	49.7674	44.6078	48.0938	46.2928
58.7599	49.1379	50.0344	64.9696	49.954	47.39	48.7802	50.4919	60.2019	53.4102	52.4954	52.2876	49.5168
51.5166	47.2865	51.1146	51.4755	47.7115	49.44	52.4624	52.6451	58.5688	48.1587	50.3683	57.885	51.3678
50.1802	53.6565	50.2086	51.4509	48.4557	52.02	49.7298	49.4722	53.6593	50.4796	48.6386	51.1478	51.0161
51.3312	54.4575	47.9781	54.184	48.6411	51.53	49.3363	49.1612	52.4224	57.2232	44.9783	56.3825	48.8277
53.2185	55.5738	63.7917	55.9975	45.9249	61.13	51.3056	51.5078	52.9677	54.2677	50.1741	56.503	53.4
52.1407	59.2349	46.3927	48.2528	54.3015	50.6	48.6088	54.9195	49.6426	50.319	51.0921	47.8119	51.5519
56.1603	52.3467	62.5497	50.3941	52.4514	46.64	48.6843	53.1476	58.6072	48.6516	45.8087	50.6273	52.5922
53.9571	48.0328	51.2152	51.1294	49.1261	44.76	64.1545	54.0884	54.6152	45.3961	50.2502	54.5176	49.8892
60.8253	50.3528	46.6864	49.8367	50.7669	46.97	58.6792	50.3661	45.1238	45.3319	45.0194	55.8778	54.0183
50.1147	50.083	48.9107	60.1983	51.7957	44.98	59.638	50.2201	58.1502	57.2956	52.1884	49.1259	46.1968
52.1666	53.5055	49.468	62.0157	53.2136	49.58	44.5869	52.9527	56.8499	53.1724	52.5147	55.7099	49.3894
47.1784	59.9643	50.8136	61.511	44.841	47.25	47.5296	53.4104	48.9025	54.8703	45.8799	47.8384	51.3157
49.9276	53.9449	48.5332	48.0807	49.4892	45.48	60.1324	52.5874	57.297	48.8637	44.148	56.5782	54.7693
46.5077	52.3556	49.9851	54.9551	52.7126	51.08	50.2793	51.364	51.6133	47.3336	54.2262	57.3025	52.8194
53.9861	55.9775	52.4247	59.2828	51.1562	44.31	51.4036	50.7262	58.6963	51.2261	47.6528	51.0446	51.1731
48.8317	52.149	50.148	55.6648	58.8689	47.62	49.1814	49.6842	56.7181	43.8407	48.8748	56.276	53.8995
55.5974	59.1418	52.5001	47.5231	48.8219	44.72	51.9371	51.0662	50.1333	48.7107	47.3917	55.8791	52.9655
60.7891	56.5301	49.5864	51.8478	61.7596	43.63	43.0356	50.6778	56.4126	44.2958	48.7397	44.2286	51.115
54.8075	56.7321	47.6832	56.719	57.512	46.71	52.7503	52.8832	47.5595	52.3603	45.3715	55.5453	47.7761
50.0207	54.8296	45.6583	48.7251	52.2097	45.5	52.2476	54.5723	55.1415	47.6733	59.1547	48.6366	50.4233
53.2771	56.5782	53.4013	53.8351	53.1711	44.79	48.0141	53.008	56.7986	52.5183	51.5185	47.9662	48.9079
49.5472	57.5715	46.9627	45.2742	52.3391	43.62	46.479	54.2268	54.4359	44.8758	44.6176	58.11	51.5751
52.8181	49.1656	50.0688	51.4093	44.1386	50.42	43.6017	49.8794	46.3753	50.7143	52.9672	51.0057	49.9575
51.9313	50.2626	46.7866	47.6939	46.6158	46.3	47.4637	53.8509	54.318	51.188	54.6297	44.2747	49.7045
56.5492	51.2223	49.7773	61.4788	58.9177	45.11	50.0985	55.0749	56.3612	50.6399	47.9418	45.9911	49.8568
65.512	48.2944	47.0235	51.6367	55.4794	45.46	49.2629	49.1414	48.9106	48.0462	52.6756	46.9937	50.3429
53.182	49.3986	54.4646	50.4502	49.197	42.35	51.0898	53.2032	52.3145	45.9845	49.726	51.8511	50.7144
47.4715	56.059	54.0443	49.5827	54.2697	41.74	45.0422	50.2754	49.4956	53.5741	57.244	49.6928	48.5244
53.5479	52.9335	51.4124	53.427	55.7326	41.38	54.1497	53.061	59.6389	46.1505	48.9331	56.7833	49.8487
60.5924	50.5974	48.4805	50.1016	48.6127	44.3	43.2321	50.5224	48.5438	52.0338	51.6857	46.4911	48.5282
51.0876	47.1213	53.8971	55.3942	47.7877	55.64	47.983	50.9517	57.5315	52.5172	53.7513	50.5643	50.1754
50.1367	52.0863	52.1613	48.0363	54.8851	50.85	52.9357	51.7883	51.5453	50.7595	60.7662	46.5767	53.2836
50.4305	48.6912	47.6108	53.5059	55.6511	49.19	45.1354	49.3936	52.0515	45.6985	53.4359	56.3062	48.6895
63.5299	55.7974	47.7462	53.3048	45.8204	50.16	49.669	53.0001	52.9476	49.0929	56.6552	52.8364	51.5394
55.0036	52.3637	62.434	59.2865	55.5043	50.51	50.9683	49.3259	65.0941	50.7892	45.5823	48.8944	51.1443
48.1364	54.1636	48.0899	46.8129	48.7822	50.61	52.3943	48.9988	59.6881	51.608	44.6518	46.9289	50.1377
49.979	47.9526	52.4351	50.1039	51.1445	48.17	45.8733	48.828	58.6054	52.8844	48.3889	58.2358	49.416
61.369	49.327	58.1188	51.4765	57.0546	54.3	51.6418	50.2824	54.5678	44.9474	47.1053	43.6825	50.5516
50.2121	53.0661	49.9317	47.0166	57.0178	46.59	58.7117	54.1903	50.4068	45.3837	50.9637	48.907	49.2524
57.57	54.107	49.7166	44.8362	51.1062	47.35	49.2491	53.8514	65.9507	50.4443	45.4945	48.9726	53.1954
49.231	53.5819	54.3094	54.4658	59.0733	65.64	50.0438	49.6764	47.9977	46.3004	51.6712	59.498	53.6613
59.8565	49.5934	48.6581	46.275	57.8429	49.7	58.5764	51.7787	59.2374	54.5716	58.1083	51.3009	50.2613
50.6792	46.3713	56.6242	50.1877	46.3387	48.18	46.8987	50.3583	46.0475	46.2295	52.655	46.1183	50.9104
54.9482	47.5513	58.9061	48.9128	51.8625	58.94	48.7169	52.4161	58.2912	45.853	47.3703	49.3218	49.2762
52.0452	49.4192	64.4799	51.647	44.3049	48.53	43.1299	53.9246	54.2903	47.3797	49.7526	48.9614	51.1665
65.5415	54.4647	61.899	49.3331	44.661	53.77	65.1189	56.2027	57.1634	44.8092	55.7867	46.8929	48.6817
53.9963	52.6612	45.7474	51.7811	56.1662	48.64	57.9255	53.2536	50.6544	45.7855	51.0736	53.2264	54.9458
46.7464	54.1208	54.1423	52.3323	55.5375	40.47	43.3862	52.6082	48.0867	53.9104	57.1042	51.5095	50.0274
52.1393	47.8237	48.7969	45.6903	49.8579	48.13	54.5079	55.1722	63.8407	47.7014	48.0712	48.1443	47.9192
54.6983	52.6673	48.7981	63.7719	47.2465	42.07	49.4567	57.4605	58.6586	46.2759	49.5948	56.2853	51.1034
50.149	52.1752	52.506	51.2658	54.4404	46.16	50.167	53.4048	54.9453	43.6508	57.8579	51.7503	52.0048
53.2229	57.1218	45.1365	55.3317	44.5918	42.64	47.3628	54.475	44.9604	50.467	52.0298	63.3328	50.895
50.4626	54.9433	51.5551	49.3486	53.4828	48.05	51.8704	56.9507	58.8532	54.1301	44.3486	46.6751	49.3686
53.5587	52.9149	53.9593	49.4552	48.8725	45.58	57.8265	52.5368	50.9072	58.013	46.4063	49.9493	53.4676
49.2647	51.4838	48.6888	54.6937	51.8748	61.84	41.4921	55.4264	44.7088	49.9445	48.766	52.6127	55.5585
47.8236	58.9785	47.8958	51.9023	48.9419	57.42	49.2303	54.7526	62.3695	52.9099	53.475	52.8271	53.0841
55.5769	55.3133	46.8928	47.5391	61.8888	59.77	58.1643	52.07	55.725	49.409	57.3663	57.2672	50.235
50.1931	54.372	64.634	49.0088	49.0231	55.31	56.1804	54.0643	51.2236	52.0022	55.1869	50.0179	52.0615
54.6046	57.0015	53.8403	51.9202	48.8518	59.01	54.9989	50.8665	54.7285	52.9794	57.7285	52.5846	49.6856
62.521	50.4975	57.7866	50.0746	50.6975	59.02	54.8809	50.1088	47.5949	52.8711	55.5904	56.6678	52.6677
62.474	56.8146	46.1085	51.4668	50.7798	59.31	46.5989	55.4969	52.104	51.3228	52.2031	57.4872	48.2048
54.0784	49.2578	52.6069	48.4651	54.011	50.55	45.5845	53.278	55.3106	49.3649	44.7196	49.7928	52.0204
56.8656	54.3292	49.1238	48.3038	47.8954	54.33	47.4527	52.6444	55.8793	58.6636	56.7452	52.7037	48.502
56.7013	49.8624	49.9492	52.8697	50.8724	48.8	44.687	48.8492	47.7117	54.9036	49.1995	46.7256	50.0181
52.7068	51.9204	56.7467	52.0043	50.1093	50.83	49.4683	46.8198	50.6312	49.3585	52.8641	50.2328	54.0095
63.2095	49.5173	50.525	50.4646	47.1294	46.19	49.6104	55.558	49.8263	51.8355	54.1287	48.8655	51.0004
49.3457	49.6003	55.2142	58.2079	49.4335	66.26	46.7744	48.1505	59.5251	54.3341	48.1267	47.5711	50.9857
56.4571	54.8601	51.4014	54.2723	59.7688	62.24	61.7653	47.2446	48.1045	51.043	51.2005	55.7063	50.7419
48.5148	51.4557	47.8526	50.3778	50.0866	52.92	46.4659	49.4064	51.9448	48.322	55.5614	49.8397	50.8479
49.7662	54.2177	58.299	48.7334	53.5571	57.36	62.0857	51.474	54.4561	49.2591	52.2341	47.6829	51.6274
57.5875	61.943	55.5077	49.0878	48.038	57.79	51.7175	47.8548	53.5291	52.2836	59.5872	48.8091	48.4726
55.4981	54.851	52.6366	60.7536	50.1119	53.1	49.5884	50.23	46.4146	50.1651	59.8374	49.7062	51.8529
61.8151	51.8703	55.9182	58.6623	52.1817	48.22	48.5754	58.3118	57.862	46.5029	47.751	49.6274	49.7372
56.0303	54.9711	51.8224	50.3183	48.7523	42.64	52.4872	51.8702	52.1715	53.3867	47.6981	47.955	47.7242
53.6772	49.6246	54.6238	53.0154	50.6971	60.66	47.2463	48.2193	54.2998	54.1164	52.5156	47.3776	54.384
64.6114	52.6003	47.9861	64.7122	45.0369	47.14	49.6552	51.2351	56.2038	52.0199	50.139	56.4783	51.3035
53.3469	50.9564	55.8925	51.9135	46.0496	47.89	44.4509	54.2613	55.1356	52.9193	56.9099	49.1696	52.4006
52.4932	52.4104	52.2993	60.2143	47.8142	42.68	44.6199	52.1443	49.5221	45.1713	55.3552	53.9839	48.9396
55.0105	51.1626	53.5293	49.0051	49.2721	43.26	46.3556	49.2033	57.4308	46.8405	47.9606	50.0304	49.8166
58.1682	52.406	49.4815	54.775	48.3928	44.51	49.5967	48.0914	47.6996	43.4718	54.9849	50.1948	49.2964
55.4087	47.18	61.5549	47.4256	61.8715	52.03	50.2212	48.446	52.1512	47.8427	50.0429	62.7067	49.9816
52.7661	59.1862	48.7811	51.8564	50.4033	52.32	46.1668	48.2304	48.9031	47.9158	49.5209	48.8502	50.8055
49.911	55.023	57.2321	53.4	54.1488	45.57	42.3173	51.0235	48.8181	46.9522	51.4261	62.6679	47.4955
53.533	55.188	50.773	50.0766	50.075	51.72	48.8751	51.2619	55.6688	49.5959	55.7896	56.2794	49.3757
58.0523	51.3377	47.1702	40.7181	47.204	48.28	47.6813	52.5309	47.991	47.3206	52.577	54.3301	48.1348
51.7918	55.3391	51.7746	64.6129	52.102	56.98	44.5378	48.1326	46.8414	49.9573	55.1892	52.1212	50.6329
56.4283	54.0356	57.0211	64.7829	55.6063	55.27	51.8946	51.7096	50.0919	50.3117	47.4639	54.5146	49.0144
61.0798	52.8337	54.1748	47.0723	55.3951	47.97	46.0008	54.8691	46.6795	55.9659	54.1401	49.8866	50.0725
56.2132	53.9875	51.4725	46.1385	48.5198	56.58	43.0105	49.079	57.0878	48.3578	44.2682	47.5619	53.0543
52.2061	49.4896	49.1441	64.1343	45.8814	49.09	54.2593	53.033	50.5129	50.3922	54.7441	50.2218	50.4439
61.974	54.4115	50.1158	52.7993	48.0764	52.69	50.7077	48.3537	47.3253	47.6071	50.6583	53.0208	51.733
52.7949	54.5886	53.1069	50.4662	56.4006	49.44	57.7922	55.3739	44.6562	51.3448	45.0306	54.1277	49.2578
45.9297	54.1413	46.6964	45.49	52.0551	41.4	48.9304	51.1372	54.7617	52.1162	44.9727	56.6927	50.1529
52.4993	54.3693	49.5853	48.0762	54.7867	51.72	53.7572	53.7827	55.7753	48.5811	44.1117	47.0973	51.8927
56.7407	51.1885	52.7468	43.5868	51.9042	53	49.9017	51.1197	59.8881	47.5709	46.0686	56.8683	50.769
65.2268	54.5372	46.7825	66.1812	55.6979	43.55	46.7289	51.2495	51.2927	53.5262	46.204	47.7298	51.2494
52.4202	53.6379	49.6311	62.896	52.1486	63.39	54.0574	55.6653	62.0414	48.4895	42.8625	52.3232	52.0423
49.8657	56.3218	44.1646	59.8991	50.0642	51.2	53.1338	53.9005	49.721	50.8695	50.762	51.155	50.8272
56.4322	60.9366	54.8225	53.2805	48.9177	57.42	56.2247	54.5242	54.0095	47.9033	46.5159	51.0744	48.0247
61.111	49.575	47.2938	58.5286	50.0102	49.93	46.7973	54.5284	55.7055	56.1963	46.0284	54.0792	51.2057
48.4222	52.0256	40.9855	59.8288	47.2175	47.33	46.9392	53.4364	55.8057	47.219	47.8239	47.4023	50.8708
59.2565	53.9298	51.0099	47.0462	53.7614	45.81	44.6448	50.3221	66.1634	44.8154	52.6121	49.5596	49.7283
50.2666	58.9196	49.6958	55.3982	52.1903	46.78	47.5707	50.3914	59.9848	48.3934	59.6255	46.0423	53.118
53.4287	53.6997	50.0948	52.0696	52.1824	47.21	54.2354	52.0128	57.8812	47.2401	53.7979	48.7752	52.7051
56.4018	53.537	41.9206	50.4352	48.8072	49.35	49.5628	51.5118	60.8802	50.9305	45.5272	51.8569	50.6745
61.4093	48.7305	52.1258	48.6313	51.1468	48.45	47.367	47.8931	56.9032	48.2256	48.4521	45.3431	49.1235
46.8077	57.5686	52.399	54.2324	50.3761	50.35	50.5261	51.2885	50.4132	50.832	64.0933	45.5255	48.8637
58.5156	58.5506	53.1695	54.0827	61.7868	52.52	54.008	52.0026	57.1742	47.52	56.6019	45.5834	51.9435
50.0667	48.2986	58.8618	48.8091	50.4795	58.43	54.0664	46.411	51.7153	52.8618	55.8816	48.8069	50.7245
60.8355	52.4852	50.8793	50.2954	51.957	49.68	51.4346	54.2469	53.6201	46.3738	49.221	45.4783	52.2713
57.4041	54.1678	51.1128	47.5781	59.4268	47.16	57.4357	49.3299	49.7948	48.9727	53.9065	53.6181	51.023
50.5086	53.9776	50.0453	48.8825	48.2112	52.88	48.9033	50.1319	57.0764	50.7373	47.4654	53.3522	51.7663
50.6026	53.2974	50.7216	51.5077	48.8522	53.44	50.2129	49.1669	53.9043	45.0151	48.6716	55.0031	48.0586
59.3388	50.6622	55.7078	62.3407	50.8195	49.74	52.4786	50.0095	49.5066	52.5715	50.6661	54.6777	51.089
50.7292	53.6152	57.2593	50.6706	44.2543	50.42	49.5001	53.2085	57.7954	46.3628	57.9568	54.4245	52.8859
54.339	60.0354	49.8557	58.7943	52.0122	51.76	48.4875	49.5306	53.1109	51.5926	49.124	45.2318	49.619
50.8871	56.5979	48.2423	49.5853	48.7598	46.03	47.4546	51.559	47.5911	46.8852	51.8464	53.0502	46.1894
53.7294	64.2907	57.0506	53.4658	46.082	47.98	49.137	51.5482	56.7004	50.6738	46.5948	50.3843	52.357
48.4511	52.359	61.9462	49.0758	50.9582	53.15	53.1541	48.2144	57.767	47.1332	50.3839	46.443	51.625
53.7089	51.6735	52.6008	55.1375	66.8191	49.24	51.8485	47.6626	54.9786	46.2243	47.9228	50.7456	49.0413
51.736	52.4938	48.2023	51.113	47.5094	50.62	54.773	56.4595	48.2777	53.7336	55.5916	52.4508	50.6153
56.8243	48.1652	56.1626	45.8416	50.5672	58.14	51.9757	50.9327	48.8168	45.9292	52.0019	50.8578	52.1266
52.1862	50.6025	47.4866	52.0859	45.5433	53.58	51.0702	49.4555	47.8217	52.6009	50.5207	44.8391	51.4369
63.6839	52.8425	52.2135	53.0868	48.3071	50.08	51.9567	49.2724	50.2344	43.3167	46.6219	53.9343	48.0466
55.6033	46.7212	59.504	48.208	53.4516	51.3	48.7505	54.6047	48.272	55.135	59.2555	46.0885	49.585
53.2018	50.8399	50.9927	47.272	52.7089	54.82	48.5617	52.2277	51.0066	51.2713	45.2747	58.8789	51.9253
48.7549	50.881	56.8752	52.3621	50.3396	59.45	46.1531	46.5609	47.7939	52.5787	58.8708	46.9517	55.7249
53.28	52.1729	49.3672	62.7204	56.1386	55.54	44.1061	48.6798	52.5254	46.4911	53.7365	43.4341	50.4616
53.9723	54.1721	48.5376	52.169	50.0768	58.23	49.0248	47.9115	52.5089	48.017	57.0644	44.7768	50.7407
63.018	54.9828	50.0463	52.5782	62.3933	55.03	61.4226	49.8165	56.2603	52.026	43.6383	61.0473	48.8186
55.8457	51.0011	56.5409	46.9071	49.6045	50.42	47.6753	49.5309	51.0679	44.3485	45.7612	50.2452	51.5919
54.8186	52.2524	62.9813	46.0272	50.1418	54.31	54.1629	56.1302	52.884	47.4066	45.1252	48.5471	53.0736
54.6012	66.6911	45.8274	52.653	52.1109	53.35	42.8466	53.0018	52.5845	48.3044	46.756	45.5388	48.7188
57.0834	53.7921	54.3308	56.3371	54.8573	57.63	41.7787	53.1318	54.9793	52.8005	45.7407	49.7096	51.2856
48.5393	57.2031	48.3287	51.678	50.623	55.62	47.198	53.5329	51.1313	52.8335	50.9135	50.9083	54.279
52.8056	53.6395	60.2962	49.8459	55.554	58.6	44.9384	52.7879	44.3453	45.703	56.8471	49.2653	48.0513
48.2495	55.2072	54.0073	54.7692	55.8135	58.22	51.6139	48.0453	61.8231	46.5097	60.5612	45.5172	54.0913
48.461	50.613	52.9257	51.1677	50.0713	59.17	45.0418	51.6148	55.657	58.2643	50.839	54.525	48.0748
63.5203	48.3344	52.512	49.4833	47.1796	50.45	54.2443	51.5437	48.7393	48.4715	50.6231	51.8482	47.992
50.8707	49.3014	48.7571	50.3105	51.5605	51.04	55.4581	53.6817	53.4586	48.7617	47.3817	50.5871	50.3271
56.9526	48.1824	47.3009	51.114	50.7537	51.57	61.9619	50.3529	50.0523	47.7453	49.5361	56.7683	51.0528
57.8778	53.8607	47.2715	48.4931	46.2557	52.97	52.608	49.7949	62.9557	47.445	48.2516	55.7645	51.6324
54.4913	51.277	47.0254	47.5208	48.3355	52.83	65.491	50.9382	59.9134	51.5218	44.1317	45.77	49.8721
66.9845	48.971	58.6535	46.8435	50.7482	61.2	47.585	52.0476	59.9292	45.8385	47.8632	48.3978	51.8708
51.1076	61.7737	54.0599	49.6186	47.3542	60.94	48.89	49.9417	48.0997	47.1268	47.0834	45.9942	50.3703
50.3938	48.2017	45.9872	46.8665	49.6781	56.84	53.4438	51.1992	45.598	55.2423	60.7533	53.3232	49.2094
49.1243	57.3079	56.8548	49.8801	54.5882	60.89	59.0195	55.1916	51.2082	48.7306	45.6484	51.2652	49.7467
49.4464	47.2448	50.2672	62.717	49.1463	62.05	45.1489	48.2343	49.5621	49.5915	48.3745	46.9287	46.6023
59.6337	47.7358	49.1416	47.8593	46.8604	60.86	58.0925	59.7137	53.5268	46.8756	49.1497	48.6138	49.9248
55.4007	48.2463	48.1888	47.1025	48.3853	60.33	49.9482	49.9092	50.866	50.7811	48.8963	45.2205	49.5371
50.0363	49.0122	48.7416	54.6086	48.5528	61.96	50.1414	51.5598	53.5187	53.3706	48.0633	54.5086	50.4255
50.3461	51.3356	49.7948	52.204	52.9258	61.36	47.9778	47.5202	50.2069	49.6618	53.1885	51.7643	49.6783
47.4145	48.5268	45.7851	45.6341	43.5832	60.91	47.4087	50.8508	58.5667	47.0893	48.4539	44.8012	54.8889
46.7601	53.7951	57.866	52.4705	48.5555	55.66	49.3062	51.4398	48.5645	48.6826	45.847	53.281	48.6758
44.8821	49.1426	53.9458	55.1164	51.3975	60.49	48.4716	49.1821	51.5568	47.142	45.0639	52.1643	53.3617
52.259	51.5768	57.132	45.3924	60.2247	60.59	57.7517	46.7327	52.7483	49.5567	50.7101	54.0928	56.2592
60.2014	49.4971	61.0342	53.3389	50.829	60.48	54.5543	48.6238	48.6459	47.0877	45.8356	51.0022	49.8314
55.2899	62.3348	61.1885	52.1619	44.711	50.79	55.5349	47.9286	48.7242	49.8211	51.5638	55.5728	49.9212
55.7315	52.4844	52.7509	60.4716	44.3267	48.32	44.5528	46.8445	53.5282	44.5007	46.6936	48.0441	49.223
57.3379	54.2538	53.3614	51.9502	43.5908	62.37	50.0628	49.7424	55.3295	49.5504	53.4187	52.0554	47.7255
57.6087	53.3751	59.982	53.1456	50.0081	52.83	52.4143	49.6636	45.3728	43.2881	45.5386	47.4218	48.7368
46.8272	53.6597	54.098	53.9183	61.4903	52.06	52.2784	52.6158	47.3833	51.4127	44.1047	52.4813	50.572
50.3723	52.0176	50.4008	48.5245	52.7779	63.65	55.917	52.8294	56.1535	52.027	48.3034	49.6226	50.7756
50.6311	52.6014	62.5236	50.535	47.868	58.97	51.204	56.3308	57.1842	47.265	52.3014	56.4662	52.2918
57.5353	50.7464	56.2017	47.1739	50.3595	61.08	56.915	54.5667	45.325	49.9644	47.471	56.228	49.2475
56.8005	51.3505	66.2434	47.1651	48.2159	60.21	56.9366	53.3505	56.4999	50.4496	48.5716	48.9042	45.7161
55.7507	58.9594	50.7932	52.4539	54.5952	55.04	55.4637	53.4116	54.1458	51.3245	47.8948	52.953	51.2363
52.1664	58.4163	48.2946	43.3659	51.5719	56.48	42.8427	51.1252	56.6575	48.9016	48.6333	49.4311	52.0781
54.7162	59.9024	54.7032	55.7089	52.5175	48.06	51.363	52.7845	52.9327	50.9475	43.9714	45.837	50.737
52.4586	48.3168	51.577	57.4721	54.7882	60.96	45.0877	52.491	55.0571	52.8276	51.2743	53.9557	47.7373
57.0277	48.9486	50.2305	53.3792	55.6216	52.28	57.4583	49.9592	49.073	53.4704	48.5848	59.4368	49.5998
60.0727	51.0843	51.7109	47.4187	49.7053	57.7	43.9859	47.184	50.5601	51.5754	45.6193	54.1603	51.4767
60.9364	56.1282	54.352	48.6988	47.209	53.9	56.7899	53.6675	50.7827	43.9056	57.7028	51.017	49.7745
55.2907	54.0794	51.4474	64.5426	54.3088	52.5	47.1281	49.6289	57.8227	52.5401	56.4871	56.7676	50.243
52.8087	49.9166	46.9198	46.273	53.0413	49.21	43.4405	45.791	56.648	46.4784	49.2862	55.6465	49.5794
50.8406	51.5095	50.1572	52.2961	54.1591	50.13	49.0751	49.903	60.6749	52.7195	50.1917	45.947	50.1336
51.9525	49.5895	55.507	60.9735	52.9381	54.91	42.5983	49.681	48.3366	55.2649	53.1946	55.0832	49.8789
47.7216	46.0185	43.9497	49.1018	49.6556	50.02	59.121	50.2757	46.5543	48.3968	49.5036	54.5988	51.8417
54.9234	51.5603	57.8191	49.2192	52.6733	55.97	61.7087	52.5798	60.2238	47.789	49.9346	45.9329	49.683
47.8992	53.6647	58.6275	45.9043	54.7215	64.72	51.1073	48.7806	51.1392	49.1173	45.1768	45.352	52.0647
49.3824	56.3837	52.6577	58.3167	57.432	55.51	61.8534	49.2479	49.8575	47.2751	47.0729	48.8851	53.1353
64.8525	50.3575	59.2043	50.8129	50.7914	49.01	45.4692	48.6058	50.0327	49.3778	45.9929	48.2699	47.6392
65.4993	49.4212	59.4062	46.7929	52.2471	59.54	55.3988	49.6575	53.7585	45.5476	53.4264	47.0636	48.8795
59.9534	48.8112	51.1354	55.2591	49.3477	50.19	55.4844	53.3769	62.1147	50.165	54.3021	49.6346	50.4571
48.7821	57.3976	47.3539	66.5477	44.9669	47.49	61.3342	53.2722	60.2033	46.7623	52.9091	45.5397	56.1928
49.0151	61.0469	48.799	52.8666	46.4768	65.68	49.1707	48.8173	58.9821	52.1776	57.1822	52.8202	50.2792
61.814	55.4076	55.1619	49.5026	49.6952	48.29	47.5772	49.0354	51.6252	45.2193	48.9474	52.5049	53.4803
50.6604	45.9183	49.1	53.5647	52.5923	49.4	46.918	49.6362	51.2226	42.8828	48.1198	60.4523	47.5603
50.1118	52.1903	55.7153	48.5031	61.7679	55.35	45.7823	50.6916	49.9115	54.4031	48.9714	56.7249	52.8736
50.3331	47.5629	52.5537	50.7827	50.8856	47.99	47.9867	48.5727	55.707	49.5277	56.9917	58.4061	52.7241
55.4048	54.3403	63.3787	52.241	44.2568	46.29	46.1494	49.5084	54.5664	49.3479	44.1738	52.4433	50.7435
48.431	49.2032	52.083	50.4464	49.4033	50.44	48.3602	51.2188	63.2785	49.8198	55.033	51.7597	50.4243
51.8207	54.431	49.9303	53.427	51.2996	46.9	49.4396	53.3213	50.3805	59.8176	46.4671	47.8858	49.8429
52.8341	48.5031	45.2625	49.5806	55.2221	50.31	46.8752	53.3698	51.6498	52.2012	51.9383	50.1442	52.0751
50.4168	55.8843	54.8444	50.383	53.0859	46.27	51.4683	52.1614	49.0701	44.6371	57.3283	55.3193	48.6929
55.0642	46.0635	45.7053	57.6535	48.2213	50.32	58.7146	50.6934	50.4185	47.6807	50.1235	52.3263	52.7441
56.4078	51.8519	55.3634	46.8309	52.1801	47.98	51.2911	49.6763	48.7655	49.2535	55.0704	56.8412	47.7801
57.6489	48.8376	58.986	52.9407	48.6173	49.62	50.6855	50.4239	52.1858	45.9005	50.4189	61.2038	50.3955
52.8632	48.787	48.6614	51.4001	49.4062	47.31	59.7221	52.1388	50.389	49.7742	48.4937	47.8922	52.7096
49.8807	51.0969	54.8307	48.7154	46.8892	51.97	57.8363	52.4963	52.7256	47.3956	43.713	53.1378	49.9476
57.333	53.6725	47.1299	51.5963	48.9647	52.95	61.0202	50.6716	59.7694	45.1086	53.0988	46.6805	50.3712
54.6075	66.5297	49.6515	51.9733	45.7249	51.29	47.2133	46.8596	54.5287	49.1507	51.5494	48.0978	49.078
49.9536	48.8104	50.2279	54.8144	48.2995	49.79	61.2854	48.9483	54.6075	45.2312	47.3662	49.5239	56.2425
65.3355	52.8678	52.1372	47.6271	49.7165	65.41	63.1063	46.6364	53.872	46.4476	48.9281	57.2636	51.4941
56.0019	53.2787	52.4722	49.5625	47.5242	55.14	60.5853	53.3412	54.535	53.6781	44.9767	49.3756	51.7035
52.7049	57.3411	49.1409	46.2864	54.3307	50.49	49.2525	54.4335	56.387	49.0755	44.7007	44.1697	49.247
50.8168	50.627	52.692	56.9369	46.959	53.65	53.2095	47.6679	55.0625	51.3216	51.5543	49.6192	55.1904
51.132	49.0922	48.5573	56.5355	52.786	50.87	55.2832	52.7372	54.4538	50.7239	45.9276	52.8609	50.5794
45.3814	62.9436	53.0524	49.2555	65.7155	52.25	51.4291	53.7417	55.4805	49.9297	46.5805	60.7063	48.9252
53.2202	55.3574	53.4605	54.4941	45.6306	51.56	48.8168	51.1984	55.5012	46.1889	50.5165	52.9493	51.0467
59.867	62.3777	52.8762	52.1148	46.477	52.66	57.2356	51.7588	59.1017	47.9926	48.7818	54.9865	47.9038
53.8489	53.8633	49.2921	49.0973	46.1855	62.26	59.4175	55.9704	48.8792	52.3321	48.1268	49.4103	52.5915
47.3231	48.1381	58.6811	46.7296	51.0886	51.25	61.8722	52.1863	60.0479	43.3821	48.7478	55.8213	53.5806
47.0938	51.552	48.9747	49.6719	51.9017	62.6	50.8202	51.9588	63.0636	52.7398	59.6731	53.4185	48.186
58.2456	54.2792	56.7937	61.6017	47.8001	57.64	57.3098	52.7081	52.0563	53.9943	53.4809	51.8871	47.6724
49.2695	52.3845	47.337	48.6322	48.2046	59.5	57.7647	49.1209	50.7233	45.6641	54.4563	58.3071	51.771
57.2198	50.4191	49.9584	46.8925	51.1421	57.18	61.4811	51.9571	53.8203	52.7475	48.0118	58.2139	49.0119
50.0408	54.0698	47.2933	46.1966	53.6105	48.83	55.5329	47.9854	49.9513	47.4301	45.3529	60.1441	51.7152
50.564	56.446	50.1279	59.2452	48.0366	54.93	51.4449	53.6977	50.808	44.1181	46.848	55.9649	52.281
51.7761	51.8348	50.2844	49.0877	48.1645	55	57.4192	48.5454	48.5077	45.9375	50.2693	51.8597	47.8064
54.4095	47.7983	50.7998	52.8991	47.8228	56.2	54.8094	55.7044	49.1706	46.458	59.744	48.1111	49.8108
51.4865	54.748	52.479	49.2948	58.3642	51.12	45.5962	51.5032	49.9521	51.1005	49.8672	55.6692	55.8273
57.008	49.8736	49.5188	45.4357	52.6805	48.75	56.8723	52.0059	54.2499	50.7193	55.7641	49.1922	50.3675
57.6533	55.8963	58.3278	50.5382	47.324	50.56	48.0596	50.8811	58.408	53.2176	56.7169	52.1674	50.0481
50.4184	51.7854	53.7121	49.4552	45.5213	49.26	48.2653	51.4211	48.723	47.0476	57.0605	47.9537	51.1648
51.4292	52.3409	55.6151	45.8707	47.936	48.91	49.3043	52.0786	63.8746	45.4112	47.5798	52.3439	50.7808
49.3023	60.1623	49.163	51.48	51.4807	51.98	58.9072	54.1045	55.581	45.0461	48.0481	49.4926	51.8222
47.8378	47.1122	50.251	52.0198	46.5446	49.9	54.3369	52.1898	47.1108	45.6369	43.3998	54.8919	56.3631
54.0663	49.35	60.9037	47.7531	46.0006	60.19	49.9105	52.8372	51.8177	49.4327	49.4692	50.9735	53.2684
50.2726	55.1001	56.7656	55.8971	47.9067	52.92	57.8973	52.3935	52.5136	54.1415	50.6441	56.684	46.9096
55.2191	49.4852	51.4073	56.9227	49.1077	47.55	50.2949	53.1359	52.3172	54.8348	52.9685	58.4081	50.36
56.1067	55.5743	56.845	52.7142	56.5563	60.86	46.5188	51.3662	64.0271	48.0061	48.1488	47.697	52.8306
53.2654	56.7059	42.9821	52.7588	48.5708	50.5	64.1196	49.434	60.6161	45.0121	45.4028	47.8438	51.6108
56.2113	51.6239	66.1804	45.762	47.6253	45.83	45.1786	54.0495	47.4328	48.0914	46.6568	52.0249	51.9832
50.423	61.1388	47.5272	53.0119	57.7613	48.69	47.6871	49.6409	53.1847	48.3935	45.4565	51.698	56.8281
54.8393	50.387	52.1338	53.4482	52.1048	53.68	51.5803	48.2347	51.3079	51.1839	48.5455	58.4612	53.7386
61.7136	57.6101	45.7865	47.6813	53.0556	61.99	46.543	49.2851	52.8885	48.3801	46.5709	54.1721	55.2415
45.4284	49.0049	50.7585	43.9204	46.3968	41.57	44.9538	49.1412	52.8903	47.2623	47.9952	53.0733	54.5043
58.0087	53.2901	48.6914	48.1631	43.0264	46.63	57.6313	46.8508	51.5155	45.329	55.3355	47.3163	50.7185
55.2767	55.7337	47.5123	52.2585	45.4147	51.27	52.5211	50.5819	50.6054	48.5498	46.8218	53.3969	50.8102
49.8935	50.6303	55.4924	47.552	53.3641	52.1	49.963	48.693	49.044	45.8157	53.4908	46.2202	54.1426
50.4573	55.2519	53.5555	56.746	53.489	61.65	44.5947	55.7065	56.6139	50.2407	46.0807	49.6079	49.3022
47.1708	48.1175	49.3273	45.5663	48.9643	57.45	55.1214	55.4145	56.4295	57.2766	52.8204	49.2855	50.4622
55.5534	49.8482	55.3779	53.5736	60.0926	59.78	41.9071	53.8585	63.6883	51.2345	45.7254	56.1983	48.5825
50.5344	47.7361	49.251	55.7823	63.2674	47.86	51.751	52.886	66.4716	52.1127	54.6448	52.2079	54.4405
54.4744	48.3538	55.6553	55.1248	49.55	48.59	49.4242	49.6883	48.5558	50.8732	46.709	50.8858	51.7267
54.0455	48.0653	55.8478	49.7349	47.5317	63.42	50.7986	48.7776	50.7551	60.268	59.435	54.3887	51.9847
60.0245	51.4019	47.9687	54.3292	54.789	41.63	46.3715	51.9744	57.1381	48.1058	51.0097	62.4836	47.7372
51.8386	53.5554	59.5213	46.2772	52.6165	44.44	59.172	50.6381	61.567	51.6034	43.4925	52.0148	47.8159
48.2951	51.5528	50.8437	46.9749	52.4669	57	60.4669	50.5592	55.0776	46.0152	49.2412	54.8056	51.5401
58.5242	51.5677	55.919	46.1944	44.4447	47.08	42.4428	55.1396	65.5715	50.1049	49.4253	46.7675	53.296
46.469	48.774	59.0596	50.5032	47.4353	46.23	45.888	50.8844	48.3117	49.7923	47.8595	53.5701	52.6457
49.6343	46.972	50.7975	47.3464	48.7014	59.69	48.6383	53.9922	53.7158	51.2632	47.1821	44.4686	50.5407
53.1732	50.8266	50.0401	53.1019	45.2123	57.36	58.1762	51.4982	49.3144	47.2216	55.488	54.3255	48.8845
48.3483	51.1681	53.829	52.1619	53.7303	43.75	63.6628	49.4793	48.8006	50.4062	47.8978	51.1086	53.4609
50.4885	53.7718	51.7675	51.4349	49.1593	58.79	51.7988	52.7239	47.0563	43.7186	45.2238	45.1492	49.2912
65.9675	59.2972	48.4347	59.6685	56.512	50.81	56.6098	51.1487	54.9271	48.1713	49.6165	44.9599	52.9883
50.79	47.8695	45.6146	48.4612	57.6287	65.43	52.2841	47.3937	54.8268	42.4923	42.7999	46.5143	51.3088
60.3186	54.912	50.0083	52.1477	54.2126	49.7	43.9928	49.9559	48.0883	58.5934	59.2934	47.8113	51.6768
58.4928	52.4847	62.5835	52.6767	45.5201	50.54	47.9241	50.0321	51.7677	51.0048	48.5814	42.9537	51.205
57.0013	59.9111	47.0649	47.5244	54.0372	51.06	48.5201	52.1325	59.9391	51.3649	42.4747	50.0164	51.0781
56.8644	50.7742	52.0625	52.4377	52.4358	50.9	53.0045	54.0919	63.3588	48.7922	52.5053	46.71	49.9422
49.8052	55.5687	62.0463	48.7662	58.7262	50.4	53.3165	53.4232	48.889	46.2689	49.4849	46.1958	49.7937
51.6778	48.1727	49.1789	46.3321	54.5311	46.57	47.7284	52.7414	52.3189	43.9084	44.829	48.974	53.0467
63.6088	51.8107	54.8639	57.6145	53.4742	54.06	54.7918	52.4533	57.7496	46.814	52.0211	45.3052	50.2895
51.0064	49.6996	50.6172	46.0155	52.2338	55.1	46.5614	53.4595	57.9175	48.6413	51.0972	51.2466	53.3964
51.6033	52.23	48.0306	49.654	43.5755	47.72	53.3253	50.6167	52.0387	48.598	42.6687	52.724	55.9649
55.5491	52.1769	54.8833	52.6894	48.9272	52.62	56.0196	53.2777	53.9989	53.883	52.8085	57.3836	53.3097
53.3248	48.6902	61.787	50.8554	54.3527	47.79	51.3607	57.1038	56.297	51.5002	44.4019	53.6318	48.3467
54.1386	49.8203	45.4991	52.039	44.6087	52.01	65.2109	51.4956	47.2478	46.5026	43.7913	46.6974	48.2034
60.9663	53.7821	52.6217	50.9709	54.3632	44.4	44.9594	51.3302	53.0314	59.5471	48.5068	51.2957	54.3085
63.9594	49.1724	50.3526	52.6103	59.151	46.8	50.0585	52.2222	49.6958	53.8143	51.3343	50.6131	54.3014
66.5878	50.1291	48.6518	58.9316	52.021	54.14	57.8807	51.7548	49.7653	50.102	52.6991	54.7708	46.9089
53.5093	48.7368	53.4051	54.0175	52.377	57.65	48.3624	49.9964	46.4284	48.9125	44.3079	56.0175	53.7084
64.9145	52.0725	49.9507	46.0311	52.1923	54.01	52.3419	55.7774	49.2916	54.9992	57.8524	55.0266	53.461
49.4754	52.2503	53.1246	56.6429	54.2299	43.87	51.4476	52.4385	49.4571	60.525	49.4193	49.4426	48.5804
59.0597	48.2201	50.2097	48.9029	59.9016	54.62	52.6108	52.2659	54.1134	51.9112	46.1129	51.7504	53.882
54.2021	66.2605	53.5481	53.6824	54.8231	48.86	58.7792	50.5704	56.5414	48.3251	47.5077	54.0364	51.3339
44.9968	48.5037	56.7304	56.8864	45.7739	50.04	51.6313	47.8826	46.9044	49.6908	52.9988	46.9691	51.3569
47.5039	49.7708	61.003	45.2546	43.7852	50.75	52.3236	47.4674	53.8537	47.1599	50.8111	48.6995	50.6889
53.9368	47.6839	52.0206	52.7735	50.5212	40.12	57.976	51.6517	56.4939	47.2625	52.1295	59.3935	54.1015
49.0405	50.9251	50.4373	53.1974	49.4707	49.89	61.8646	49.4139	53.5306	54.0375	56.2455	49.7719	48.081
51.529	59.0139	56.9037	51.261	57.3848	47.77	56.4834	52.0109	60.5791	51.7604	59.4268	57.2981	47.0892
61.5391	46.491	53.5694	51.9629	55.422	47.9	50.5869	51.7292	57.348	49.6118	46.0534	49.7918	49.5349
55.0005	54.2046	45.2592	48.5002	48.7028	65.6	56.4766	50.3625	54.1574	48.3568	54.334	48.9472	50.3625
59.2225	50.4838	60.9406	44.2994	49.9434	51.12	55.76	50.8655	48.6934	57.6155	49.1195	52.5334	50.0693
50.4126	53.5238	55.0109	47.4196	48.0024	47.23	47.3654	49.764	52.4908	46.7117	43.2975	46.7514	49.2602
48.1139	51.0624	62.0182	45.4521	49.6743	61.3	49.1456	53.195	51.9022	51.6186	49.0716	50.241	50.4785
52.8296	48.4688	64.8068	49.2548	46.5933	50.1	46.3288	53.7197	58.1756	49.5801	45.1014	48.2332	51.2338
51.3001	54.0553	55.1823	51.0588	45.6246	47.86	47.6004	51.9092	63.7891	45.5301	47.9466	54.8374	50.382
57.239	51.1565	49.2718	49.549	46.9632	48.65	53.0323	54.1674	54.1306	47.6906	51.3048	56.3889	51.7182
60.6358	49.2187	47.7421	52.4036	49.4201	63.08	50.7839	51.8619	49.9062	50.2559	48.947	51.1041	45.3451
62.6684	61.8245	48.2637	49.2713	55.8756	54.57	43.7873	55.0996	56.5907	56.677	52.2227	60.9854	51.1855
57.697	53.6639	48.8759	51.3755	48.2668	55.88	55.9755	51.1153	53.4945	51.1486	44.3483	54.7711	51.0213
48.5756	54.3188	52.8901	48.8945	42.9294	55.05	46.6796	53.0539	44.797	46.8663	53.7693	50.4498	52.6025
58.6859	51.3216	46.5428	44.3528	51.7434	54.66	47.6798	48.3762	57.2476	50.5209	47.689	46.598	50.4794
54.9311	52.8452	51.3243	49.8349	46.6507	48.77	43.765	50.6597	54.5017	55.6735	53.3346	57.6982	53.7029
58.1019	49.5646	54.8102	50.4016	45.4324	45.64	45.8563	52.0008	53.3534	44.9614	53.33	47.4145	54.4295
57.7839	53.7479	66.0625	50.9994	49.1896	48.09	47.8801	50.059	51.7353	50.2742	48.8822	51.8474	51.1407
48.8823	53.78	51.1042	61.933	49.9914	52.91	50.8361	52.8868	49.3647	50.7573	50.2492	56.9687	50.4434
53.4933	61.6845	62.1935	55.2589	44.8921	49.37	49.6053	53.4638	50.5958	52.1712	50.421	53.5232	53.2679
49.3578	52.545	66.7356	54.0734	49.8557	53.54	47.7627	51.7108	65.8181	46.0995	52.1105	56.7662	54.1838
49.1882	54.6326	52.43	49.3354	50.9531	50.91	46.8263	52.0943	48.2086	48.7524	51.9969	44.2048	50.0878
60.1127	48.0616	44.9208	54.4123	53.6835	51.98	46.6937	51.1411	60.9948	50.2174	50.6462	46.3504	54.5054
45.9104	53.6952	50.6276	55.675	55.9414	64.11	50.5711	52.8764	62.0761	51.7604	53.7527	49.9896	52.6918
47.9358	48.7756	51.7168	51.8785	48.2339	55.2	56.7639	52.3555	49.0885	49.0311	48.7151	50.4696	51.2914
58.0343	47.7117	51.6717	48.2914	48.8957	49.31	58.7811	54.1262	53.152	46.5389	50.7957	45.53	49.6792
52.2472	65.6586	56.0819	56.1029	50.0607	49.39	50.5873	55.5862	51.6748	47.6352	50.5735	46.7741	61.2587
50.2006	50.5787	50.8432	47.3559	58.6493	54.52	59.8753	51.1349	56.3998	52.0398	43.481	46.3139	47.7107
50.4292	50.5935	47.6492	48.8959	43.8367	46.74	43.1818	51.6652	60.8802	44.8408	50.3625	57.1154	51.1476
59.3073	58.5944	51.264	45.6547	50.3973	52.82	46.0009	51.1826	55.2894	48.8975	60.2493	50.8742	47.7569
59.6226	48.6302	51.3505	49.7806	59.1992	49.23	49.6847	51.177	49.3712	50.3317	49.4665	58.221	50.2513
52.8946	55.7978	51.9035	54.3558	53.2057	57.52	54.9992	50.2757	58.6164	47.9171	49.7476	55.7695	52.2663
53.7326	50.2411	50.8338	44.4403	53.1485	62.4	51.2125	55.1186	50.4872	49.8305	44.66	58.7927	52.4603
50.0275	57.0072	50.9038	57.7546	50.5912	44.73	41.715	50.2312	53.3699	55.5121	45.8252	50.6668	55.3185
52.6311	49.7979	55.1717	52.0464	56.8525	47.51	48.9823	46.9527	58.2021	49.7894	42.3459	45.038	52.1777
51.2758	53.7228	54.906	51.2908	46.7564	46.04	47.131	51.219	60.7084	50.1412	44.1104	51.682	53.5932
59.6446	51.1967	49.247	59.1401	50.2343	45.79	47.1247	46.2024	51.3949	51.1317	52.5893	49.6639	51.1868
59.0842	54.0396	47.3315	47.0607	57.3057	61.13	59.5445	47.0309	53.5585	45.9248	53.6488	47.3483	51.4565
49.0541	60.6344	54.2267	50.6739	49.1455	59.78	53.5567	50.9406	50.0975	50.2982	56.6601	49.6508	51.9615
53.1089	51.3129	50.4713	51.4484	44.437	45.35	51.5079	48.33	49.5654	54.4828	45.8831	54.0084	55.9113
49.5488	60.1406	54.2242	47.2467	56.2374	46.94	56.6363	50.2075	58.2349	47.5371	49.7453	47.8858	58.2537
56.9616	59.5994	50.9527	43.265	50.2777	43.86	53.9371	54.3959	51.8186	50.2128	50.9413	45.0875	54.1236
48.1803	47.8506	61.7143	65.9319	46.1012	48.84	50.9791	49.6842	49.4222	45.7978	57.4802	50.15	51.2696
54.5025	51.2077	62.6987	47.6732	47.0851	47.5	45.6016	44.8322	61.7311	45.3691	49.5868	48.2096	59.025
52.622	51.795	51.6178	49.0625	50.7462	57.91	51.5512	50.6542	54.9097	48.7492	50.9636	47.8087	52.2932
50.2059	46.8879	46.946	46.8865	51.9866	61.44	48.1307	49.3552	53.6698	48.0339	46.9646	58.8694	52.5636
49.9786	55.1363	51.3108	48.2223	42.3347	46.33	52.5458	51.0165	51.3502	64.5359	51.1413	45.7501	49.8322
56.3068	51.7149	52.9371	56.0883	49.441	44.3	47.9609	48.4515	50.2873	54.062	57.329	47.6033	50.6395
60.0095	61.3514	51.7852	53.0737	51.8101	62.07	48.9364	52.5739	62.4878	51.1233	57.6514	48.9387	53.4407
57.3573	56.016	62.5263	47.677	44.9142	60.12	61.7347	51.5787	53.1801	51.9688	50.1544	49.6545	45.3884
50.1889	47.9575	55.0365	47.0514	52.3519	51.62	57.07	50.8366	50.0092	52.3098	48.3482	47.034	51.6278
53.0212	53.6511	52.0664	49.7393	49.8228	55.83	55.1226	53.1114	56.3834	46.1609	48.8315	53.0204	51.9358
50.6252	52.5041	48.0294	48.7233	50.0477	46.82	44.0966	49.8963	64.0265	49.2213	50.7562	48.3786	54.4088
59.0769	56.9289	53.5052	46.3178	44.6212	43.75	52.2627	54.1324	50.1836	57.8652	51.4292	45.8365	52.8803
48.9532	49.5726	52.5146	44.7392	49.0893	46.12	52.1261	52.6396	61.5854	49.6545	46.6702	45.7678	52.0294
58.5935	49.4819	53.8363	66.0199	56.5529	59.23	55.4044	51.7073	50.7174	47.2751	52.9139	49.1023	46.5313
48.1126	51.2231	52.2746	52.284	49.184	56.85	45.5489	50.9521	52.877	47.6721	46.3794	46.5786	52.3584
47.342	53.0696	50.548	48.214	48.9809	52.68	46.1358	53.9038	58.1582	50.8184	50.7786	51.8151	49.7441
64.3298	50.3905	56.1442	48.9121	53.1312	50.38	57.6508	55.9585	48.2544	44.8767	50.1719	46.9302	50.0303
50.9402	49.795	51.7316	51.5882	46.6439	45.15	46.7196	54.9341	55.3573	49.8355	48.2068	52.9543	47.7286
61.6956	54.5284	53.8655	54.7098	51.4737	45.65	51.6846	50.0138	54.1259	50.605	45.6743	45.7346	50.9991
61.1734	50.9229	53.9986	49.7115	51.6065	55.01	57.4918	49.4361	61.9597	45.7777	52.7935	44.7291	48.7006
53.7067	52.2257	52.3824	45.9418	50.1684	62.67	44.7033	49.9701	47.4792	49.7368	47.5951	48.4766	49.89
51.5949	50.7779	51.7485	50.4861	50.0275	51.39	48.4817	54.0987	49.1313	50.7546	51.5182	51.1321	48.4578
53.7925	51.2523	47.5022	52.4228	45.6582	49.36	56.7697	52.6379	52.6395	48.7814	49.1025	45.8253	51.2945
58.1187	54.1831	51.028	44.715	45.398	46.27	53.9588	51.4381	55.7581	51.1792	51.4571	55.1339	49.6046
61.2997	48.6916	50.0392	53.2504	46.9238	46.18	50.5234	51.8756	50.1652	44.3193	44.9875	47.7287	49.5663
49.0021	53.2808	40.933	51.2497	51.4582	49.23	48.7528	53.587	49.6801	55.1521	45.3928	48.4914	48.2697
63.0322	50.1056	48.872	48.3973	49.877	49.48	44.8551	52.3569	55.9624	43.901	47.093	48.0902	51.9821
53.7953	55.4849	48.2058	47.0518	58.499	43.25	48.0385	50.8665	47.1678	56.2694	50.782	54.0428	51.4896
61.784	54.4871	46.3251	48.2995	45.7466	48.32	50.6619	49.8707	52.3349	48.5964	49.9528	49.137	52.6705
52.7485	57.2425	56.3339	50.0575	53.2163	46.69	44.4485	52.4369	52.9595	53.8272	45.9027	59.8367	52.8907
47.3674	54.9212	60.771	45.2095	52.3785	45.62	44.5745	52.6887	53.1089	50.1245	49.7012	44.0213	47.7561
62.0398	52.3573	50.1572	54.379	45.8293	46.35	44.4933	51.8687	49.727	48.7446	52.1341	52.5135	48.7505
50.9371	54.382	45.7787	47.7555	52.1414	52.72	48.5636	50.772	52.2139	51.6001	50.8345	52.8852	47.5383
55.1648	47.6033	47.5188	56.0641	47.7497	55.79	43.7513	48.4225	58.818	44.5931	49.4862	43.1508	49.5129
45.9999	60.2411	58.0702	48.1076	49.1695	45.62	55.4838	52.1001	52.0376	42.6355	44.5924	51.7441	52.839
48.8292	56.9967	52.0766	52.1914	47.3588	43.4	55.3275	49.8848	51.8849	47.6619	49.6317	48.6469	49.2168
47.7064	65.2281	46.9173	49.7836	61.4479	47.03	53.2841	50.0147	54.7091	50.7913	47.0777	45.3169	51.6954
50.7822	47.1201	56.5412	53.3369	48.2666	55.32	55.8281	49.5983	47.4245	44.1967	47.7794	54.7712	49.3963
51.1613	57.2944	49.0311	44.2658	58.8943	56.51	52.8528	50.3398	46.7824	49.0686	53.9434	57.0795	50.8578
54.6111	50.3616	44.4257	49.7238	54.8908	49.52	52.8041	51.6767	53.8098	47.2884	43.7465	53.7304	56.8188
51.5383	48.6957	55.7056	50.3534	52.5138	53.02	51.7293	51.2472	56.8326	50.4096	51.053	49.5986	46.9618
46.5537	49.2562	62.1344	48.0667	54.6181	53.01	52.5838	47.4916	52.2756	49.273	46.8787	49.9117	52.2511
52.1287	52.8125	55.3432	47.9399	63.3966	52.79	52.9504	49.3479	54.2123	53.9255	46.442	53.5171	53.6516
51.7902	50.2263	52.7974	54.7579	45.6974	46.68	46.5088	49.7888	47.2875	45.1979	44.8051	53.3451	50.3249
51.8773	49.3556	46.5071	55.0304	47.824	51.38	46.0495	51.1568	52.9137	47.2735	52.1522	53.3608	47.154
51.5401	59.553	53.0729	44.2729	59.1075	57.46	47.5194	50.4394	51.086	54.6625	50.9039	48.7989	50.2421
52.0753	54.9934	48.1152	51.588	45.3404	57.11	49.9781	48.6834	51.3501	51.6413	52.1781	49.524	47.6957
60.1434	49.8077	66.4069	45.0222	51.2487	50.69	57.9256	48.7293	63.4935	50.1787	45.9044	48.7471	48.1901
52.8702	52.6028	59.4729	49.1021	50.1585	60.23	41.7388	48.0664	63.1956	50.6147	55.9631	58.7685	55.3674
52.9489	52.6581	60.0054	55.5247	50.5792	51.2	45.3976	48.5341	53.1888	53.807	47.0192	45.4708	47.6784
52.226	57.3282	66.8082	50.5834	52.0471	52.67	57.1769	47.3884	55.2205	46.646	44.2885	47.1565	53.5281
49.576	48.5125	46.8609	49.9785	53.1471	57.22	53.1595	50.8838	57.3114	51.3551	48.8688	45.8204	52.3891
48.7619	52.6315	54.4675	45.4371	45.3958	56.94	45.715	47.3947	49.9701	44.5272	43.6303	53.3115	52.5597
58.4839	46.3166	47.9524	48.1877	53.4749	52.34	60.9104	48.4603	57.7336	60.0974	51.1932	56.0343	51.3662
50.0418	45.6427	47.2861	52.2759	50.9416	50.56	45.747	51.5967	58.7552	51.216	54.8114	53.5541	47.9201
66.3312	50.9418	57.596	49.715	50.808	54.91	42.1856	49.1403	51.9459	51.197	48.2451	53.1361	49.1292
51.3404	50.083	49.2849	45.4494	46.897	47.9	43.3965	56.4406	53.2829	46.3639	45.0299	48.5048	54.5057
51.8219	53.2208	56.5034	47.2707	48.1427	46.06	51.5622	56.4574	48.5587	60.7685	45.4923	48.1874	55.431
54.6531	62.6295	65.9749	50.1066	50.7267	53.23	61.1423	50.3148	49.1242	47.4191	48.5388	56.1907	50.8372
64.6765	48.9189	52.9875	52.9911	55.1552	53.59	49.8461	47.6624	51.8009	49.5387	54.7675	58.8321	51.9567
49.0973	46.2942	51.6616	51.0611	52.6771	50.37	49.1988	50.6888	53.899	44.6304	58.7914	55.2925	53.7144
56.3216	50.7952	51.9004	48.0687	53.7738	47.83	56.0367	51.6775	56.4578	43.5463	46.3645	44.4777	50.5614
55.5158	48.9514	57.9678	46.6342	47.002	44.98	51.2351	48.4298	52.8475	46.672	53.0091	53.9843	51.7419
60.8468	50.8449	58.535	47.7934	50.7049	48.66	48.083	48.6503	63.42	55.4811	49.3113	51.8782	52.3556
63.2923	48.0472	51.1697	51.7437	46.5666	57.21	52.2984	48.252	52.0086	53.3724	48.3133	52.5719	55.0961
49.2953	53.7383	47.9173	48.1888	50.3205	57.25	47.7056	55.3772	50.5893	55.7185	48.8364	54.4887	52.4203
54.365	52.2579	49.2198	50.3587	52.0431	60.23	47.4595	47.985	59.2245	56.3477	49.6114	51.592	49.4689
51.3393	50.6136	59.671	53.7781	49.775	55.08	45.7874	47.989	53.5774	51.7454	50.389	56.8515	48.0823
48.8851	49.6901	55.9124	59.3237	46.6166	48.37	48.0366	48.4869	47.7563	51.5755	46.7433	54.0588	50.5755
48.4239	56.8978	48.8369	48.8352	46.0392	44.75	44.3154	55.5368	50.2621	48.6221	46.4749	50.2397	53.2783
56.4958	52.7919	46.8815	53.1529	50.9424	56.68	44.0564	47.714	63.8621	47.4932	52.2939	54.3297	51.227
53.862	52.2346	59.067	56.2868	50.2502	54.92	47.7155	48.4803	55.0887	57.622	45.6999	59.6393	50.4895
53.2655	51.9256	59.7515	50.3739	46.9305	47.16	52.1603	49.8248	57.6609	47.6806	51.8873	49.7102	50.3099
59.2757	50.419	66.4932	52.7864	62.8112	45.1	51.6022	48.1621	57.8725	54.5298	51.3816	49.9904	50.5922
52.68	55.9163	53.626	49.2949	50.4917	41.59	43.3718	47.666	51.8129	45.8641	41.8718	45.4271	47.7272
51.8263	46.358	47.1866	44.3303	46.7465	51.87	50.6987	48.1727	51.6995	49.8289	42.6473	49.3111	49.5368
54.9685	49.1817	50.9194	51.4129	45.6754	62.35	49.7546	48.651	57.5274	48.189	49.7242	44.9049	52.9988
55.4859	55.6056	48.4395	62.0257	60.3697	53.48	51.0566	47.0828	47.2257	48.3601	55.2099	53.7565	52.175
51.4412	52.1995	45.7953	48.5968	51.1483	44.37	55.4387	46.0835	49.8931	50.2161	51.7199	51.6017	51.9864
48.6108	52.4443	43.2652	49.6581	53.2748	48.26	59.488	50.6883	63.6005	54.2237	52.9002	51.4824	50.4503
51.6623	65.3872	47.7129	45.8849	53.9211	57.34	50.4504	47.5636	54.2781	48.6088	54.5315	47.1817	51.2738
56.0594	55.2056	52.0935	55.3035	50.5995	45.68	58.5785	50.2415	44.9911	49.3086	53.6576	47.509	51.1647
48.8546	58.4154	47.3903	46.0744	59.122	62.47	44.7776	47.8691	53.409	48.1756	46.0769	48.1998	53.8147
53.097	50.5013	47.525	56.2169	45.6557	53.53	56.9893	47.6244	52.0596	54.8366	42.3608	48.3258	55.0205
47.5467	48.2439	55.6766	47.7054	56.6923	46.9	51.0767	48.0665	57.2366	48.8922	47.3205	45.9249	49.2003
45.3194	54.4464	57.635	50.8332	51.5549	58.18	47.0518	50.09	45.9737	48.5809	51.1893	44.9821	54.0081
49.7069	55.7457	47.8254	45.1478	52.3998	44.74	58.7376	49.5696	49.1903	49.8765	47.7669	51.0007	50.6987
48.2475	63.6125	46.365	51.1806	48.8594	50.69	53.6463	47.8312	56.9838	56.2495	43.6858	46.1999	54.8469
53.4803	55.9552	51.509	55.4117	47.0057	48.69	42.7882	46.7849	51.5009	47.8732	51.7873	47.5452	51.9661
61.5485	57.3449	61.5935	50.8074	52.702	50.76	46.2735	53.8982	60.4629	47.5019	47.16	50.5991	51.9553
51.2648	52.0623	51.6772	53.7942	64.5839	65.14	51.7973	49.2218	56.5505	51.0064	51.8685	49.1877	47.0513
49.6838	57.7721	62.8694	51.0106	51.1679	43.46	55.1731	47.5104	54.8527	58.6759	52.0056	48.5388	59.8913
54.8577	51.4127	54.6255	59.7782	58.1306	46.8	54.5508	50.7829	54.5685	47.3861	42.8443	51.7754	51.6431
48.5093	52.495	45.9216	52.7788	45.8917	48.13	64.0933	53.5524	56.5786	53.4956	48.6142	55.712	51.7229
54.3127	47.1159	50.7559	44.4165	48.3319	43.88	51.3617	51.8429	49.5051	52.3108	49.8104	48.5109	55.9159
46.9991	58.3958	45.6643	59.1942	46.6587	44.16	46.0427	49.0923	56.2489	52.3153	52.7864	56.5836	51.8008
57.1383	50.5039	49.4107	50.3218	45.3664	59.06	48.2637	51.0581	47.662	47.2034	47.2292	52.8613	50.3853
47.9913	53.6441	48.8402	64.5022	55.516	42.36	44.7359	52.2925	55.7549	53.5416	46.0814	54.0332	53.6608
56.239	50.2082	49.6873	53.3155	47.4034	50.39	57.1051	51.6861	57.6954	56.0404	58.0195	47.6582	48.4602
51.5547	55.5239	53.8637	47.4568	51.7214	49.48	52.2867	57.439	59.7306	47.5878	50.8965	46.2398	53.3902
47.9269	52.7534	43.4746	53.6352	48.7216	49.57	44.1881	49.4333	55.1134	55.1258	60.1804	47.3193	48.1551
54.064	46.2936	51.391	44.8295	51.8096	62.32	52.4338	47.3172	63.0242	56.5109	46.489	50.5125	50.6731
47.6566	54.9432	46.2371	55.6997	48.3835	49.91	51.5753	51.5797	52.3197	56.5012	54.5385	57.9572	50.5901
56.9706	52.5691	52.0408	58.6706	50.0848	47.83	53.8837	53.9902	46.7236	49.0978	47.9741	49.6305	52.4751
51.7868	59.2563	48.9056	58.8905	47.3358	55.38	49.2708	50.5097	48.7175	52.9281	52.221	56.7606	50.0727
47.503	60.9255	49.7242	48.3263	48.2049	49.9	58.618	50.9936	57.7927	56.864	47.6151	46.5476	52.4612
50.0193	48.7384	50.166	43.7122	47.6975	47.96	47.5453	50.668	49.3164	49.166	48.0905	55.7101	51.0946
53.5954	48.6565	45.7854	58.6262	54.6176	49.21	52.758	50.7197	56.6342	42.3659	52.1246	52.6929	48.4706
54.6565	54.3748	53.3216	43.5976	48.097	48.61	44.8584	50.6956	59.4816	48.3218	46.5767	56.2752	52.2384
59.3051	51.3722	50.7473	49.1445	47.5743	57.53	50.6843	54.5433	59.0858	55.8082	47.8938	61.8379	50.6939
50.5516	51.8668	56.9852	49.9403	50.2699	55.55	47.2291	52.6367	53.8598	46.9079	47.5095	52.1138	47.5647
63.8353	49.4741	58.1973	60.0276	50.2524	50.35	61.5057	51.9818	61.2025	52.7836	52.3912	49.1782	49.1541
49.4668	50.3099	57.1806	54.7901	48.0734	60.65	44.1726	49.842	57.9702	53.5263	51.6862	48.6352	48.8541
66.8237	50.8114	55.6172	48.8807	57.1728	53.14	55.6564	49.3619	47.7645	49.2495	46.5205	47.4686	51.0383
50.8604	53.3624	46.9258	48.0773	52.8385	61.46	47.4473	52.2424	53.9307	49.8133	54.4699	46.4953	53.36
62.691	49.2575	48.2774	55.6705	53.4814	55.6	49.5145	48.9035	51.9734	54.993	54.1332	60.057	50.9481
55.4951	62.1171	49.0395	49.3656	51.353	49.4	47.4311	49.6174	49.9585	48.2789	55.8494	55.2533	54.6214
51.8033	53.1242	46.6558	44.4024	54.9849	49.04	49.19	47.0197	52.6287	43.8697	47.5113	49.6781	49.081
52.7678	50.4386	50.1599	53.804	48.7287	44.08	53.8349	50.5823	52.9735	64.0242	47.0027	50.636	50.0973
51.7325	50.9112	49.5859	48.0499	48.2881	49.68	53.8872	53.2338	52.4085	61.6323	50.966	49.2295	49.2594
60.3901	51.5582	47.1553	54.4678	52.1801	50.26	50.6699	51.4662	51.7101	50.0591	52.9512	52.146	53.0757
55.4514	50.8385	43.0883	47.1772	48.505	46.85	49.9606	49.4618	47.652	51.3049	42.7024	49.965	51.9826
52.5832	53.6	51.0602	48.8896	54.6465	51.96	55.6151	49.4384	53.0184	49.0789	48.8625	48.0693	46.9455
50.9932	53.7344	51.3641	58.6434	49.529	49.09	52.1798	49.2179	58.5011	46.8058	53.6277	46.119	51.1684
50.4665	58.6132	63.1645	50.3259	50.2877	50.63	49.6893	52.5629	58.4757	49.3914	61.8054	46.3258	52.5475
52.5344	52.9625	47.4482	48.186	50.6498	53.99	43.4126	55.5933	50.2558	49.2313	61.0205	51.067	49.7532
55.2262	56.7124	46.1545	63.0585	64.6595	44.5	50.1328	50.0588	54.188	45.9843	58.8459	45.2352	50.3348
49.4681	47.676	51.5348	48.6336	52.9917	50.5	54.475	52.442	64.2153	47.4032	57.1038	48.8471	51.1171
63.2156	50.7878	51.0226	64.9056	50.9319	44.18	54.0702	52.4461	49.5544	49.8161	57.6701	46.9898	50.9909
55.3068	62.3678	49.7599	48.0301	45.9022	54.8	45.0534	52.5856	50.7132	49.0485	60.764	48.0761	50.4455
49.4716	50.6011	58.4104	51.6535	48.0853	55.59	44.9028	50.9637	54.4744	49.1421	49.2372	54.722	49.3602
59.1522	50.9194	46.9646	53.7043	58.0906	51.25	46.2999	49.1244	53.8924	47.7147	50.6589	59.0931	52.4769
47.9971	50.5878	47.161	44.6574	59.1483	45.39	46.4534	52.8997	58.7119	43.5517	46.8921	49.7407	51.8963
46.1481	54.5049	48.985	45.885	46.3324	49.18	48.1957	51.9274	48.9688	47.2923	47.8904	48.2527	51.0417
58.4939	62.0773	54.0091	54.0009	48.9812	45.73	50.7869	50.959	52.112	47.3605	49.617	52.6551	49.0049
56.9011	54.1996	53.6323	52.0225	46.1961	50.91	47.3258	53.2965	58.2881	46.6594	53.2567	51.5453	48.4081
46.2401	52.721	59.0277	56.7234	51.5377	58.85	44.8299	49.3396	55.579	50.1891	50.8252	45.7031	49.8684
47.002	48.3296	49.6726	48.0145	45.8392	53.93	53.3404	52.0079	50.3718	52.6062	54.7256	53.2552	52.451
49.9467	51.9836	54.236	53.0139	48.6065	55.61	55.169	53.5244	58.9045	46.8342	48.57	53.2674	49.0108
53.9009	54.1593	50.0806	44.6716	52.8811	43.81	50.8198	48.3284	58.2034	44.6858	47.4334	45.8108	50.4753
59.6444	46.0356	50.2142	48.7895	53.4227	57.37	62.0292	51.6503	60.964	45.8799	50.8168	52.0663	49.3717
52.1603	47.6027	54.4926	49.7582	53.5824	55.13	52.5882	52.051	51.9302	50.4539	51.8469	53.625	49.4351
63.6184	55.33	63.9501	49.5178	48.7348	64.34	50.1609	48.623	59.8627	47.8713	46.7551	54.6605	53.6505
50.0647	58.4772	45.6254	50.9702	49.175	47.43	55.6152	50.4111	59.8235	47.5028	50.0928	46.5065	52.3209
48.1757	48.266	49.8823	48.6902	46.3438	42.06	52.2494	50.7106	57.9811	53.3394	49.7331	57.6661	47.2662
49.6977	56.2703	49.8122	45.2732	55.5343	48.98	62.3531	53.0679	50.5649	48.0355	51.7316	53.6781	46.9632
62.4874	46.5974	49.9059	49.3234	46.8998	49.08	58.0817	49.215	65.2911	50.1853	47.1983	44.2334	49.6782
49.5119	60.2777	46.7823	53.0893	49.6666	59.56	54.1501	49.9954	56.6924	41.9868	49.0578	49.8944	51.0402
57.6248	49.9928	48.3524	50.6827	52.7217	52.61	48.8983	49.871	60.3885	50.6054	46.3109	49.7009	52.313
55.064	53.3926	54.5653	52.5705	50.405	48.75	45.5098	49.0378	52.428	60.2464	48.1809	48.4181	52.2163
59.0226	53.1082	55.8697	51.4786	53.6925	55.69	46.9747	49.9883	52.0055	49.9315	50.1658	46.2697	51.7589
50.1774	56.8015	51.1569	53.4989	44.8322	64.24	49.0751	51.3963	51.5684	48.3536	57.5585	55.0918	51.5533
58.7123	49.1499	50.1182	52.1172	47.925	61.47	50.677	50.4192	55.9259	49.5638	46.9945	47.9155	53.8962
50.6052	55.4911	56.6358	56.3675	54.275	56.48	49.9488	49.1213	55.7907	50.2207	47.6122	45.6959	51.4535
51.9769	60.1319	52.6038	54.0629	51.411	55.52	46.8621	48.0021	55.3407	47.7449	52.0399	56.7803	51.3218
50.2927	52.2482	52.2192	65.1276	52.0256	52.78	56.0776	51.9886	49.9618	51.1893	53.5228	49.6904	50.9159
56.4386	45.5109	54.6698	50.7134	47.4547	54.64	63.685	49.2994	59.4868	43.3998	45.7815	43.3065	50.5553
51.852	53.0445	50.9853	50.9815	63.6732	53.25	47.245	54.4812	57.6106	50.9595	52.8309	58.5987	51.3127
58.1273	47.5289	47.7265	51.6577	49.3948	49.8	50.847	46.9844	52.1857	48.5894	50.3168	55.3821	53.3809
52.7146	46.6717	53.4388	51.0819	54.8859	55.95	45.18	48.733	56.8347	50.3845	42.4466	48.9127	52.0789
49.5357	52.2254	47.4563	53.4344	54.3965	46.22	46.9994	48.3749	62.5864	50.8891	47.419	43.042	56.6186
63.0325	58.6314	53.0221	47.8869	48.6193	60.4	48.2534	47.9413	51.005	47.1832	54.1696	52.7176	46.8944
52.1049	48.9253	55.4286	54.6393	56.1668	55.83	56.7438	53.1394	47.7008	51.1871	51.5155	49.2467	50.7033
53.56	49.002	66.0304	46.9287	57.0089	49.96	61.7525	49.7031	63.1651	52.9389	49.9394	56.6257	49.8846
56.0795	48.264	44.9039	45.7372	56.777	50.39	50.5049	48.9097	52.7457	57.6118	58.0197	43.9473	51.5218
49.5397	53.8003	50.9231	48.561	63.0166	51.78	47.8544	53.9526	49.2301	50.617	54.8536	51.8709	51.8842
66.2221	50.3826	48.8901	43.9767	47.356	51.96	47.9463	50.1037	54.117	54.7856	51.2734	51.4286	49.027
51.9601	50.1334	47.5242	47.864	46.1652	52.8	51.6058	48.0997	51.6711	46.6879	44.5317	43.2581	61.3368
49.6337	52.3039	48.4121	45.2359	53.6377	45.39	55.8132	51.2676	50.5709	50.1987	55.6002	52.7234	53.8441
55.4687	47.7399	50.9351	51.2369	52.1089	61.78	62.6401	51.1921	52.0336	49.4381	48.3912	44.5811	48.6167
50.5691	48.5341	55.2575	51.2208	46.5597	54.97	52.7592	51.7654	50.5932	47.2833	48.5426	44.3097	49.7749
57.155	60.3797	47.3397	50.8691	43.9263	51.09	54.5405	50.4447	52.7205	43.5643	52.7408	51.8227	49.7899
57.6067	46.9035	55.7067	48.8066	60.0053	64.35	45.499	53.3141	51.8423	54.3895	56.9389	51.5718	53.3346
50.9269	50.2252	54.1655	46.3677	50.6627	58.83	51.0463	52.0819	50.4424	43.4456	53.9917	48.099	53.28
52.4206	56.4526	62.9816	55.0489	51.3798	61.06	56.0104	51.8782	51.5866	54.3425	56.8067	44.7967	50.4399
48.7121	50.0986	55.9642	52.1795	49.9834	55.83	55.5952	52.3945	47.7242	49.4263	51.3287	52.1489	50.1716
54.4765	50.3908	64.8217	50.5666	50.803	52.68	41.7892	50.7836	59.38	48.3685	55.209	51.2767	52.6227
51.5721	48.898	58.3743	50.5644	46.8682	57.55	61.8281	48.2101	52.3935	52.0407	54.7247	57.1489	52.112
61.5719	47.8535	55.9563	46.7216	45.703	52.48	56.8148	50.979	63.5827	50.4408	51.3157	52.7894	49.9655
53.1095	47.2319	53.0089	57.2427	49.8301	51.61	49.7967	49.0069	56.8206	46.29	52.9736	56.6484	53.0298
46.8783	53.0988	60.4685	44.8865	52.9622	51.19	50.1693	49.1888	50.6331	45.619	47.1138	51.3224	51.3663
50.8734	51.0806	50.2864	53.2875	48.8216	55.73	58.8446	51.0379	52.2314	50.404	48.2706	58.37	47.4104
51.5023	47.6393	57.1579	48.8274	47.6546	51.53	56.187	51.6648	52.6941	50.4028	51.1772	46.2099	47.0307
47.7163	51.8994	49.6446	51.8157	48.743	50.22	44.4582	49.6857	47.7867	48.7114	51.4421	50.8518	52.2186
52.3228	52.2922	60.2236	61.1395	56.6705	48.89	61.7364	51.1682	60.4829	52.1807	45.3502	51.3223	50.4403
50.1414	51.3034	56.1213	51.0595	54.1211	61.99	54.7524	49.5071	47.059	53.5852	52.6033	51.5698	52.3747
49.6816	49.1354	52.5035	47.3906	48.3596	53.27	52.6568	46.9513	55.8229	45.3623	47.0426	63.8158	54.3463
53.6363	54.3139	45.0514	55.8081	53.117	56.38	50.8566	48.753	46.2354	49.1699	48.4932	61.652	52.584
56.6695	55.0334	55.0425	53.879	53.5272	65.95	51.1731	50.4644	52.5096	47.8537	51.4779	46.4366	54.1378
53.9542	48.5757	49.0957	47.7574	49.7752	49.84	45.449	48.0161	63.1447	50.691	53.531	55.3688	51.5088
55.2396	55.3271	45.6095	53.2851	61.1402	50.62	60.7397	49.1498	54.4188	48.9502	44.6334	49.0769	52.6611
47.2865	53.375	48.4707	51.6328	47.9925	47.11	44.7325	50.0349	52.4101	48.3041	44.7528	52.9505	48.5069
55.6558	51.1057	52.8495	63.8792	45.718	51.41	55.0668	51.304	53.548	47.9461	48.7065	43.4509	51.9824
53.4137	60.6395	49.0295	53.1428	58.0886	49.7	48.1965	49.5097	53.9793	51.8117	42.7035	50.2906	52.3438
50.7776	50.1267	52.8287	54.7983	48.356	57.85	44.832	51.4701	45.6375	55.9016	49.4355	53.8652	57.4157
52.4355	54.3713	46.8332	49.462	48.8972	50.2	55.2255	50.0575	55.6022	49.156	54.2035	47.8168	49.6719
65.2597	56.7927	56.8783	47.1681	54.6906	51	49.7253	52.1571	53.9195	46.9181	47.611	52.4878	53.068
56.3476	49.5437	62.963	52.0135	50.3175	50.65	47.1147	47.2404	54.6773	53.5512	49.9998	48.1545	49.9422
49.7225	48.1017	48.0849	44.5891	46.8448	50.06	52.2634	51.3867	53.5479	45.941	52.7458	53.2332	46.0091
63.8927	55.4186	54.6023	54.096	49.0427	50.45	45.9566	50.528	52.3778	48.0763	48.4906	49.2296	51.7227
50.5219	50.8072	55.1882	49.7419	52.541	51.43	50.004	49.6325	53.0483	46.4336	47.7987	58.6833	51.8953
49.0542	48.8652	51.9873	46.2447	45.5323	48.03	51.4817	48.3445	55.4056	45.6174	46.4005	44.6882	52.3388
64.1851	60.4504	43.0617	50.4522	45.9968	48.06	48.6578	47.1662	57.3735	48.9193	49.2823	53.8248	52.17
50.1358	59.5283	59.3009	52.6581	62.8935	44	56.544	49.6751	65.8779	49.1941	47.204	48.6901	49.9544
52.0798	54.0426	58.8525	50.3882	50.0623	52.28	52.6473	48.2354	49.5961	46.0047	43.263	52.204	49.2691
50.8697	51.03	51.5152	55.8116	51.0629	45.8	45.8491	50.7935	55.4692	47.8003	48.6772	46.9713	48.8077
50.8767	66.5705	48.9528	50.5577	56.6778	49.8	55.2469	50.5406	48.7916	51.8209	50.2998	56.6792	50.9022
58.0146	51.4814	51.301	52.8564	45.9907	56.58	50.4933	53.1963	51.2503	51.6212	47.373	52.9957	48.8446
52.673	58.7685	50.8951	48.6235	53.9132	54.61	55.4919	47.9976	55.0283	48.854	48.6198	54.3412	50.9582
49.3111	44.8724	60.071	52.7022	49.6049	48.72	52.6559	46.3173	57.0379	50.1471	52.9935	48.7046	53.356
57.7194	59.0092	53.8249	51.3079	50.7172	59.32	58.9341	49.762	51.2116	51.0681	43.7372	50.0691	49.7242
57.3091	53.2384	47.1995	47.0724	64.716	46.24	53.5321	53.6391	51.0656	47.1725	47.0514	50.2446	48.2434
50.5541	59.5046	52.683	46.3978	48.7096	46.37	46.0005	48.9987	48.651	44.5516	50.2276	51.5668	52.2553
57.8777	50.2491	62.0331	54.2698	47.8179	53.74	50.0464	53.1128	53.4456	48.4935	53.303	51.2158	53.2917
50.6698	50.3338	47.9591	46.4582	43.7181	52.36	52.5991	51.1712	49.1734	47.3934	51.2591	50.4702	54.0708
55.4304	51.3463	50.8187	44.6326	50.2622	45.78	49.2457	56.2146	52.5972	49.4746	49.8899	53.7031	52.0223
48.6332	52.5602	50.0024	60.4708	55.6588	50.78	43.8902	54.2109	53.3259	50.6839	52.1904	56.4058	50.4682
48.1009	54.3197	62.4699	49.662	54.0584	50.78	51.847	54.7383	52.8241	44.3811	51.0987	48.7324	51.8842
62.906	49.8587	55.6654	51.9972	50.1236	42.8	51.167	48.9063	53.8793	45.2691	53.6594	50.2638	53.809
61.1519	58.7773	47.9747	49.9857	55.0316	47.34	47.8084	49.6702	49.4958	48.0917	50.6291	50.6409	47.8028
63.3924	48.329	54.3921	60.3361	47.8185	52.26	59.2742	49.65	58.1554	49.16	62.7518	50.6926	52.1268
56.1988	48.8341	50.5243	47.8084	49.4138	44.8	52.903	50.3407	55.0767	49.1096	47.1488	51.8346	51.2827
56.6769	55.1985	47.1016	48.725	49.0411	48.15	54.0321	51.8577	49.9421	43.4937	46.4322	43.8257	51.0735
50.9204	54.7227	46.3022	49.5695	49.4889	52.86	53.6218	46.5316	50.3892	54.6147	49.3671	51.1215	53.8951
52.4171	52.4006	50.3789	58.9808	53.6157	48.32	49.1823	52.9779	50.0473	55.6015	54.6356	56.2118	48.3864
50.047	62.7723	47.783	58.4861	51.2213	52.89	54.167	47.4751	51.6308	54.2204	49.2336	49.8506	48.59
55.9042	50.916	52.162	50.7893	43.6731	49.27	52.3478	48.6	51.8444	49.4775	49.6348	49.6843	54.1005
60.6736	50.5155	55.8052	45.8771	45.8548	55.82	56.9309	53.001	50.1625	43.0503	51.2274	45.1273	47.4852
47.5529	52.0526	47.9745	62.6718	49.4021	45.13	51.7912	47.3706	56.912	50.2862	51.5281	45.882	47.3205
52.0663	56.8535	47.0448	52.8574	55.6802	43.8	49.0444	51.1108	57.5352	48.7414	50.2763	43.2019	51.853
57.0972	50.3109	48.2872	64.774	48.5191	53.09	50.8239	50.5499	54.8164	49.6391	48.024	45.2961	50.0549
53.2067	56.4302	49.5196	48.6464	57.268	46.29	61.2575	54.1885	49.371	47.5983	41.8858	57.6417	49.6868
55.3501	56.0854	47.5299	47.784	48.4678	50.57	50.7717	49.3907	45.9263	49.5952	48.9574	49.9484	51.1514
57.0533	48.96	55.7832	52.0166	57.7569	44.67	52.7885	55.8217	50.9464	52.1704	41.4757	50.6488	49.1864
45.8877	48.98	50.5703	44.3612	48.3583	51.36	45.0529	51.7323	49.8582	51.0053	47.6676	44.7363	49.1272
52.4095	51.4559	49.8994	54.4875	47.8868	47.19	52.7866	51.7498	47.871	48.1244	50.3905	54.5847	51.5493
56.6332	55.4516	48.4454	50.2522	53.1071	47.61	56.3947	49.5918	51.6941	46.3032	51.6294	55.0539	51.6588
53.1456	48.2469	61.7221	50.2556	52.8368	45.63	48.9097	50.6541	52.4281	48.6932	48.2349	48.6052	46.8557
59.5248	54.5153	62.5963	49.2972	57.1266	55.85	49.1082	52.882	55.8909	45.7708	45.3312	53.6874	52.5283
52.7974	53.5722	52.2423	51.5699	46.0721	50.67	43.3078	56.5685	63.8996	48.2163	49.2659	49.9766	55.4235
45.2308	55.1681	55.2341	63.2488	58.9261	51.7	57.531	50.2903	62.3088	47.7675	52.538	47.4913	54.789
50.8384	52.197	44.3252	48.1754	46.7975	53.48	49.3198	49.0686	48.7697	47.8208	46.5052	55.8606	49.765
61.9332	50.427	54.778	52.9076	44.9076	53.49	46.0438	54.0281	50.3227	53.0413	46.3452	64.7079	50.7382
51.4282	56.3047	59.6695	44.6742	57.053	46.3	45.693	51.9036	56.1109	53.8114	52.2782	56.7361	47.0136
50.1003	47.8901	54.2656	55.6305	50.8139	56.43	44.9123	46.8445	54.7335	47.7741	45.131	49.8453	52.9244
49.0736	46.9082	49.9861	52.8114	58.0196	51.6	50.2535	48.4112	63.7201	49.1955	54.2914	48.3649	45.8193
49.1121	47.4773	49.0142	51.3356	46.2789	62.15	42.1269	50.8292	54.5605	45.5303	49.9198	48.4636	51.8443
54.8195	51.883	53.4772	46.405	47.7574	54.03	54.5291	48.3749	65.6339	49.5516	47.4316	50.8602	55.5934
48.5503	54.3859	50.2631	48.8087	43.8026	59.3	49.0516	48.1577	54.1049	47.1564	45.7976	54.846	49.1082
50.3033	50.9905	47.8818	51.4986	52.1755	54.47	41.8577	50.8574	50.5086	51.8246	55.732	51.3252	51.9538
46.8711	46.5171	54.1804	45.3907	58.9413	48.48	44.0983	48.7333	51.4634	46.0691	53.5628	47.0062	49.371
50.7459	53.5779	48.573	53.6844	49.4476	50.41	46.6582	48.916	49.8824	43.9583	43.8208	50.2451	51.5183
50.3804	50.4924	52.9329	52.1363	55.142	50.37	49.7194	49.152	52.6826	50.2866	48.2796	52.4938	48.0976
61.9557	48.5071	52.7525	47.4402	59.9106	47.55	46.3859	49.9467	52.6699	52.0978	51.5296	46.7301	54.2836
64.6637	51.1851	61.2488	47.6007	51.4411	45.31	49.9783	49.7958	56.0456	45.2824	44.7437	51.8476	48.6011
55.4154	56.6426	63.5638	49.073	48.7925	49.02	53.922	51.364	49.0983	53.2955	48.3076	50.6633	48.069
53.122	48.8445	49.1486	47.9255	53.5309	53.27	52.2841	51.8276	56.7369	55.8136	47.9705	50.2895	48.1347
50.2231	64.2622	56.8629	47.1626	45.0555	49.18	63.2287	49.7525	50.1444	57.7535	49.1876	47.8804	52.3515
44.9256	53.4685	50.0452	57.1334	49.609	60.6	53.3254	49.1845	61.2547	49.0939	56.7253	45.6804	49.3333
61.5438	57.5837	44.4433	44.8853	52.1101	53.46	49.2334	55.6224	49.9992	54.2003	47.6628	54.5753	47.0987
50.7858	53.4763	46.8841	50.6994	55.0689	51.67	50.7099	51.8389	56.026	47.4746	60.4392	52.7749	51.9734
55.869	49.8272	57.0554	51.083	46.2603	55.12	53.7347	55.1742	56.3011	55.778	49.3895	54.274	47.9441
45.3512	50.8705	47.0883	50.2111	43.6408	53.95	51.6069	51.2246	51.7234	48.3065	49.4476	44.9965	48.8274
54.0818	55.386	53.8397	56.3071	47.402	51.07	59.3063	47.7877	49.8948	51.9693	51.0175	51.7974	50.0032
59.5466	51.7487	48.9894	49.4785	46.5467	53.46	53.9465	52.941	44.8949	45.4836	54.9992	53.9018	48.9365
54.5667	53.3713	53.9141	51.8536	53.2203	46.38	56.719	56.3598	57.5951	47.6528	52.9607	48.8707	50.2747
54.3244	50.1239	53.2873	50.9559	44.3422	43.96	54.3653	54.7185	55.6998	55.9211	52.9259	51.4178	49.914
56.4463	50.2302	51.4476	46.8909	50.4598	50.91	61.7536	47.6808	50.2042	45.01	51.1148	45.5533	52.6747
57.1867	66.627	65.1978	57.1958	59.1783	44.43	53.1487	53.6258	51.3585	46.5123	57.4956	56.4984	54.6463
48.637	51.8653	48.9417	50.5222	46.3707	54.94	51.7682	49.5368	52.414	46.1065	51.8593	48.2496	49.514
62.7022	52.3392	48.1992	56.2814	53.1143	46.95	49.8977	49.7083	50.1204	48.8787	46.4768	47.066	52.0411
44.3388	55.0107	48.4853	53.279	49.2214	53.73	52.4567	48.637	54.6313	43.6817	49.908	52.3503	49.4861
47.9691	63.9611	51.4449	51.4832	50.4162	47.17	55.7713	49.4718	63.1617	51.7843	55.8565	47.3978	51.4603
53.8848	62.8413	50.083	47.3314	45.5651	51.92	46.9049	49.5297	51.8897	49.6048	50.7561	50.6974	54.6445
53.2795	45.7033	45.4166	48.113	51.3456	54.26	60.3932	48.3754	47.1703	47.9972	47.1871	51.357	51.4905
56.7103	44.9442	49.6687	46.4352	53.7317	55.73	47.2776	48.7405	57.1864	48.6197	52.4405	50.701	53.5322
50.4541	54.7546	47.712	50.5278	54.1098	55.01	48.5284	48.3463	50.2664	48.8654	53.4648	45.8151	50.4775
56.5676	55.8334	46.9606	52.9547	51.8073	49.14	47.746	47.5692	46.7172	56.8438	49.4316	45.7138	53.9348
57.6346	49.7434	48.9012	49.675	44.9738	47.61	47.394	52.4465	57.4906	50.4595	52.017	48.7241	49.9693
55.2761	50.5121	52.9972	54.8497	59.9028	47.65	50.0265	49.5232	61.7822	46.3364	50.2301	51.8463	52.2733
51.1178	48.5118	50.8966	49.1463	52.6633	47.85	59.6867	47.9007	47.6918	48.5359	44.9377	51.938	48.0675
51.6823	49.3135	46.6809	52.0505	53.4636	47.54	53.1703	56.9532	50.7197	50.3468	55.175	50.6715	55.5943
52.9649	53.642	51.4123	50.7565	52.0264	62.92	49.3654	48.5624	51.1619	48.5026	52.546	49.71	48.4592
51.9383	62.0154	54.5562	52.2957	55.901	50.44	59.7881	50.8927	59.959	50.1715	46.3425	44.6159	47.9251
50.0739	50.1465	47.1106	56.0931	50.7581	53.97	48.6965	50.7882	56.6077	51.7689	42.6504	49.1165	51.0354
53.9965	51.4054	52.5442	53.0609	49.6685	48.81	47.4627	49.9336	55.7857	51.161	47.2895	53.0967	49.5991
57.6538	51.8189	51.6648	46.0444	62.4551	46.79	54.8571	52.5668	50.8267	51.2425	48.5867	46.9444	55.4751
57.1998	59.6308	51.6198	46.6583	54.4529	44.42	57.9443	49.687	51.0472	49.4128	47.8199	44.1919	48.4786
50.3552	55.9359	54.0208	45.0443	51.8009	55.25	49.4352	50.712	46.4002	44.8888	43.103	48.9041	49.8307
58.7406	52.4847	53.1702	54.1711	65.0431	45.46	49.587	53.3691	58.2056	49.2636	54.5857	54.0814	48.7259
52.1486	44.9038	45.9412	45.9603	46.8061	52.69	49.8682	49.871	51.3327	46.2757	59.4826	44.1382	53.0235
46.6853	54.2473	55.7814	48.5583	47.7572	40.49	46.4608	49.1923	54.4904	54.996	48.4093	51.1891	50.0432
62.9567	53.9183	52.9839	48.938	52.9794	49.36	55.854	49.402	55.3575	46.4683	48.5078	47.3493	53.4699
53.2621	60.1006	58.4727	48.6179	48.495	46.73	44.6008	50.4553	47.4386	46.913	53.849	45.9101	46.8919
47.3885	50.9559	49.8372	44.7637	44.4599	56.41	50.0971	50.5038	55.3952	49.6124	43.9724	52.8778	48.546
50.718	57.5455	50.8537	48.4506	54.8187	59.03	62.1358	50.935	58.7397	51.602	48.5343	50.6419	50.4938
51.1138	48.1005	50.1793	57.4277	54.1781	60.26	52.9663	50.2401	62.4314	48.0644	43.6343	51.498	49.7826
63.207	55.1486	49.4985	45.6205	49.5187	61.31	49.4795	49.881	51.6424	55.2207	47.2215	64.8256	52.5238
56.0677	49.0436	47.2697	49.0033	50.819	52.56	45.6269	49.7002	59.1827	44.7281	50.2268	46.6757	51.9825
49.6709	48.0501	63.1209	54.9527	49.7654	52.79	55.1118	50.2439	49.6404	51.96	50.4102	54.4358	48.4469
55.4442	51.427	48.5494	51.9393	64.5647	50.78	49.3997	48.5457	48.0598	49.6336	55.3154	47.0364	59.6491
55.9554	50.4109	56.5317	51.0631	47.4488	48.37	44.4793	49.9741	54.1574	45.6107	48.2231	53.7062	53.3138
44.7349	53.3044	52.3465	49.3532	50.5322	56.69	62.9792	51.3382	66.1081	46.342	51.7612	49.3306	48.0311
51.6996	62.8719	49.1991	53.9261	66.9228	46.47	50.7575	49.2298	51.2187	45.1748	50.698	50.8508	55.0427
57.7442	48.9156	54.5813	47.9085	53.3625	49.08	51.7669	50.6609	59.7548	49.2679	45.2594	55.0984	47.3747
54.7321	51.7214	48.0199	47.0552	47.4604	43.52	50.0421	50.0563	62.2845	52.1692	48.6631	44.8517	49.8117
52.9071	51.1231	57.495	48.8266	50.1137	48.62	59.2278	51.1335	45.5323	53.5763	48.5355	50.7689	52.8832
61.4071	48.9374	47.9565	51.7072	54.6524	48.04	46.861	49.9341	50.6894	43.8724	46.6811	56.7905	52.7476
51.9957	49.8292	49.541	52.3039	47.4386	56.73	45.2321	48.1742	53.1922	50.5309	44.9822	50.3825	48.7283
58.2835	55.2283	53.5152	46.5134	49.3809	56.54	49.5154	50.8518	51.0755	51.0707	50.9585	54.025	50.2117
50.3112	47.7316	66.7946	47.478	51.6793	60.31	46.2219	46.2264	57.0359	47.8959	45.5123	48.4135	51.7835
51.6027	59.7625	53.1517	49.2739	46.3663	54.4	58.5294	48.7158	45.3201	52.787	55.3309	44.4354	51.6764
48.8996	51.9507	53.6034	49.3057	50.8202	49.19	44.2211	50.6014	51.0885	49.9711	53.4827	58.121	50.5117
59.3413	50.6177	55.3329	51.9376	53.8582	58.58	48.8546	49.4012	59.65	45.8238	45.4048	60.7709	50.477
61.152	50.6535	58.5802	44.2043	53.0056	52.01	58.2349	47.8831	51.4582	51.6747	47.2246	45.9734	49.4827
54.0862	47.6594	61.0966	48.6871	45.4104	51.27	43.7562	49.3759	50.7434	42.4769	48.783	48.3423	51.7325
50.535	49.1483	49.3761	57.4676	48.3355	44.53	40.6107	47.7102	54.5155	51.3002	50.0082	54.1404	53.5925
55.1067	55.6454	49.2895	65.3262	48.084	44.9	45.9196	47.0245	55.4372	51.3724	50.9967	61.5953	46.591
51.2213	61.7148	49.5527	56.2315	51.3929	47.3	64.3868	48.974	50.8757	45.5792	51.0361	57.2832	62.2804
51.1813	46.8805	51.3512	48.1568	46.43	49.3	45.9366	46.1465	64.5038	45.606	46.9189	45.9252	50.8336
52.9213	57.6984	51.0394	46.8269	51.8392	61.61	50.895	49.144	64.0483	48.8754	45.6622	51.8933	50.4907
54.4054	54.4063	47.2397	60.2661	52.9813	54.35	51.792	50.2417	60.9376	49.3902	50.833	49.596	53.5513
50.6275	55.039	47.6242	50.7814	50.0864	52.52	49.0755	48.3711	53.6239	55.5663	43.987	49.3023	51.7396
54.2288	47.3218	46.4507	54.3194	45.4946	54.5	53.8218	48.9498	50.5967	48.3764	48.5348	55.8013	52.6696
54.0957	52.2645	52.0469	51.717	45.6906	55.43	56.7083	48.3049	51.3889	56.3536	52.4879	51.2911	55.0879
50.2712	46.1144	49.6364	46.9367	47.3262	50.33	60.9279	48.8888	54.0873	54.8551	48.7651	50.748	55.8143
55.3244	47.696	58.4294	53.9989	54.5557	44.09	49.2134	49.2758	51.6149	58.5186	56.6189	49.0969	49.0024
53.2632	53.1902	61.5306	53.9025	56.1934	62.19	44.5318	53.1641	54.1367	49.8211	53.3806	50.0985	51.5396
53.2676	50.2542	55.9565	50.3107	54.9518	46.6	55.2679	52.9251	48.5457	55.2655	58.2492	51.7845	47.8969
61.994	62.1873	58.9066	48.5686	50.3228	62.56	50.4672	48.6011	54.3603	46.0504	50.7278	50.2301	52.4808
47.6898	46.1437	63.1625	54.9247	49.2373	56.18	46.8878	49.1164	60.0868	48.3394	51.9696	47.095	52.917
59.8348	46.4904	47.1852	46.8708	47.7255	53.34	50.4977	49.3282	54.7922	48.7165	42.6305	46.8429	51.3278
52.3734	54.5578	58.921	49.0186	52.1854	51.62	46.7726	51.6796	51.2752	52.0588	47.7476	59.4384	54.5103
56.3849	49.7923	51.162	49.7907	47.178	62.96	49.1615	51.0618	49.0809	49.2594	53.4986	53.2433	49.05
51.288	53.404	47.7238	47.143	58.2506	47.63	56.5865	51.2915	46.4281	50.1315	45.6952	46.3678	48.733
51.7766	48.8873	62.5714	53.8033	45.0673	48.19	55.1212	50.5819	59.9873	52.8452	56.6854	50.4297	49.5174
50.3945	49.8704	44.323	47.4491	50.1118	53.86	46.8733	51.0816	52.9011	52.0761	55.9251	49.445	49.8738
55.7226	49.5083	46.5951	51.9033	53.746	47.93	46.5125	53.4405	51.4738	46.7193	44.2963	43.0041	47.8241
49.1129	50.8988	52.3117	52.0092	48.0872	43.98	64.8436	49.3388	62.4715	46.83	44.2298	50.1607	49.7694
53.5812	55.2493	47.9198	47.2465	55.3093	49.02	46.6178	48.7105	51.9059	47.5271	54.2075	53.5951	50.7015
59.6578	56.5212	49.9704	49.3968	50.2092	55	56.7961	50.1979	49.8507	54.9741	46.953	54.8292	48.0798
54.5429	52.9156	46.9208	54.1903	54.002	48.16	46.5219	48.0807	57.8438	53.8829	51.1518	51.5984	51.0673
56.3181	52.6116	48.6302	60.2988	50.0687	57.22	44.434	50.7092	58.1342	46.8728	43.5394	52.9683	54.516
63.105	56.7804	48.9431	48.7221	47.5694	51.09	45.7484	53.5305	46.4893	50.6991	50.9347	56.2512	51.082
51.561	57.4925	62.3339	46.1889	51.7576	62.69	43.7553	53.099	55.8323	46.7408	47.8594	54.0765	49.8706
55.1117	54.4783	46.4225	48.5999	52.0327	49.82	47.9727	50.2029	52.8518	48.9588	47.587	53.5266	49.9477
56.0762	60.7104	44.3832	54.2849	48.4233	46.79	48.1226	50.6498	47.8995	43.9676	51.3929	46.326	52.0147
61.9146	49.0546	64.5901	50.0838	53.1009	57.17	55.511	50.0142	51.0433	52.547	53.2479	42.8758	54.0402
51.8341	62.6296	46.5705	47.878	50.7803	52.81	48.3958	50.7866	46.1789	55.4816	49.9495	47.5178	48.1505
61.5959	52.211	49.9075	51.3933	46.7803	48.25	51.583	51.7117	62.3167	51.8961	54.2666	58.9103	50.8855
46.5194	51.3803	55.8818	48.6824	46.2061	49.68	46.5837	49.9387	51.5333	50.2032	46.3376	47.8475	50.7408
49.0113	48.7147	43.602	46.3951	45.9673	50.85	44.1268	49.6552	55.4049	52.4486	54.8044	49.8123	54.381
52.276	61.4732	48.5066	48.9708	54.6033	45.29	47.1597	51.3714	57.5113	51.2991	53.0014	51.8673	53.3684
59.1063	54.7267	54.5553	54.374	44.8289	65.95	43.3943	49.5842	65.2343	43.7218	48.6612	51.4267	53.6636
54.7711	51.583	64.9884	49.655	53.754	62.66	51.3922	49.2845	56.06	53.5588	48.1808	51.5621	54.2897
48.648	52.7863	48.9357	48.6232	49.6361	47.04	46.981	46.8144	56.2048	51.0466	42.0693	42.7294	52.9101
50.0939	50.424	58.752	48.4789	48.9335	51.13	52.0329	55.6475	57.9078	46.8975	46.0588	48.5749	52.7065
50.6488	51.1564	44.4223	51.1472	55.7862	48.74	45.814	55.4668	52.7469	45.3191	48.3671	50.9895	49.2584
55.8922	58.6449	58.7865	51.8869	47.9198	49.21	54.0258	51.3948	54.1747	47.1849	54.9987	52.6159	49.6413
45.9057	51.6928	60.5139	55.0556	47.7366	55.27	53.1037	51.7176	55.1561	47.9703	49.2675	47.3999	50.9819
47.1406	46.9886	59.005	52.9384	58.1573	43.66	53.1602	50.2943	51.4395	48.297	54.6332	43.9797	49.642
57.6863	52.3488	46.6588	46.8887	52	51.15	43.1274	53.8747	53.7522	49.4732	53.6239	46.6167	51.6137
48.4921	50.9223	64.931	43.5184	46.9608	50.17	47.3225	49.7852	46.8501	46.9552	44.8211	56.9147	49.2539
54.2295	51.2075	49.1358	52.1977	52.4555	48.74	47.1048	50.4055	47.1205	51.2853	46.7122	50.5945	50.9335
55.553	46.6719	48.7387	57.1643	49.553	47.98	44.0781	48.2645	48.0297	47.4499	56.2687	48.4439	52.441
48.2773	51.1853	44.4721	51.1137	50.5277	47.74	53.8938	50.2805	50.4605	54.2211	57.3688	55.3161	48.2047
49.8728	53.6103	51.9966	55.114	54.7423	64.53	48.7983	47.7655	56.8081	46.6467	52.1509	46.426	50.4462
52.2301	52.074	47.2502	46.6254	54.0758	47.04	46.7091	51.9551	59.561	46.5019	60.2922	55.8861	49.1605
56.5875	50.8879	53.6842	47.9399	56.0229	49.22	46.7232	50.8675	62.047	45.8842	55.0183	51.7934	49.1222
52.4347	48.8117	47.3538	49.4674	43.8962	56.85	52.0407	50.5458	59.6876	57.2304	49.8654	47.707	54.7545
60.5579	50.9766	56.1265	44.8498	49.5473	53.48	46.3397	49.7258	52.4429	45.4453	48.0535	51.7224	49.9507
58.2018	49.2088	46.3699	48.6695	51.0309	50.66	48.7937	49.0682	56.5892	44.2545	46.0599	47.6648	50.6193
57.0235	60.481	50.6385	44.0221	49.8904	52.85	47.5432	49.7903	48.8554	46.6506	47.4661	52.3392	49.3172
66.8506	55.093	48.6749	52.3711	54.738	48.84	58.8539	49.0392	56.1736	49.47	53.2811	47.1461	52.4876
52.2333	49.147	53.9693	57.5318	48.9197	48.3	42.6085	50.5931	54.6622	43.2931	46.7784	48.0254	51.7301
58.751	55.8034	47.7552	58.3692	63.4571	58.78	56.4957	48.5123	51.1214	49.4191	51.288	47.3773	52.7237
52.0137	49.9404	43.92	49.1632	46.4529	55.95	53.7561	50.364	56.7905	56.871	48.7496	51.7577	51.0807
55.2467	46.2841	51.9217	64.0326	46.2793	47.65	53.6938	52.3699	51.8956	48.2692	43.7073	50.3532	47.8346
55.2052	51.7388	52.3799	49.8065	49.8521	58.41	53.3125	51.7706	51.1494	47.7476	46.696	46.916	50.4843
48.4989	49.2797	57.2478	52.6447	50.2161	51.31	53.7314	46.5916	57.7796	46.0536	52.4661	52.4151	51.5442
46.7922	55.8922	54.7772	53.0644	50.3724	51.2	42.7112	51.5429	59.5142	46.0623	53.031	55.237	48.3056
54.6179	51.395	57.504	56.0544	44.8625	49.81	49.9731	51.1982	47.82	51.0752	44.6231	53.8305	48.4744
50.4995	55.0636	52.2288	47.2377	45.1478	50.02	46.64	47.9149	48.4875	58.1665	50.1885	53.3102	54.025
52.129	52.4001	60.1894	51.3597	42.3649	58.73	48.0843	50.0747	51.4244	49.6596	58.6843	59.8045	51.0004
50.7186	51.4235	65.9432	53.0102	51.372	52.35	52.0039	53.9618	55.3099	44.5438	51.4128	54.1016	48.2409
51.2841	52.2343	45.1811	57.3948	46.102	45.28	50.4761	53.9969	57.1213	53.9086	44.3233	47.9618	52.8961
52.3054	63.8711	52.0481	50.7844	49.4448	53.41	43.4592	49.5556	50.669	45.0315	53.4296	45.0598	51.6457
45.2573	57.3717	46.155	45.2103	57.1548	66.27	53.5091	51.6473	49.5579	43.5236	52.1836	51.4864	51.5021
50.2204	49.6175	48.116	46.6013	54.2027	55.77	54.52	46.8362	49.4063	49.6871	50.6026	43.1626	57.4524
52.3678	49.9402	56.7171	51.4559	43.4299	52.1	49.2698	49.1612	46.1824	49.0846	49.7807	51.6971	56.5175
58.738	57.0253	53.2842	49.8711	44.9885	56.07	52.9373	53.2083	57.4244	47.3705	51.0305	54.3245	53.4676
53.1424	51.2155	56.3759	47.7035	49.2828	53.45	54.4	51.2784	49.4498	50.0538	47.4636	48.9041	50.9199
51.808	56.2966	50.8232	49.2227	47.9031	52.12	47.6415	48.7335	54.5006	44.5032	46.9265	54.2909	48.7789
52.4745	52.7213	43.4387	48.7359	49.2201	44.16	49.2066	49.8832	57.9453	57.7042	53.9648	59.0485	48.5545
62.8312	51.8095	53.909	47.5987	45.6686	45.04	54.3727	53.8251	53.7473	51.7063	45.6627	52.6851	51.492
50.655	51.4516	60.117	52.5867	49.8388	62.14	52.6871	46.7397	64.6708	45.8337	46.5756	54.4366	50.8073
59.5284	55.4887	58.7341	45.7935	56.6023	45.3	49.8698	46.9283	51.3509	53.1328	49.4762	56.5448	52.0917
46.8307	59.926	56.1076	52.0884	55.2439	65.17	55.0017	51.2878	54.1182	49.837	51.4348	54.9442	49.0641
45.9227	45.9258	56.9776	53.5946	54.8143	48.7	47.5959	48.4091	54.856	43.5811	52.7259	48.5468	50.6651
49.8347	52.8295	55.1451	46.2554	55.9494	54.76	49.1641	50.462	58.447	45.214	59.2931	54.1562	50.5931
46.329	57.9262	52.3312	52.9136	49.9184	45	63.6295	54.1952	56.8472	52.9934	58.1363	56.5507	46.488
59.1405	49.1307	51.5806	45.6589	52.4561	44.68	50.0176	50.1363	55.4759	51.2612	60.9536	51.6998	50.2674
60.1792	52.8159	52.9013	44.3213	55.668	63.24	57.9759	49.3144	49.6744	46.0238	46.6197	58.1919	55.409
57.1291	53.688	48.7601	57.188	46.5142	63.31	44.5978	49.1899	47.7184	45.0482	54.9703	46.8648	50.0102
53.8088	49.0823	50.7154	52.7264	48.6426	49.26	45.8702	46.5205	49.5386	47.396	47.6071	51.7247	49.2632
50.5041	50.4658	51.4546	56.749	49.7531	47.22	44.6171	52.8796	52.1976	58.0384	50.6404	63.1195	52.5541
61.6436	53.7341	49.1512	52.6418	49.5866	47.09	52.6864	54.903	62.1844	46.0678	48.043	46.9326	53.0625
48.4043	56.3784	50.6595	49.7854	50.527	54.01	55.4878	51.5927	48.3457	47.5772	49.0207	54.7093	55.1769
46.4654	49.364	48.0451	56.9967	49.0003	48.6	54.8843	51.3209	55.7089	48.4967	47.2967	48.7791	49.3827
54.1665	54.3616	57.3422	48.8286	43.8974	53.27	53.0556	48.5276	53.1789	55.6469	54.0681	51.2068	50.6422
52.5841	47.9949	57.6024	52.3294	50.7867	63.02	47.1448	54.9579	48.8151	52.2165	49.9317	47.054	50.4617
48.3693	48.9406	54.7114	46.5673	53.7499	53.22	48.1175	50.185	55.9013	50.2918	45.6509	52.1277	47.4719
48.348	52.6025	50.7907	49.6853	52.6257	45.03	54.2884	49.4928	56.0916	51.5202	58.0068	49.7581	51.308
52.2252	47.5832	54.9013	52.854	49.1981	53.11	60.9227	50.4137	48.1557	48.708	53.5063	52.1963	51.5719
53.8591	56.1134	49.0587	51.6874	45.4444	48	51.4046	51.9801	48.9526	58.1741	43.2209	51.5913	55.0681
52.1578	55.6611	54.2718	47.9146	51.1984	44.2	50.0495	49.9052	66.9406	49.4316	56.502	53.65	50.9351
51.3942	52.6522	63.3533	55.2148	52.391	47.83	43.1246	51.085	56.737	44.2775	46.1988	52.9505	53.5192
48.4727	52.6506	46.673	58.954	65.6529	47.53	62.137	50.5022	47.6855	43.6659	53.283	48.4609	56.552
55.5614	48.3142	46.1153	65.306	48.4363	47.33	49.7936	48.6335	47.2423	50.3465	59.5035	51.9049	48.4562
61.0559	48.5153	57.3306	50.3767	48.3465	47.84	52.5312	48.89	50.542	45.8321	52.9066	53.2744	51.8003
50.5829	52.2586	54.12	45.2871	59.5842	45.83	48.9068	49.7932	53.6706	52.4889	46.3311	49.3037	51.8519
50.7548	51.1068	51.7447	51.8484	45.6833	49.8	54.8062	51.9589	58.2119	51.9395	55.0329	49.2932	50.3593
56.9188	47.3073	49.888	53.0965	56.4492	60.48	54.8073	51.3386	54.9971	45.4229	49.1118	49.4652	50.505
51.0385	54.7729	56.832	49.2099	49.3097	50.25	49.9981	50.504	54.1541	54.6588	55.5218	52.713	53.2389
55.0957	47.6872	47.9111	52.2789	50.8855	65.63	53.3839	50.7495	46.0289	46.5257	49.4053	51.6875	49.6118
56.7796	65.411	48.4885	51.6899	53.2695	47.07	51.5509	50.6923	50.0508	48.3993	47.6464	48.1994	49.6813
58.3987	49.9524	54.1793	49.9222	53.399	45.04	55.254	53.7869	49.9653	51.1984	52.8153	48.4937	49.5311
61.4638	52.0192	55.7601	42.7385	59.2783	47.24	52.9453	51.3287	47.9279	48.4681	63.5071	47.1538	48.3913
53.0447	49.9126	55.5259	51.7629	48.9007	52.94	55.9418	50.7592	57.1858	48.2676	52.9155	55.5231	44.0634
50.9204	52.2519	52.0813	49.9619	58.5822	54.15	48.5443	50.3035	56.4909	57.0328	56.6877	48.26	51.758
56.7237	49.6212	53.0751	52.5912	50.6903	49.31	53.7515	48.5834	53.4103	49.7857	46.3208	48.879	49.9942
52.718	49.7037	49.41	55.6106	49.6615	50.53	60.5839	50.535	60.52	50.3434	46.7384	47.4726	50.9582
53.8525	58.4874	46.2745	48.5194	51.2968	47.29	52.845	50.2385	55.3214	50.2756	47.1712	48.33	53.6001
44.2678	49.8494	53.1979	48.5495	50.6904	51.51	45.9456	47.6024	58.6754	54.4747	52.1825	52.5621	52.91
48.6027	50.8989	48.0641	44.8464	48.597	53.71	47.0053	58.1494	59.3786	49.5752	56.7401	52.9813	49.6113
58.7281	53.8949	50.6928	53.221	50.0655	42.63	42.9393	51.2809	47.4284	49.6782	41.7208	46.264	51.9046
66.73	51.0889	47.414	45.8262	50.1285	44.76	49.6756	51.8993	56.146	50.4261	47.6002	51.552	50.57
54.918	53.9463	48.3025	43.7297	52.5508	48.61	43.9721	50.1942	48.9067	51.4175	49.941	50.5462	52.6393
52.0807	54.5816	50.0169	48.5672	49.8835	55.41	50.68	58.8364	53.485	48.6139	47.5396	47.6808	56.1282
62.2251	51.9132	48.2809	48.0744	48.1342	45.4	51.2229	52.0208	48.5426	47.5374	56.8072	53.5196	51.8416
52.4537	50.0969	63.5146	50.1551	55.3437	51.37	50.7993	50.7259	51.5013	52.4028	51.6638	51.6895	51.4446
52.2336	56.0688	50.7826	49.4969	51.2348	49	57.5759	49.1906	47.3616	48.7409	45.3997	49.7488	53.7201
54.2924	47.6655	66.9603	46.8673	49.607	44.35	50.1951	55.3881	60.3308	48.9979	44.0482	56.5725	51.435
60.1761	50.7553	54.0287	42.9476	52.356	53.62	42.8181	53.0751	47.4484	46.0846	43.5788	53.0152	51.4008
53.3708	55.805	47.839	57.1785	54.6696	53.05	45.1282	50.694	52.412	47.1807	54.7685	51.4333	50.908
59.843	50.1484	55.3149	47.8275	59.4744	52.56	62.0331	52.7214	50.1454	50.7852	47.168	54.8253	47.814
46.5269	47.4968	52.0234	45.9952	58.1449	58.88	45.9604	46.1113	48.096	49.1647	44.6993	45.9137	47.9974
50.9151	48.3177	50.566	52.1504	55.925	64.95	49.055	56.5481	49.2303	52.9013	51.1477	52.4735	50.2136
50.0101	56.0461	50.4366	49.322	47.759	53.21	45.1333	51.5808	56.0821	50.3895	47.0474	44.3561	50.4822
58.0872	54.8362	48.7288	65.7053	49.6851	52.54	44.2719	54.3349	64.7052	49.8644	52.452	50.0245	51.2725
50.3456	55.5858	52.0541	51.962	51.6076	50.22	50.9585	53.1856	51.2459	58.8895	58.3328	51.3152	51.1371
48.8283	48.1452	56.2861	54.0871	52.9718	51.89	49.0764	50.4539	50.558	46.4239	52.2803	54.1237	48.0285
53.7984	63.8307	59.9097	51.4574	45.8949	48.9	65.7303	51.9558	46.0688	45.3317	45.9577	51.3147	50.2454
46.9641	50.4221	57.5686	48.3271	49.9328	50.01	44.7575	52.199	56.7595	46.447	48.6367	48.7071	53.8567
50.7589	53.4491	55.1082	51.0637	49.4923	56.72	54.4223	53.233	52.9517	47.4109	45.7521	48.7975	54.3024
60.7506	47.2431	55.0987	44.9936	56.015	44.02	51.7341	52.5934	47.8927	44.8258	49.0932	52.3183	50.1862
50.672	48.7853	50.2358	52.5325	58.0181	43.29	49.8638	50.299	57.5245	46.0989	48.1391	54.7355	48.8596
54.0358	50.7766	50.4158	47.6119	47.1139	55.18	47.4786	50.0732	58.6293	50.7943	46.1323	55.5782	50.4447
53.8212	47.6755	49.0777	55.6984	49.6439	58.1	46.5986	47.8526	48.3684	47.2746	54.473	52.1068	47.884
49.148	52.1298	50.5664	54.8712	51.4252	50.06	46.1103	52.9986	49.3823	54.654	49.7392	46.1174	52.0758
49.186	52.9766	52.7791	46.4594	49.4313	44.78	54.7028	53.4032	54.1129	49.2153	47.7652	54.3408	48.682
50.0616	52.8885	52.3846	47.4897	47.8618	50.15	45.1591	54.5747	51.3131	47.0199	50.4373	56.7044	48.2672
50.3019	53.2516	53.721	49.5684	47.4299	47.02	53.0946	49.4544	53.9455	49.8811	47.5308	63.7449	50.8417
54.4941	54.2206	56.4423	49.4039	47.8535	44.82	58.5655	49.504	55.8627	52.2119	42.9279	54.8586	52.4772
54.0511	53.4647	56.549	48.5624	51.9245	51.54	53.2163	51.9493	63.4624	48.8879	54.2119	55.2091	53.8597
51.5419	48.3376	49.639	58.5062	54.917	54.75	53.7578	49.5618	56.5224	48.2973	44.9031	53.0303	53.9901
46.3867	62.4653	46.6881	54.8072	51.0326	51.02	45.0468	52.8273	63.5521	47.5584	50.1469	53.8107	54.0711
47.2753	51.9661	65.1262	48.9889	44.9653	46.26	45.4992	48.3961	65.6238	47.9633	43.9834	49.915	52.8917
57.5915	58.5236	65.1319	47.1071	50.1035	51.61	45.9898	50.6623	51.2185	46.9082	49.0723	47.9147	53.2787
50.1597	53.2566	49.2065	51.6518	47.2197	50.41	48.2104	48.998	59.7731	42.5916	54.8717	62.8077	48.655
59.7531	50.807	50.5951	49.5927	54.2623	54.02	59.1191	50.8555	51.3715	45.9706	50.7602	53.9101	51.0481
56.2809	53.7963	49.3723	46.7057	50.1988	55.32	53.1755	50.6621	60.7135	51.96	47.4507	55.3536	48.8829
63.0425	47.4032	53.2721	51.1424	51.8751	44.29	48.5556	51.8947	49.0963	52.0484	44.5889	53.2753	50.4372
54.1717	61.1579	46.6166	46.1417	49.8463	51.49	53.106	47.7961	49.6068	49.9814	46.1997	47.6411	51.6936
65.9891	54.2623	51.9228	50.3074	43.9893	52.94	51.6914	47.7274	46.2357	47.0095	49.0235	50.3806	48.3718
65.0154	49.3608	51.4163	43.419	48.4033	46.5	55.525	53.8095	53.2625	51.0966	52.877	50.1707	47.3898
46.828	51.456	44.7717	52.264	50.666	50.62	47.0213	49.2184	46.837	51.2936	44.3313	49.6733	48.4758
53.1752	51.4563	57.1409	50.6615	46.7516	44.91	48.6282	51.2133	45.017	43.9889	59.791	51.0558	49.1614
59.4231	59.2171	48.9754	59.2818	49.2972	50.46	46.515	51.8848	48.5397	50.1546	50.5282	44.7796	52.9986
46.1899	45.1277	47.4283	49.4127	50.713	60.54	58.0145	52.34	50.2976	51.8238	44.697	46.7789	51.6103
52.9547	56.1528	45.5492	54.5034	51.9172	44.93	60.6544	52.8089	53.5261	54.754	48.5867	46.9889	51.9181
59.7354	55.167	50.1426	51.6421	58.3834	50.78	48.3327	52.9647	55.9077	55.6325	49.974	47.6548	49.4279
56.9057	63.5335	52.4372	49.2671	48.9456	54.44	47.5759	50.2686	60.0709	46.4821	47.7932	52.3263	53.2935
51.2942	60.238	50.1829	55.105	52.4253	54.28	51.0524	48.6503	54.6472	53.6498	44.9484	50.7911	48.6764
48.1991	59.5352	51.2775	46.2877	48.1627	54.26	46.6087	50.1853	51.8423	46.8443	49.5173	49.1122	48.7532
53.0696	49.9869	45.4414	51.9585	49.6784	54.54	46.6658	51.419	49.2688	51.6329	44.4206	50.2649	47.5399
46.1959	55.6268	47.6913	50.7438	46.021	54.52	47.3014	52.2351	51.7947	55.6032	46.2393	45.5227	50.4892
56.0785	50.9688	65.5256	47.3926	46.6697	54.85	49.8224	48.8343	53.6304	47.4268	45.5119	45.0751	54.171
51.2007	49.5279	56.8995	56.5946	52.9954	54.79	47.7762	51.7331	55.1429	56.7579	53.3649	49.1218	53.2282
55.1502	53.9617	50.7187	56.036	55.7694	53.54	43.591	52.2582	51.6836	50.1509	52.6849	43.4172	52.2939
48.7668	49.5674	52.069	55.4529	58.9102	50.24	53.2705	50.453	50.1415	42.1679	53.7997	50.2926	54.5627
60.1317	56.388	53.9052	46.7735	49.6698	40.72	58.8935	58.1884	57.0634	45.0757	51.6628	56.6378	50.7646
50.434	51.9588	53.7143	52.3172	46.3126	61.45	48.6238	53.5382	52.0378	49.6755	51.8	54.2305	52.3518
55.716	50.7046	56.2366	46.2186	55.3516	62.21	47.7137	50.3462	53.1483	47.6121	52.2425	47.985	52.3698
56.5998	49.9132	52.0691	58.7142	48.1659	58.49	50.9626	49.5506	61.6897	49.6543	46.2591	48.6411	52.082
46.6956	52.1665	53.5184	55.3709	47.8917	63.43	51.2132	45.8592	59.1983	50.289	53.5433	57.8553	49.7674
55.4696	51.8593	57.003	63.2956	56.8183	60.95	47.4315	52.3518	55.4713	47.6265	52.4991	50.0882	52.4688
51.634	56.1809	50.6749	53.4835	55.6439	66.29	53.0115	53.1101	49.276	48.5896	61.7415	51.2887	51.4921
58.1791	54.0763	50.9833	43.887	49.0021	58.03	57.332	48.9025	54.5587	51.1466	46.2566	51.9003	51.8781
59.0774	51.2259	52.0797	53.0254	52.7909	53.65	46.3036	48.1595	60.395	46.6579	46.8428	51.1836	50.0737
52.3037	49.483	51.3461	52.3067	57.0049	63.02	48.7071	50.4599	50.999	43.9078	47.9092	47.614	51.7603
60.2014	47.716	41.906	45.2453	47.3511	60.24	44.2114	51.0719	48.9159	59.142	50.7776	52.2496	51.7859
54.3795	62.0509	52.3589	45.1472	57.108	60.77	49.1713	50.5946	52.0897	52.3585	44.801	49.9514	50.2212
55.1785	54.1388	46.1807	50.0413	49.8668	48.05	47.422	51.9349	51.368	49.3023	43.9323	55.9358	54.9308
62.9279	56.6717	61.3029	45.7886	50.1092	47.54	44.2272	53.0544	49.7258	48.2542	46.3278	49.3413	51.4557
56.2048	58.6895	52.4748	50.9279	44.4682	50.81	44.7358	53.3994	49.7323	50.0462	52.0539	45.9764	47.8989
61.0027	61.682	49.9139	49.9042	46.664	45.69	47.4336	55.948	61.6604	50.0399	47.1087	49.5193	48.4345
51.7532	57.4026	50.1908	46.2272	51.2681	47.12	45.216	52.5266	49.5064	53.3954	47.081	47.2727	52.0638
51.4684	53.6252	52.6356	51.3871	48.8728	49.18	47.5309	50.6869	57.3609	45.8737	51.6907	49.7845	53.1923
53.0214	53.0512	53.9531	48.7596	47.8468	41.62	56.0171	53.5586	55.4103	49.4197	54.514	43.4082	51.0031
57.1565	57.6567	60.6535	50.3749	51.8667	49.71	58.4318	50.1588	59.5241	49.2364	59.3298	48.6638	50.075
50.7703	51.0195	50.2573	48.8003	51.0413	43.07	46.9108	54.1413	57.6381	48.9414	55.2663	51.0002	49.7974
52.2797	49.8379	40.2898	45.76	46.5238	49.04	44.7799	49.9382	47.341	48.1933	50.0231	60.6418	51.534
55.1264	48.6084	51.0934	55.2231	50.2858	43.25	49.3426	52.5953	50.6411	64.6623	56.247	47.2278	51.1152
57.8878	60.1729	47.8136	44.3655	46.2311	51.68	46.3608	51.8216	50.1207	58.7629	54.166	50.3206	49.7109
48.1648	52.2496	46.1384	57.1635	50.0023	49.31	54.7655	52.6553	47.1445	54.2395	47.961	47.1009	49.1524
53.7268	53.8627	47.1534	61.6695	50.9069	51.43	51.6622	55.8368	48.6173	44.2568	51.3226	50.7274	49.1756
50.1038	65.4156	42.1942	53.1551	47.989	59.33	43.9703	51.8419	56.3138	52.0217	51.7984	54.5808	50.2573
52.4294	56.4854	48.6952	44.0648	56.37	48.33	42.0056	50.7903	54.0116	50.3309	46.4387	44.7589	51.6983
51.2232	46.8968	50.7615	54.7344	52.5949	47.29	50.5026	50.9947	60.4302	54.9161	50.908	47.8933	51.876
46.2963	53.1233	48.8217	49.1696	50.8262	46.17	65.6556	55.2377	49.9757	50.9012	45.7934	50.1818	53.4265
49.3885	52.5683	49.2381	49.9748	50.5239	50.48	53.8887	48.2713	52.4919	46.7507	57.0183	53.3787	50.4428
50.3709	56.3368	46.6123	50.8744	48.664	44.52	50.8239	51.0835	53.5986	51.82	52.3937	52.8013	48.9981
50.1686	52.9482	63.9245	61.519	55.538	44.4	44.3465	51.2813	53.401	49.4084	46.1145	51.0666	50.7722
55.781	46.8351	51.3053	45.8444	48.017	43.67	52.0246	51.7564	48.9656	53.6247	45.4507	49.9695	55.2053
55.3966	54.0605	51.791	49.3345	50.2434	48.64	52.8114	52.8858	49.5932	47.53	51.7493	52.1521	50.4388
47.1498	51.6478	60.4959	51.664	48.2384	48.49	56.7937	53.3717	54.162	51.1842	44.3393	54.9138	50.676
60.0407	51.0089	46.5531	49.3548	49.6521	53.17	47.2511	53.4904	47.4509	47.7028	51.1642	51.1215	50.6008
50.6065	53.2805	51.3017	48.9401	50.9388	64.59	46.4139	52.0451	53.9178	54.6914	52.9339	53.666	48.6096
48.5222	54.3062	49.157	58.2481	47.4134	51.69	54.9448	49.6844	61.9889	45.9413	61.9263	50.5831	53.0713
55.482	48.2486	48.9307	46.8175	49.5947	52.49	63.7588	50.8918	57.197	52.9891	49.9829	59.4731	48.3552
55.9449	54.0717	52.602	58.5531	50.4133	45.65	57.3723	49.3774	54.9054	50.6174	52.5158	47.3941	49.1781
55.0086	61.0954	53.1104	48.3957	48.3648	47.52	54.3566	49.3693	59.42	53.7644	51.9841	46.0105	49.1712
52.473	51.2958	51.2695	48.5462	45.065	45.59	55.0804	51.6325	54.3649	51.5342	53.6097	49.2275	49.1458
49.0099	57.928	48.4009	54.2336	50.9402	45.44	43.3193	52.5549	57.5597	47.278	41.5706	61.7156	53.4349
47.4541	61.1004	51.4341	55.4214	45.3005	47.14	46.7975	52.3998	54.291	48.9813	50.2942	54.2879	48.8756
48.8599	45.8927	63.9058	64.1537	52.3231	43.86	45.9652	50.7011	57.5306	51.6965	58.9034	49.6038	51.7033
51.9259	51.2414	44.9644	50.0442	53.2719	51.35	52.3972	53.8676	48.8272	44.5273	50.1514	49.7989	49.7511
55.6765	56.4484	57.1128	44.1624	51.58	51.85	48.064	53.1082	59.7388	53.3182	44.1368	52.9293	51.4911
47.8804	51.6119	49.3264	50.9181	50.8539	48.29	47.0477	49.8259	49.375	46.6369	45.853	58.4516	50.6248
56.1951	61.231	60.5614	52.8872	48.9998	45.84	49.0048	51.3829	53.5904	46.2706	45.0286	51.2678	48.9121
53.379	50.0884	52.7257	45.8986	50.1014	51.73	59.961	49.2055	53.5152	47.32	45.8898	55.7524	51.1317
52.9502	51.649	50.5216	45.7448	50.3556	58.43	45.8369	51.096	53.8399	51.7618	50.6676	52.839	51.2931
55.1803	53.8303	45.7913	49.8484	55.898	52.56	51.7914	50.2241	44.5405	44.2455	46.214	50.5643	54.511
49.247	50.7456	44.2277	52.8634	45.5731	49.03	45.3506	51.692	46.3931	49.1617	64.7705	48.1285	49.3221
63.5824	47.3104	44.783	49.5891	51.3859	60.66	47.9865	50.6328	57.9943	52.028	56.0655	42.4527	53.4582
61.0475	49.5703	49.2647	54.9142	48.4568	55.2	44.0203	50.1842	52.825	43.4811	47.8201	48.4656	51.7826
48.9911	60.6871	54.3955	46.724	48.3766	47.25	58.3314	49.2926	51.0594	48.5273	47.2928	41.2841	52.9067
57.4742	52.9894	49.3708	51.8187	45.9284	43.05	47.5539	49.7098	54.3465	45.8554	51.7663	48.162	49.6691
49.5116	54.9144	49.9688	48.5196	53.2421	59.01	40.705	50.0654	54.2204	48.9367	50.2249	51.697	52.0524
61.8084	46.946	52.5828	47.379	58.9403	62.56	57.2279	49.852	55.6643	45.6411	58.4215	53.3028	50.4895
63.8589	49.2322	60.888	49.9427	47.644	48.82	51.142	48.5402	56.6489	47.308	47.06	48.6561	52.4365
66.2523	48.263	48.4265	46.9207	51.5367	49.81	56.0399	49.8891	50.2179	46.4482	49.9299	53.959	49.5985
49.1484	55.8029	58.5019	49.9298	50.3193	50.4	47.6834	47.5232	53.9768	48.4841	47.494	51.9952	48.9259
61.1188	51.2292	58.162	59.7616	51.8787	54.98	54.8839	51.835	48.9879	52.1394	53.951	46.6156	51.6871
54.82	51.4185	45.049	55.9203	52.7501	48.69	55.0336	50.7188	60.6943	55.4868	51.9354	53.0439	49.1947
62.8331	49.4117	50.057	46.2906	49.069	54.29	56.4098	51.2736	58.1068	52.7163	55.0091	46.5948	51.921
51.1141	48.1273	48.324	51.0088	56.344	52.01	52.995	50.082	54.016	52.7374	49.7271	46.8759	49.866
60.1599	50.8616	47.6869	43.8741	55.0585	44.35	48.0788	50.2376	51.3661	44.6398	48.6705	52.3543	51.7082
52.0922	53.1734	53.8867	54.6347	55.6723	47.7	61.6873	49.6292	52.2209	48.274	50.9442	51.6874	49.276
53.9644	49.8376	54.3332	50.9571	53.3056	49.35	55.3453	48.6815	52.1474	54.751	46.6634	45.1958	48.5364
49.8494	56.2892	44.9191	49.5611	47.7582	51.19	45.1605	54.4628	57.7133	45.7293	51.1552	51.6578	51.8424
51.3308	50.7362	48.5473	48.4542	48.3586	52.64	59.1732	49.2726	54.8443	47.2858	51.6372	56.52	45.3183
50.3313	46.1778	47.8737	48.2192	52.7227	51.02	50.2317	51.7613	57.4397	52.0913	50.5706	49.5562	50.5613
50.7563	61.1884	57.0877	48.1426	44.3293	48.06	51.4007	50.5221	48.7945	55.1398	49.9711	47.5866	64.5426
60.498	50.1418	47.6608	55.5934	45.8796	47.92	61.9007	50.6262	52.6866	44.4053	49.4353	46.635	46.5738
56.787	48.9142	49.6686	53.0072	44.4311	44.28	51.333	51.3144	51.9177	46.7834	49.609	58.6877	51.6083
62.7964	48.9281	50.137	52.9815	46.1636	43.37	45.6364	52.3712	52.2137	51.5742	55.33	44.2898	51.5945
51.1417	50.7463	42.0312	49.7521	54.8663	44.8	46.324	49.8021	51.9416	44.069	46.5952	48.4268	52.4539
53.7869	49.7932	49.9237	51.4583	49.5059	54.42	42.9219	54.4412	63.7976	44.9179	50.2862	54.5419	50.5248
55.7412	54.1615	56.4493	45.9385	45.2487	52.25	52.1007	50.8628	59.6058	53.0256	53.3987	52.209	48.8832
50.706	45.4981	49.3702	50.0965	42.8434	49.5	44.5556	48.4622	53.7706	47.4857	55.2683	44.1948	52.0861
50.5421	61.2284	42.9102	51.4464	49.2534	51.15	44.5934	50.4823	55.4859	46.5338	51.1619	48.3213	49.7198
49.7667	56.0501	46.5299	52.2187	48.6187	52.64	47.7488	50.2228	60.7438	45.8997	50.7941	47.9724	47.4653
50.7388	49.4733	50.2332	47.984	54.7702	52.02	50.3717	53.5887	48.8869	55.906	51.7379	56.3506	48.9859
50.6296	51.2702	52.4345	44.2986	45.3591	51.2	52.185	50.9148	53.1568	53.2369	52.273	46.9155	49.2691
60.3218	52.2918	55.5295	50.6038	48.3688	52.3	50.3771	50.7938	56.9626	62.6103	51.2903	56.88	50.7056
53.274	56.6106	62.9649	53.6155	47.6623	55.38	47.7072	49.2366	50.3076	51.295	56.256	49.0619	53.35
48.2112	54.4298	40.887	44.8652	43.3103	48.34	41.7932	50.9015	55.8236	42.4091	49.174	49.302	55.2593
57.1853	52.4557	45.0225	50.6732	50.2181	50.46	42.3791	51.0004	56.2875	50.0466	51.5892	50.8017	55.5427
55.8913	46.168	48.4523	64.8295	47.8377	51.75	45.0506	53.9725	57.5084	46.3579	44.1916	55.1676	48.0907
48.6361	56.3287	53.804	47.8857	51.247	53.19	51.9132	50.9041	53.2066	50.5607	43.6567	51.5189	49.3471
50.9195	59.8886	45.3265	53.5648	52.831	54.36	53.2651	57.0535	51.2921	44.0864	50.4606	49.9791	50.2221
50.4425	52.9538	45.2043	55.6899	43.9508	50.68	48.9649	52.3466	55.5299	57.631	46.0767	56.9973	50.688
54.1646	56.858	54.2021	47.2019	53.4291	53.22	53.3549	54.2062	49.9898	51.1662	51.4909	54.1063	52.8758
52.4593	64.9147	46.0263	41.3207	63.1619	56.32	42.3446	51.9621	53.1281	45.7342	48.2754	46.8083	54.349
53.4516	49.6069	46.4659	52.3867	46.3958	51.33	53.7008	49.6413	60.677	45.6584	58.6051	50.1056	47.259
59.0152	51.6694	53.3409	49.6851	50.4265	50.63	58.709	51.096	50.2157	45.2222	48.2788	53.6197	48.5203
48.2766	50.2855	55.1914	48.4109	49.0784	43.92	48.3256	53.4059	57.1947	50.454	47.4004	51.3406	50.7045
51.1137	56.0213	51.3376	54.3772	44.435	54.87	53.9843	51.3074	49.6956	57.1739	53.1509	47.6155	50.8695
47.443	56.1319	50.1082	48.4206	45.9043	55.24	61.0486	50.9885	54.8329	50.2161	49.5339	53.245	54.1322
53.7041	52.0753	57.9427	48.9175	50.219	52.23	44.601	54.4476	52.6652	53.1318	54.5649	53.3125	49.1996
53.6393	49.0556	43.2607	50.1345	52.7629	57.1	47.1876	53.1249	62.2632	56.8775	45.6528	48.079	54.0805
61.0473	47.6103	48.3548	58.4135	62.4098	55.62	51.0012	51.7259	45.7235	44.6454	57.6343	56.9165	46.7574
56.5145	54.2758	50.7569	60.8325	40.9621	59.16	50.3388	51.6325	58.8332	46.9183	52.3419	45.4177	53.4288
50.0559	60.8944	44.652	52.6088	47.6993	60.2	51.1724	54.419	52.8592	52.8018	46.7474	53.1924	50.5631
48.6498	47.0379	56.6723	54.6096	47.3923	54.69	65.5898	52.7351	47.9199	53.4651	52.2173	50.7721	50.8089
50.163	55.082	46.4062	49.6998	49.0244	55.68	61.609	52.7251	47.9078	58.6089	50.463	51.4963	54.0218
52.7987	52.6585	48.8251	46.4318	44.2156	66.21	45.5463	50.758	56.7162	47.188	50.7884	45.2161	50.8901
51.6024	50.0799	54.3314	51.7544	55.8162	42.93	52.9844	52.8364	47.5154	56.7124	58.6668	55.6688	49.812
55.536	52.6421	44.0016	53.6017	52.4855	44.31	54.2189	51.0366	48.2813	48.9777	42.7914	52.3711	47.516
66.3396	65.8298	58.1476	48.172	49.4509	43.48	47.5897	50.6178	50.8613	45.6786	49.1671	49.538	51.1937
56.7078	50.32	63.9488	50.9974	47.0186	40.94	50.1138	51.241	55.2078	56.7087	50.9151	54.4937	50.5525
51.7279	61.3174	47.8483	51.7793	48.3169	41.18	43.2324	50.573	52.2556	46.4589	48.9837	46.4082	47.7051
53.8919	53.3943	50.2208	43.5385	50.0598	46.5	47.6401	49.8568	63.8392	46.0994	44.3954	43.2703	52.6213
49.8534	62.1292	48.1076	50.9076	44.8244	50.13	46.8934	51.9275	54.4224	49.7842	46.7696	47.3836	50.7465
61.6363	46.3647	47.9522	51.1673	54.7285	48.04	55.7293	53.0982	50.1947	51.1588	49.5073	49.4427	56.5816
49.7601	48.6985	62.9211	46.4623	43.8685	44.3	47.6713	50.1253	51.0408	44.4995	54.7368	48.3318	54.851
65.4032	56.7028	41.5718	47.429	51.8748	46	43.8962	53.5936	58.8888	50.6019	50.3483	57.1564	47.0149
51.9345	48.0301	60.7686	45.3328	54.6447	54.35	56.9677	48.7146	49.8762	54.4461	54.2428	43.5316	52.0922
66.0201	47.6579	50.0279	50.4021	50.9161	52.38	46.3147	48.5396	50.0404	57.0017	43.1411	59.7927	53.1687
49.9398	55.5836	49.6115	44.8635	47.5558	52.84	53.5947	48.2055	51.7302	46.804	57.8393	55.1112	52.4943
50.6272	52.3101	49.6592	47.6645	50.0344	55.73	48.5344	48.7932	50.4118	43.8801	51.1338	64.0945	50.4697
49.6634	50.0414	47.0851	49.6827	46.5103	53.08	48.9995	54.0028	52.3496	51.2352	46.9785	49.2176	52.807
46.4322	47.2367	55.0672	50.1425	45.0821	54.07	49.2683	50.6189	62.0806	48.4185	53.1535	48.8284	52.692
45.9116	53.4868	55.453	47.9915	51.9844	54.7	61.4617	50.0598	53.0141	48.9342	49.5029	54.0366	49.1386
55.3646	52.6769	48.7408	48.6661	49.1808	54.61	44.4777	48.2314	57.2056	46.972	50.6193	52.4561	47.1917
52.5312	50.1372	58.324	49.4729	49.8012	50.67	57.5734	52.151	54.6289	49.1709	47.3844	43.9764	50.0517
53.7549	55.0004	52.5879	46.8697	45.6715	54.78	52.397	50.0159	55.5606	45.5321	52.4072	49.1807	52.1023
62.0073	47.2584	50.1648	44.9813	51.9773	54.63	49.4735	52.3296	53.0986	52.8991	54.9832	43.6664	50.5471
57.5037	51.5461	47.03	54.3533	45.7437	55.95	49.069	52.861	50.8491	56.3218	50.6803	47.1409	48.0956
57.59	52.2663	46.9909	46.834	51.9906	66.18	47.8725	53.9469	54.2773	43.0132	54.3149	50.3396	49.272
55.1781	57.8219	46.5967	51.021	44.9388	55.41	55.9631	48.4757	58.792	50.97	45.5158	50.3087	54.9507
51.2319	65.8392	47.7419	50.8345	50.945	45.01	51.1897	48.6313	49.1664	45.9212	49.6046	54.744	51.2604
53.1407	48.8737	48.4184	55.202	46.748	47.64	55.6303	47.0384	65.9931	46.9757	59.3965	48.0244	50.2615
52.2325	48.7248	53.5925	46.7396	58.6732	43.55	47.6166	50.0317	46.2609	56.066	51.4287	59.832	47.5312
54.5583	58.1812	43.3516	48.9915	56.6857	51.4	47.0127	48.6956	46.7236	44.3531	46.8934	52.3294	48.6125
55.5582	51.2672	48.5199	51.2687	51.5658	51.31	50.4644	52.1159	64.5117	45.3185	49.0122	45.3126	53.3683
47.5001	49.2487	51.0412	49.4331	48.1559	49.62	52.8197	53.8176	61.3819	49.5834	46.5602	47.4152	49.89
46.445	47.4073	59.5865	50.9819	57.7477	49.38	47.93	49.8946	54.5818	44.9681	54.3178	48.9405	52.7355
54.0301	46.7041	54.6793	47.9266	45.3675	51.15	44.9545	50.9312	48.0848	47.3301	52.7467	46.9037	51.6651
54.7755	63.6857	50.202	55.7131	56.2021	51.89	48.8463	53.6452	50.7253	53.8996	45.1047	53.7111	48.6254
50.9194	62.7805	57.393	54.3299	51.1125	49.96	50.9667	49.8172	52.0576	50.005	46.7523	44.8558	47.6713
50.9431	48.6613	48.6122	49.345	50.597	48.41	51.4791	52.1708	65.0567	49.0012	59.2137	50.2587	52.5226
53.7887	56.9058	43.9544	47.2852	50.4417	48.62	52.4778	49.4157	57.4231	46.1366	49.2713	45.6472	49.5664
51.2842	51.9474	53.2764	51.0035	50.943	53.58	57.1077	52.7618	55.8776	46.0108	53.6068	57.9176	48.9609
50.0951	60.8133	63.8627	47.2284	49.5972	48.65	51.0246	56.4563	61.1587	46.1514	50.6069	53.1867	51.69
49.2433	51.4857	48.0407	46.9642	53.4299	47.29	47.8905	51.1591	55.1926	51.3636	52.3036	46.0374	51.7847
54.4867	47.6985	64.2385	56.5555	47.1041	42.73	50.9434	49.8155	47.3405	47.082	45.1773	51.8971	52.0855
55.9206	46.5895	55.723	47.1058	50.9881	46.02	50.816	50.4382	52.8254	44.1933	51.314	48.4322	53.2943
49.9126	53.4046	48.5445	45.6694	54.4434	43.2	44.7025	50.815	50.5122	59.2393	51.8569	50.144	47.7638
51.3063	59.0126	56.4963	47.2676	46.9269	50.34	43.4763	50.0736	54.3531	49.5518	49.7623	50.1539	47.6146
50.3994	55.2943	52.9914	48.4643	53.4125	49.16	51.1715	49.9485	56.9036	51.9575	48.678	50.8916	54.2404
58.7197	51.2155	49.135	53.8284	55.4161	50.49	44.6983	51.8423	58.5593	48.2602	53.4413	56.7102	47.9234
52.3351	60.5889	48.6134	48.3997	47.7747	47.56	46.1962	58.1485	59.839	47.6422	47.9254	58.2705	52.3365
58.2023	51.3135	62.0401	45.0411	53.1216	52.03	53.2865	51.1293	52.031	57.4168	49.5663	47.2985	47.9808
57.6509	56.25	48.6636	47.9383	47.1555	55.32	57.119	48.6866	52.1688	45.1128	44.1304	45.6118	46.3312
61.4916	48.1638	56.049	51.4155	52.4202	62.35	48.0678	47.8532	58.3837	47.1043	46.4355	44.5745	47.585
53.0785	55.3247	48.0424	48.6055	54.5252	62.71	48.5714	51.5177	57.8561	43.4537	53.2588	51.0772	50.1306
52.732	51.2981	46.6271	48.2772	59.0321	51.18	44.6703	52.668	61.5906	45.1912	50.3276	43.9156	46.6393
58.1364	51.8442	49.2177	48.2483	50.0634	47.28	45.8747	48.435	58.0362	54.6835	49.7811	58.5936	48.5087
56.3153	59.2474	49.8073	66.2459	59.414	49.55	43.7086	50.4296	52.0119	49.083	46.4065	53.0691	48.1961
53.7227	51.6876	45.098	53.1573	51.5094	47.15	44.7707	49.8154	53.7199	44.7162	51.8478	50.6526	52.7764
63.0046	51.9576	54.4985	44.0667	54.7262	48.47	61.168	54.9578	58.9505	53.0466	48.2983	47.6342	55.8165
58.5936	51.6297	46.9088	47.5499	53.4653	49.53	41.8817	53.2899	53.8814	44.1	54.1066	48.1968	49.0402
50.2763	51.1891	57.0523	51.7946	50.1557	54.72	44.7935	50.3156	57.9065	48.9791	50.7824	48.6481	49.8563
53.8885	53.9117	49.8597	66.1906	54.9981	49.48	65.1018	49.1759	56.7458	46.1502	48.0668	51.1945	48.1756
55.3293	51.4945	48.4542	54.7097	44.0022	49.34	64.3407	51.0671	50.4676	49.3316	50.2714	48.9047	52.0074
50.1687	48.9034	49.1596	55.6056	44.134	47.35	53.9585	51.2651	54.8424	52.6344	48.1488	56.0339	49.5491
48.229	53.6502	50.2565	52.9566	42.6943	44.79	45.2803	47.7932	59.3032	49.7518	48.6462	53.6559	51.3165
50.3351	50.2892	43.9202	55.0348	47.4967	47.3	65.4953	49.9696	49.6354	45.9597	50.2635	54.8467	51.5527
51.1024	53.3013	51.2444	46.4209	53.3585	61.47	58.5457	50.3003	56.1072	45.4662	48.3555	56.7612	52.3374
46.6298	61.346	47.4769	56.42	52.7146	59.65	48.5823	48.9948	53.7344	50.05	44.2767	60.1444	53.7295
54.7178	56.7672	50.3842	46.2157	51.0201	54.12	48.3414	51.6707	51.9711	46.8564	48.0157	50.026	47.8925
64.85	46.3718	50.0231	46.8651	50.6912	52.64	44.2034	50.9481	46.1686	44.6645	42.9569	51.228	48.9975
47.981	52.0877	52.4473	49.2197	44.335	48.72	45.9711	51.2097	52.0916	50.8286	43.2746	42.9121	50.2609
50.2936	49.3872	61.605	49.9769	50.2615	49.8	40.5904	53.066	52.5467	49.7564	45.6929	63.5276	48.6871
48.335	48.5487	59.9196	52.0182	52.006	63.7	43.0759	49.1661	54.8917	48.9259	51.4888	47.2396	49.1961
49.6189	57.5826	53.708	44.9692	42.7376	55.2	46.8561	49.7959	46.0369	54.2917	51.2279	53.1562	49.2426
56.2625	50.3893	56.6216	46.4861	51.0901	50.29	48.2793	51.8054	55.8318	46.797	47.7201	47.0549	48.8801
50.8799	47.4721	49.7569	44.3614	47.1816	51.17	51.2339	52.1552	57.4153	48.8381	47.8709	46.4341	54.6881
51.2817	50.2853	46.7453	48.2601	56.3297	50.98	50.6894	50.1648	57.3778	44.2661	52.0386	54.7347	48.7945
63.6554	47.8901	49.0025	47.4809	51.2016	51.26	53.8788	52.5432	50.4143	48.1822	43.8777	58.4622	50.2572
47.8022	53.7345	53.0224	42.9135	48.3103	53.62	48.1337	49.708	53.7083	49.6094	49.6681	46.4477	49.7075
63.7495	46.5931	51.9831	48.3916	50.3338	53.64	48.2674	53.75	54.1357	50.783	52.6392	45.2045	49.1718
49.7295	50.0666	52.2706	52.918	54.9379	47.42	46.8243	52.2278	51.8017	47.3508	48.496	53.6959	53.5928
51.4716	49.5407	48.593	47.9679	46.4306	50.61	52.2564	50.3417	52.4342	44.5233	56.5989	47.0641	50.4271
55.5104	57.4574	50.6848	50.7126	51.8378	51.59	51.6731	53.0439	51.8524	49.5865	55.054	51.0909	52.3618
57.3537	47.9818	48.5337	43.9814	49.5321	57.41	49.14	51.8689	49.3956	53.8414	52.2421	43.4927	53.922
47.8914	48.8082	56.5321	46.8962	54.895	58.83	55.7229	54.4399	50.2084	45.1094	47.4367	53.2133	51.6685
52.1592	58.3459	41.3013	49.7037	49.4097	51.27	65.3738	48.8597	47.3182	50.1679	48.7963	51.3532	53.3019
46.8244	55.9403	47.7545	46.5248	45.7021	49.45	56.8898	49.0978	55.91	45.3892	43.2902	50.2354	50.0984
52.9158	47.2366	52.9849	48.7565	42.9431	42.61	49.0475	50.1033	60.0006	44.1532	48.688	47.105	48.3177
51.5241	55.2923	57.5594	54.4666	46.2826	49.64	48.1618	46.7342	45.6633	49.3676	44.3781	52.31	49.0131
59.0235	59.0005	52.5069	45.6607	46.5113	57.52	49.0288	49.3384	52.748	52.4375	61.8392	53.9765	50.3916
54.2057	52.9355	62.6644	55.2211	51.3337	50.26	48.9809	51.3639	57.0265	52.0512	54.1561	50.0789	50.4638
61.3024	54.8816	45.6093	44.5168	50.8779	51.4	61.5035	50.1342	56.7095	49.2912	52.084	53.9041	50.7393
51.4246	61.7985	57.7199	45.0976	50.7973	46.83	48.2631	51.8642	57.9156	45.7176	50.0803	50.6666	50.1489
49.2074	53.1968	46.7647	50.8535	56.8242	47.71	51.7603	52.1544	65.0643	43.0676	47.3447	46.952	50.797
50.3987	50.6097	48.2046	48.4166	52.875	51.45	48.1692	50.4133	49.3082	51.5631	59.6716	54.9904	49.1754
55.5691	47.9163	44.6101	46.4887	50.6592	50.57	52.927	54.8922	53.1825	46.4777	50.183	51.8035	49.4431
53.9269	54.5769	64.1043	52.0357	51.1388	51.04	53.3356	46.4982	48.932	48.5177	54.9809	59.9223	52.3507
48.1304	48.9413	47.516	45.8207	51.6804	52.32	50.3163	53.0411	52.1755	42.936	49.5786	59.6734	50.066
50.125	52.0426	54.8139	45.9929	49.7949	55.93	59.391	46.4861	58.16	46.7895	49.5351	51.8329	52.6172
47.0844	52.8639	55.3916	52.9407	45.7054	48.14	49.0746	48.9221	62.9352	45.7677	53.8512	52.5505	55.1062
52.1824	53.6287	52.4544	46.2007	49.6332	52.34	47.8233	48.847	51.3398	47.0437	45.8747	49.0894	49.3649
49.4932	47.8619	42.83	58.1883	55.3927	56.67	44.7224	49.0047	55.3285	48.7716	50.0386	48.1916	49.6705
47.2781	51.4747	49.2613	46.1722	49.3492	42.48	52.1387	48.8936	47.3927	45.337	50.9103	42.3802	49.4999
60.0454	59.9708	50.196	54.2633	48.8845	48.48	49.6491	48.4077	58.3023	51.025	41.3873	46.5124	52.4064
57.5288	46.9969	49.1865	51.4173	48.2044	56.6	50.6748	49.4934	47.5778	52.2301	51.1632	48.5216	50.5165
53.8815	48.4697	51.0231	50.5151	56.7696	62.46	55.3267	46.3369	47.0628	47.46	51.0641	50.9503	48.3801
46.3583	53.0493	53.55	44.4875	46.2416	61.27	45.2069	50.886	55.6942	50.2317	44.1961	54.7806	53.8932
54.5941	54.4575	49.1635	53.636	52.727	52.75	45.3451	53.3072	50.1676	44.1234	54.4556	53.8443	46.8554
47.042	49.5599	50.0155	59.5276	50.1576	51.25	45.4779	53.6028	45.482	58.2846	47.5942	62.1371	51.3536
52.8939	52.3391	45.7443	53.1169	50.425	43.78	44.6794	50.0969	59.5128	46.7728	48.8681	49.8157	48.5066
64.8062	47.898	56.345	43.8184	49.3137	47.46	58.3	48.2064	52.4762	50.2546	55.472	47.5157	50.5784
61.3987	48.8631	56.2332	47.0299	43.9592	47.12	51.2291	53.23	55.3556	47.54	49.5305	52.9512	54.8589
54.6616	48.6273	46.6958	56.8805	45.1426	47.24	54.223	49.9849	53.1844	46.2082	42.9613	44.3994	51.4086
64.3452	57.9541	42.8389	52.8197	46.733	49.95	46.0682	48.7763	51.7436	50.1371	55.6248	54.1864	53.0121
48.7898	64.4026	54.5128	48.7598	47.4683	51.63	42.0995	50.6527	61.4134	46.7891	45.3909	52.5081	52.1882
47.2835	52.9807	55.8875	48.7404	45.4883	51.21	49.8071	52.2581	48.6065	52.256	60.887	52.0378	48.5992
52.0312	52.6575	49.7145	51.7449	48.3771	50.15	54.9363	50.2692	47.0488	48.6627	47.2031	43.8251	49.8012
48.7437	50.6387	40.5101	49.9843	45.8093	53.71	52.6797	46.4675	58.0013	53.7705	52.3209	51.3619	52.6255
50.6878	48.2401	51.1451	46.9014	51.0927	46.46	50.3603	48.537	60.0164	45.1187	51.4752	45.4916	51.6062
54.9603	46.858	66.5979	47.0601	47.6563	46.6	50.7944	49.605	49.8684	47.5196	48.9956	56.7236	50.8399
56.331	63.3289	60.3366	52.7925	57.868	46.76	62.2401	53.4743	61.6885	44.3959	47.2923	56.439	47.5254
60.4459	53.3609	50.4842	47.7436	51.1617	47.15	54.909	50.6334	54.9155	56.4538	46.8587	52.8882	48.1571
52.8882	53.5236	55.1778	49.6862	43.9307	52.16	48.5854	48.6799	49.8081	58.0616	51.1992	52.1933	56.7233
54.025	48.7178	51.1081	44.0283	51.6422	45.93	51.2588	54.0494	47.6835	54.4119	49.1856	60.7234	54.6457
64.2871	50.228	42.993	46.4082	47.7198	47.25	47.1814	50.7533	50.5361	48.4238	52.8298	50.1078	49.2722
48.6476	51.4535	47.504	66.5992	48.7061	46.59	51.0124	48.0584	56.2153	56.1326	45.6342	55.2301	52.835
57.0973	58.9684	49.8222	46.3655	64.4875	45.37	50.766	52.6202	59.2787	46.0754	47.1115	50.1871	51.9457
53.013	63.1816	47.8099	52.2766	51.2527	47.38	50.8814	51.295	56.2225	53.9729	48.5082	47.346	50.1979
51.4856	50.1285	51.6459	49.6488	47.9955	54.32	49.6217	50.4196	49.5739	44.433	50.9161	45.6796	46.6064
57.4693	63.273	44.0939	50.7722	55.2987	62.28	48.202	49.9627	50.4611	50.4232	48.9576	47.2915	48.9777
48.9357	48.4518	52.716	43.6479	48.0938	49.7	45.7377	47.6196	48.6833	47.5192	50.5245	54.7867	50.4515
50.6448	49.2282	52.7795	51.3438	52.0784	45.04	47.7786	48.7788	49.0133	45.8225	50.5708	54.0124	50.4531
47.4591	54.2939	56.7477	48.3853	44.9596	44.2	47.3605	49.7591	56.0815	45.6671	49.132	53.4335	50.1514
51.0749	64.2805	50.0675	48.2458	51.8502	47.43	48.157	49.5118	59.2317	44.6608	54.3249	53.2264	48.536
48.9332	46.1403	45.4821	48.8793	51.0166	45.68	44.5685	48.9709	56.2419	49.9195	51.6457	47.1893	52.7077
58.1208	52.6895	50.0386	46.1042	47.3729	53.67	48.7428	47.4262	52.3804	49.2167	49.3931	51.3345	51.7686
52.0178	50.18	48.4025	52.215	46.3488	45.08	49.5622	50.3545	63.0368	51.141	45.5172	48.1617	49.1636
55.4803	50.3297	55.7925	57.3969	50.2731	45.07	50.1884	50.1937	47.4292	53.6513	42.5352	43.4613	49.2378
48.9601	53.4751	47.5404	48.0925	57.6009	45.13	49.2874	50.4079	50.4014	54.8924	56.0097	46.7174	51.5715
50.2756	58.0559	61.6089	51.3831	49.1615	44.88	48.5363	50.4432	55.0026	49.3347	42.2675	56.1008	49.7584
52.2455	57.018	48.9764	51.911	45.8105	44.75	43.3672	48.8775	48.0678	45.314	46.6099	50.6196	48.0955
57.6256	53.7676	53.7265	55.1476	52.254	44.83	47.7525	49.2153	45.8603	48.7152	51.4955	52.7683	50.9081
60.0771	60.558	52.2712	54.9395	48.3819	44.73	52.446	51.0537	54.4157	50.504	45.6002	52.6113	52.1021
65.533	50.9588	50.0603	51.1886	56.6506	53.26	51.3392	49.1934	52.0264	56.6406	48.7836	43.7121	48.4251
57.5494	57.1454	57.8481	52.0676	49.035	45	52.4511	50.215	51.2808	48.1236	44.7172	52.1168	50.2522
50.4735	48.574	59.7914	45.3657	55.4163	44.54	53.3573	50.5053	56.5515	45.4571	50.1729	57.648	51.0526
50.1575	56.9505	61.3202	46.7568	48.8856	53.99	45.303	49.4737	47.4844	44.7859	54.6095	52.6793	49.446
50.4439	48.5877	56.7531	52.9788	51.2344	55.74	42.0345	49.3517	53.3159	45.3007	45.3976	43.9082	49.2836
52.2388	50.4206	50.2731	53.4596	50.6254	48.35	48.7296	48.3948	46.0849	53.9397	45.0157	52.6723	48.5834
48.4542	55.8652	54.2847	48.212	56.5109	53.04	53.899	53.5431	52.7576	49.6604	48.2086	51.2824	48.2396
49.5068	58.1563	44.5251	44.8943	50.8718	51.9	49.0567	50.2502	52.6224	50.7806	48.502	50.2382	50.8644
48.9673	55.5498	54.6346	53.1492	48.9723	49.02	42.885	52.5189	55.9107	49.517	48.0854	50.6988	51.1492
61.6006	51.4576	58.5753	46.9348	54.1066	48.09	51.3632	50.3903	52.1148	49.8262	53.9604	49.4171	49.5384
48.9413	48.568	53.2815	49.596	51.7374	48.9	45.9584	53.9755	54.8221	52.1901	47.714	50.9779	48.9728
57.3697	49.9689	48.0545	51.6207	45.4938	45.55	62.3075	51.0595	63.6038	47.6091	49.0442	48.7024	49.5439
51.7811	62.5687	46.5709	50.8021	48.2352	45.42	47.4048	48.8452	51.7781	50.4155	43.6509	46.0623	50.1874
53.1117	55.2831	49.6295	47.2038	52.5609	47.16	45.5723	49.68	47.4014	48.17	48.2414	53.0151	53.3353
51.6202	46.7891	51.9375	45.7395	46.7103	48.99	47.0751	47.5304	50.3787	47.3087	44.8217	45.9718	51.2471
47.8505	53.2622	48.3745	47.0656	46.4907	47.83	55.7726	47.9644	51.4109	48.578	59.3724	46.5821	51.2044
48.4618	51.4285	44.2148	58.6028	58.8224	49.53	48.1508	51.7261	56.3717	48.3778	45.6775	48.3773	47.4597
50.548	56.8731	49.19	46.2091	45.9625	47.68	49.3069	52.9373	50.8339	47.6554	49.1451	49.6584	51.5686
55.0507	50.6186	50.4405	50.8659	60.532	49.06	63.7696	51.3405	47.7298	54.1948	46.38	52.533	49.4889
46.89	50.1352	48.8254	50.658	51.1832	47.81	50.3811	48.2651	52.7612	50.3541	51.3749	48.1312	50.9962
50.0398	50.6029	53.2287	52.9867	44.9052	49.9	45.0589	50.6715	48.3351	50.9819	51.4272	58.0821	51.5594
59.3994	59.2927	57.296	48.7748	47.8967	48.76	45.2658	46.923	53.6899	47.8489	49.9131	56.895	49.6645
54.1922	49.3996	49.4866	55.6926	44.8717	50.18	52.8978	58.0074	53.2457	46.5465	51.0417	58.9629	50.1163
60.1591	63.3752	50.1008	50.611	50.0287	49.46	54.3508	44.5704	49.155	49.0198	55.9598	46.9808	52.1097
57.3507	58.0552	50.6396	51.7903	50.4294	49.16	48.2387	51.5024	53.0808	48.5794	45.8261	53.2694	48.9328
52.4066	47.0623	50.2179	50.8319	50.6332	50.31	49.8512	47.4098	56.7997	44.4129	50.5594	49.2121	50.7065
49.1744	48.907	47.304	58.6221	43.3659	50.73	55.8558	48.186	47.7398	44.8713	45.6664	57.0215	50.6037
58.0409	49.6091	53.459	50.5102	50.3107	53.21	42.3474	57.2816	51.9382	48.2783	47.2806	47.2863	48.7901
49.3756	54.1937	51.6827	51.32	44.1573	53.17	52.0607	51.3715	45.3036	48.4816	45.1586	48.9138	50.119
65.202	50.7506	52.2916	48.1835	55.4098	53.56	57.5454	50.6616	49.8471	53.3604	51.7295	51.9276	49.4802
60.2618	48.1515	52.8769	48.7785	52.4085	53.77	49.694	47.273	55.2412	56.4535	48.3467	50.147	51.7849
49.1233	46.9195	56.4092	44.4928	49.2443	53.56	51.955	46.4337	47.0075	47.3943	46.9075	48.1305	52.552
50.8681	54.6527	53.9363	55.1784	54.4517	53.65	49.1331	47.4241	52.6403	46.6746	52.5709	48.8721	48.4183
49.9558	48.2758	43.9208	50.9675	46.8918	53.85	50.4039	53.9566	55.1597	47.4921	46.3598	52.4444	51.5927
51.6702	46.9143	49.0499	47.8786	64.1632	53.18	48.4347	52.895	48.0535	54.2245	50.2981	47.5133	49.638
59.5079	48.1504	48.1666	52.9588	62.9586	50.74	44.8384	53.169	53.3064	50.3409	53.6396	54.053	52.0518
52.3679	48.7427	51.0131	47.9624	63.0154	48.74	58.0472	50.3552	50.2202	46.8779	51.4323	51.776	49.3954
47.3758	48.417	51.8685	48.276	47.2214	51.93	64.3903	52.138	54.9699	50.1439	56.7422	48.2347	49.7957
51.8734	54.8519	51.6157	48.5706	45.7069	55.62	45.1007	53.4371	50.5113	52.6124	47.6321	49.3879	48.036
54.6343	51.947	47.5567	49.147	54.5838	49.35	48.3927	53.4656	51.5839	48.9943	50.9547	45.8675	47.5856
61.7405	50.1285	50.9971	51.4131	53.7691	58.14	53.2073	51.3738	54.1432	49.9061	45.5749	55.1533	49.1747
48.3277	58.1069	47.8642	44.0517	48.7516	54.33	49.818	46.7393	46.287	43.3442	47.6219	53.4418	49.4736
54.6336	49.1372	50.4582	48.048	45.2781	56.96	61.0776	49.9942	51.4397	52.6119	64.2053	43.9766	51.5504
57.1695	47.2796	48.884	45.9567	49.4787	52.59	57.3479	48.901	56.7314	47.1786	56.1845	57.4315	50.3958
56.7115	56.7509	48.6783	50.1419	52.4056	47.37	47.1395	50.0797	49.6092	43.046	45.9394	51.928	51.5215
47.0743	47.5798	49.1709	51.4577	52.1149	48.72	51.0913	48.9112	54.7816	48.8339	55.1358	47.5217	50.0087
60.5146	52.5114	55.0092	55.8713	44.0806	48.42	51.3329	48.6946	61.0355	45.278	46.6066	55.4703	51.737
64.9864	51.1642	49.5421	63.6219	56.3411	46.08	49.2798	49.222	52.6902	48.53	53.1134	45.8146	50.513
54.4431	48.8129	52.2933	48.2718	53.5803	43.2	49.6504	48.8765	50.7797	45.0065	58.1971	53.0994	50.5211
63.8665	60.5006	60.5089	43.6433	49.914	51.43	48.3941	52.9577	55.7322	46.1202	50.6002	45.7569	55.2212
52.905	52.0335	50.4526	50.9706	55.2506	50.6	47.1849	50.5643	56.1757	52.3586	43.3104	49.9259	47.6715
53.092	53.0552	50.5729	55.4301	48.6023	59.41	55.9224	50.2045	49.483	46.3157	47.9164	50.5694	47.281
52.2353	45.7879	48.929	50.05	46.8109	55.56	52.0922	47.7887	57.2597	49.3635	52.1701	52.721	50.3703
49.0246	52.8185	47.6308	50.0365	48.3146	65.12	50.5585	51.9045	60.0184	50.5488	46.0765	46.4141	49.0518
56.2732	54.6715	48.2322	49.3	47.6284	57.69	47.8812	50.7316	47.1711	50.0012	57.7607	54.6384	54.538
54.3275	55.2502	54.0659	50.1088	50.1236	57.63	48.6077	51.0304	48.8733	50.0464	57.2852	49.3189	51.8502
49.2968	58.621	51.3882	54.737	52.115	58.22	50.7756	51.8843	59.8337	52.0655	62.1956	55.5364	53.0258
57.0704	52.3575	48.6167	60.3116	50.8673	55.88	49.4663	47.3007	57.5439	46.3471	47.4509	48.845	50.5253
47.755	50.863	54.1907	48.146	49.5874	50.32	46.4343	51.6955	56.5728	46.9238	50.9468	54.0285	52.3944
48.6015	52.0082	53.1543	46.1059	46.1166	63.04	52.8595	54.5934	61.938	44.5718	43.9626	53.7229	51.5603
56.9064	54.8201	51.6269	52.9146	43.4667	58.81	52.9239	51.7872	58.5158	52.3761	45.3765	52.7163	50.4539
52.4811	57.6847	56.2265	44.746	49.4857	53.35	46.7954	47.7642	53.722	43.4319	51.7963	57.1182	51.5174
58.6449	56.0494	52.1478	55.2818	47.8152	55	53.2829	49.4667	51.0138	48.5046	43.41	55.6778	48.7864
56.9271	47.2177	54.3308	59.3085	55.5875	54.01	48.8275	51.6857	55.4605	46.2478	49.2717	57.8864	47.9658
49.1229	56.5991	54.5881	48.4613	55.5295	65.07	53.4697	49.9455	48.6525	44.7871	57.34	54.9702	49.473
62.417	62.1548	50.7194	49.1252	46.0629	56.69	50.8399	51.1236	48.0013	46.3439	51.1714	54.9553	47.7753
46.168	47.5755	47.279	52.8237	54.0733	58.2	41.1584	50.1815	46.7265	56.907	48.1347	46.4943	50.0011
46.3934	54.644	58.3055	48.9992	48.7504	61.19	52.7228	49.3298	47.9508	48.0661	45.8088	46.579	50.2378
54.5377	51.1945	49.2106	54.9266	48.9279	62.45	46.9874	49.7312	51.7834	45.77	44.3362	60.7143	49.4237
48.4547	52.7899	59.3643	47.3996	59.8288	59.36	57.4576	49.1783	52.2251	47.0401	48.0143	47.4732	50.7994
47.4786	62.0843	62.1947	62.4343	46.9075	55.33	62.8717	49.652	52.6037	53.9465	46.1996	51.8353	52.8293
46.129	47.9478	55.7991	46.8077	51.0931	50.2	53.185	48.1272	53.7755	50.9359	49.7583	57.2778	51.6513
46.156	50.8187	47.3506	53.1497	48.1418	53.29	51.6732	50.1598	53.7437	50.5073	46.9693	54.677	48.2437
53.6559	48.2313	46.4254	53.233	48.0799	52.32	61.7901	52.8684	58.667	50.7971	50.0051	42.2501	50.8711
66.2431	55.5544	51.3604	52.8352	50.7366	48.43	50.5598	53.3638	51.3359	49.4536	47.0171	47.1878	51.4549
56.9338	48.6756	46.3338	47.178	50.4158	40.61	53.7146	52.8628	48.1427	42.3578	51.0187	50.3289	46.6237
47.0561	52.6926	49.9614	43.0665	46.9343	50.57	50.1266	55.2226	50.4001	45.4102	48.3818	47.5629	49.2534
49.7114	48.0816	61.6038	51.1972	45.4331	52.39	55.1838	52.07	52.8238	48.4883	53.8149	56.0311	53.1527
56.1509	48.1349	44.7757	55.7482	51.4991	46.71	53.5351	51.6536	58.2792	47.5162	47.2255	49.9297	50.0928
63.9895	52.7471	55.3959	49.7341	47.6847	49.65	51.8095	48.2791	48.3314	50.8416	45.2532	46.3721	51.7514
60.4935	47.0052	56.4678	55.8362	44.7067	46.64	57.0093	49.1242	46.9526	49.9255	49.8469	46.8676	52.6504
50.4797	57.1449	53.7239	52.3209	45.3457	48.92	47.0063	47.7653	56.3074	48.2882	46.5001	44.1803	51.1095
50.5114	50.8322	62.4345	49.8735	49.1222	57.2	39.9524	51.5174	53.8986	46.6237	44.8669	61.1093	48.543
52.3904	46.6933	48.2799	46.9618	44.1733	48.51	47.5528	57.0139	55.2483	47.5721	50.1395	44.3305	50.3615
57.5626	53.773	54.6935	47.0381	47.4026	47.04	61.9333	52.0549	54.9221	46.6944	50.0814	54.6882	50.1642
48.3243	49.9964	60.0527	43.8137	49.5512	46.73	49.5663	53.4522	48.2171	42.4571	49.2147	47.2247	51.7733
58.318	47.1479	48.468	51.2242	58.5861	48.12	46.0386	49.6096	51.3802	47.0627	54.0416	45.2335	48.9373
49.9601	55.7232	50.0655	50.8441	41.3832	50.77	54.6724	48.6796	57.0016	51.5512	52.7033	54.4835	50.6672
54.1022	52.3277	50.2728	45.9577	51.7514	44.27	41.423	51.5519	55.0339	44.0097	46.4288	51.3641	51.447
50.9819	53.6547	49.6225	48.3847	52.9905	53.82	45.5422	49.0121	54.9149	46.2802	50.0592	47.0841	49.5681
45.9305	61.2392	49.2607	49.7697	47.6234	46.86	49.3125	53.6117	48.1994	47.9188	47.6286	61.4337	50.199
53.8201	52.8164	45.7156	49.8483	52.0714	46.38	46.6195	50.4623	50.6314	49.323	46.372	51.8142	49.347
54.4353	52.3758	46.9373	57.9251	48.5338	55.68	49.6456	53.4372	54.0277	43.1234	41.1898	57.2253	49.7693
60.8961	57.5714	48.0469	42.3026	50.7497	46.37	44.035	51.4101	49.6341	47.7012	49.7791	52.8325	48.6603
47.8634	51.6975	48.2714	53.1701	48.0413	52.56	55.2853	48.1521	49.1113	46.8215	46.3756	55.8864	50.4297
52.8034	54.8472	52.0794	56.8268	60.1749	48.32	46.7111	52.8986	63.9668	52.7205	45.5509	50.961	52.5032
54.4566	47.1803	48.7295	51.0307	47.3181	52.51	47.7062	49.4276	58.0367	47.5137	49.2337	46.5815	50.2463
52.3619	49.8329	49.1599	50.0087	44.4081	47.28	62.164	49.0131	50.0325	49.3202	45.6706	46.6081	48.021
54.2976	48.7035	58.9115	60.3947	44.5193	60.66	50.1392	52.5642	56.4235	52.1234	46.3974	45.8314	47.1607
45.2565	49.5628	51.8725	46.5292	43.6468	44.8	47.9225	51.5605	54.8083	55.4949	47.3782	49.428	52.0713
57.7542	51.4007	51.1864	50.8823	52.4473	52.91	50.2872	49.0668	63.7284	49.4481	43.7746	47.2404	50.3187
47.9445	55.1065	41.5585	49.9465	51.2386	50.81	51.8338	51.4935	50.1448	44.3428	49.0059	51.8584	50.2347
50.1359	49.581	50.9434	47.6837	48.8457	54.11	45.0825	55.3877	51.3827	53.6747	47.6671	50.3795	49.7573
50.3414	47.6827	46.5512	47.9245	52.954	52.72	45.2595	51.3864	47.714	47.2447	45.9541	47.659	51.8749
49.0355	53.9859	48.0576	50.8206	46.9446	62.34	46.5833	51.1048	47.4578	49.0086	46.8154	50.5756	50.269
48.0499	55.3353	45.0592	51.0165	52.5743	58.45	61.0068	52.4717	48.917	47.3511	50.2171	47.7848	50.5468
54.9402	53.0411	55.1808	45.9987	50.4821	58.09	60.2547	51.1733	50.8693	48.5329	46.0837	59.481	49.6023
50.9537	49.3571	61.7793	47.0103	50.6192	63.69	56.9694	50.4456	56.9984	45.0506	45.9656	50.8437	49.3579
53.7027	51.2461	56.0437	47.514	50.209	62.89	50.6237	52.32	47.7441	48.5868	55.7859	45.2127	52.6899
48.5653	52.3032	46.9146	52.4985	49.4862	48.16	47.2141	51.5071	60.1732	56.3476	47.2313	48.9089	53.1444
52.3289	61.4756	47.861	58.0602	50.451	47.52	48.5657	52.3937	54.1057	48.9324	50.2337	53.7832	46.0422
56.1084	54.0694	49.5206	47.7339	43.2194	46.5	60.9751	49.2995	49.9682	42.1907	44.4259	50.3438	51.2612
48.0042	49.2863	50.2906	51.2425	54.7516	51.05	45.6364	53.839	60.5193	47.0637	46.77	44.6636	49.6114
52.9165	52.7386	51.6966	53.298	45.0677	46.97	49.475	57.1365	58.5348	48.4359	50.2085	49.4251	48.9454
52.365	52.0126	56.4316	50.4037	45.5736	58.97	50.8576	53.4923	55.6626	50.5514	51.7073	52.3163	47.8328
47.9571	61.3983	44.0415	50.1798	51.0249	42.9	49.3858	52.821	51.5387	45.389	55.7841	51.083	49.5494
47.1718	53.3453	54.8252	51.905	50.18	51.92	46.6926	51.0272	52.0295	49.722	44.2898	48.1158	49.7959
48.8713	50.0948	53.8782	57.2621	50.5943	49.16	48.712	50.3215	59.9884	48.4662	56.49	44.7577	53.1875
65.246	49.2546	48.9501	48.4992	52.7006	48.23	46.4254	47.9521	49.1281	46.9877	51.6631	46.1071	50.1582
52.646	50.4072	64.0599	48.4981	52.5065	51.2	54.0597	49.8639	53.5454	48.0443	50.3866	49.5147	53.4359
51.661	49.4753	50.4092	45.8135	47.1285	54.46	46.7058	47.761	56.3647	52.5617	50.0764	47.6738	56.2535
63.1431	46.8196	50.0385	53.4521	49.9916	49.8	46.0219	46.5409	55.3291	49.5446	57.5817	63.0574	50.5705
54.2146	53.4887	44.5376	46.4528	51.4949	46.05	46.1511	47.7441	49.2885	50.5979	45.0185	46.8652	51.1366
50.4818	57.9345	46.0546	49.058	44.8658	47.53	55.5293	48.2423	47.6376	46.2671	49.3908	51.7101	53.632
59.6265	50.7496	51.3493	52.0198	48.7562	49.91	52.9465	50.1267	52.0999	47.9632	49.5087	44.7877	52.7113
57.8341	55.9588	51.2803	54.1828	54.6573	51.64	51.7679	52.2357	49.6207	46.8996	43.743	58.2085	47.6654
59.4147	62.0137	49.5493	53.4969	51.612	57.73	50.4081	53.392	51.1749	49.9753	43.4054	50.413	51.2128
54.1424	45.6382	51.8741	52.3435	58.0916	55.68	52.3968	50.4434	49.4664	56.4459	44.6092	45.1187	49.1481
50.0215	46.8234	47.8267	49.1911	47.4068	58.17	53.3385	50.8175	49.5333	50.1085	46.5839	49.0274	49.9542
52.3241	46.2008	49.2358	44.3493	49.4284	52.79	57.7305	52.0186	55.4918	45.8768	44.648	55.048	52.5321
50.1751	54.5582	53.673	48.9543	52.6884	56.52	51.8746	52.4873	53.367	52.2494	54.2531	57.5086	49.6094
47.8896	59.4059	43.7786	55.327	61.8351	42.88	54.0572	48.7658	53.6098	43.8609	52.6553	49.5265	48.4933
52.9481	56.3802	63.311	50.9228	56.4234	48.22	53.4168	50.331	53.9269	49.05	47.2717	47.312	59.2227
51.5154	58.1635	45.7175	46.4225	62.4579	49.59	50.5326	51.4627	48.446	50.5717	48.9358	45.3213	52.5681
52.3997	51.1817	56.5254	52.1605	55.5292	50.21	44.0989	47.6117	46.5058	49.266	44.2984	58.9557	50.7272
62.5182	58.0704	44.4884	54.4186	53.2114	47.31	49.8988	51.9728	49.6311	50.8621	49.6493	56.7106	56.2437
50.278	49.9054	49.8269	50.9827	44.471	47.49	54.9435	53.7373	57.4128	53.31	55.1225	44.6485	49.9166
47.7906	51.2215	65.8974	53.9318	51.684	47.81	49.771	54.1341	47.764	49.0218	42.8579	47.7234	50.726
54.837	52.2895	46.4613	44.6487	45.0853	49.05	65.4969	52.8836	53.5365	53.5834	49.8032	45.6669	50.9011
53.0958	56.141	41.1605	46.9399	48.4731	46.57	52.6639	50.8436	55.6473	47.4871	51.3236	52.9336	52.1949
57.4703	50.7365	48.4106	54.4809	49.815	51.98	45.7598	51.638	52.6625	54.6928	55.3427	54.7495	51.2648
50.5472	50.2713	60.8492	64.3141	54.4601	47.01	61.6518	54.453	49.1355	48.2363	48.3244	50.3225	51.7383
51.8869	61.545	61.2849	51.4804	54.6686	47.27	58.5328	54.5133	55.4535	52.1497	50.0106	49.3238	49.4992
53.7085	51.7575	52.9011	48.5768	50.4674	47.77	53.1808	53.6574	58.9	47.7658	47.9661	51.5001	50.1306
49.7087	53.4011	52.975	60.9857	51.0051	62.6	47.2681	51.3757	50.2142	57.0332	49.0507	51.3063	52.4872
50.5038	49.1794	51.5286	48.8986	47.3052	46.37	42.0981	50.5578	49.214	48.3106	53.2537	49.865	53.2246
52.203	56.605	60.4726	47.2071	48.0734	56.51	46.1177	49.8798	51.5008	50.8022	55.6734	60.9737	49.6807
58.6842	52.1066	56.6066	53.9518	44.8391	55.45	51.1697	54.5604	56.2434	49.2693	48.4096	51.6958	50.3058
50.0234	46.6112	51.1162	57.6646	45.0937	53.29	50.2079	51.8371	53.2424	56.0115	58.497	59.0322	48.2476
54.7404	56.3376	52.8901	63.1013	48.557	53.14	54.3202	55.2677	54.3126	44.8856	44.4877	46.3965	50.9254
49.3486	54.4724	54.3673	46.4778	44.16	53.96	40.3662	53.1584	49.1087	50.6084	53.7146	52.9284	47.7847
55.4765	57.0873	53.3755	44.7952	50.2251	54.62	58.0296	53.5167	51.1501	48.7047	49.3958	54.1384	50.4353
50.6527	48.1561	49.1959	53.5484	49.9446	52.21	52.762	48.8513	59.1157	47.7138	52.6286	57.5704	53.113
52.3218	50.1484	46.3355	42.7499	48.8773	52.79	54.5726	53.2807	45.5105	58.4387	47.4648	46.2223	48.7762
54.7971	56.2748	63.0763	49.9868	48.6817	50.75	62.5	48.4639	47.2515	46.5465	51.099	46.7895	51.1357
56.1865	57.1831	56.2938	51.8826	48.3031	46.23	57.2355	52.6524	52.3564	46.6572	53.8082	47.1333	47.5108
45.2691	56.9215	48.2576	54.6409	54.9651	44.48	50.631	54.3387	56.1636	47.7849	45.8518	50.1818	52.6963
59.6093	46.4874	60.6085	47.4456	47.2875	59.58	54.72	54.7573	57.364	45.2023	49.5722	50.8577	53.0378
48.9516	54.8476	47.331	42.2931	51.654	56.75	57.1281	51.6318	49.988	45.3103	53.474	44.8509	46.9195
53.2545	48.788	49.2856	46.9197	48.6786	53.89	58.5523	53.1241	49.9481	45.2606	47.0042	44.0309	47.6048
54.1887	57.0008	49.7676	50.9378	51.6294	45.47	47.0381	49.8251	52.2186	54.4233	59.4934	46.7354	49.7394
49.4729	45.3433	57.6568	48.7782	54.2105	49.16	53.8949	45.8275	55.3144	52.1717	45.7454	51.7586	48.8766
50.3919	49.3887	60.1148	45.4278	59.0765	46.86	59.405	50.1478	53.2866	48.0989	46.7638	47.444	50.5254
60.6361	48.7846	49.8223	49.8073	50.8369	61.19	47.0282	52.2032	54.5781	48.342	45.0773	48.8267	49.8254
53.0203	56.1064	47.7616	55.1082	46.6552	54.29	50.6178	54.3736	53.7649	49.2826	51.4869	51.7086	52.3541
59.8341	48.3448	46.6738	50.6282	54.7186	53.63	60.909	54.3871	50.3133	52.3432	53.2736	55.3908	48.2983
49.7712	51.749	47.3518	54.4109	50.3556	52.27	59.4435	52.0811	51.4078	48.1114	47.4313	45.6438	48.3447
45.0624	59.5621	45.9987	48.0803	55.6974	51.5	62.3517	50.9459	49.8491	44.79	44.5525	50.1503	48.313
48.419	55.7983	51.4833	53.2493	52.3108	44.99	52.2323	50.0617	49.3612	53.157	46.2972	57.8242	49.6819
53.723	60.8521	49.2818	55.968	49.9047	53.88	46.7336	45.8385	50.3821	48.4988	49.0572	54.7033	47.4634
49.2288	55.1382	50.5474	53.0034	45.1914	55.95	49.8518	53.1463	47.9522	47.2894	46.212	50.2454	51.215
47.3941	46.7981	58.3812	44.9766	52.1148	43.3	63.6046	52.0542	51.0072	48.8815	56.1654	50.887	48.5029
50.8991	55.551	48.3065	47.1055	59.0824	45.55	46.4334	52.1915	46.2305	46.8475	48.779	54.8971	49.5286
53.9098	50.6771	51.8139	52.8171	55.6401	51.73	56.6851	50.0555	50.4011	53.0639	48.1153	54.1466	48.2419
52.5533	56.0634	45.4626	47.0519	60.9389	56.69	52.9973	50.3741	50.1613	47.5716	48.5002	53.7844	47.7999
52.0603	48.5946	58.7156	56.3641	49.432	44.31	47.2244	51.9065	49.708	50.8864	52.1224	47.8132	48.6789
53.979	48.1065	46.0331	48.3767	48.8832	58.11	50.7988	47.9897	52.8124	50.3806	50.2606	43.8737	48.467
54.1295	56.5307	54.6736	46.1318	49.6897	57.09	43.7269	53.7697	46.3327	48.1621	45.7335	52.7801	48.9479
48.1458	56.1422	47.3384	47.8435	50.3391	61.56	50.2888	53.0539	54.7099	47.8067	44.0814	50.5256	47.9491
55.3906	49.1704	48.1711	47.5891	47.2439	59.06	47.1424	50.8783	53.9635	52.3709	53.0908	46.2716	53.4052
55.1664	55.1186	50.109	61.3134	52.2652	58.41	49.9397	50.3102	55.9383	44.1622	47.964	50.6197	50.8167
54.8827	50.0376	54.4183	55.4279	53.8881	56.17	51.5984	49.8012	51.1041	49.8183	56.6449	55.2081	53.8639
53.26	48.5493	45.5756	66.3261	53.5327	54.24	51.9507	49.9489	52.889	50.7712	45.8892	55.8402	55.0178
59.012	48.7615	51.2018	55.3253	50.055	48.38	53.5824	49.1249	51.9997	59.5231	48.6482	46.8834	48.0977
51.5926	61.2952	46.9476	55.5767	52.8724	44.84	49.036	53.9437	47.0216	44.36	51.8923	48.0126	56.583
56.2732	54.3106	45.243	51.0893	48.0742	58.21	61.9601	50.7427	59.6628	47.381	44.9039	45.8483	48.3007
54.6857	51.4951	61.7409	44.5429	49.1465	53.22	56.9611	54.7176	51.4591	51.3684	44.4764	52.0172	49.6446
63.4587	51.3678	52.1429	50.0561	51.7866	53.76	52.8824	53.4932	46.846	55.7804	46.6984	45.0593	51.612
63.5542	53.3638	41.0894	47.1866	50.1293	49.23	47.4082	55.0439	58.312	44.0141	45.9631	50.8669	52.0072
52.7721	47.6369	51.6814	54.8619	51.4794	55.07	53.0982	60.3611	48.9836	52.6114	47.5791	53.9948	48.7806
57.9584	48.773	50.2248	51.1353	53.871	56.19	47.126	52.0613	47.6584	44.5874	47.8056	58.2205	53.8985
54.3776	49.0065	50.2094	46.2582	48.9467	43.49	50.7104	52.0238	53.1358	47.7653	47.944	50.9004	50.4865
58.4251	49.1255	44.9815	51.6967	42.6	66	50.6857	51.6413	55.2846	43.5329	47.8576	51.3403	47.7624
66.3663	48.3502	55.4226	51.1072	60.1495	54.11	53.3194	49.1413	48.3981	51.7828	45.0951	52.952	50.0554
65.0536	55.7064	57.0871	46.454	49.5409	49.09	50.6621	52.0585	53.6179	47.5604	52.8763	53.2268	51.2056
51.027	49.7697	51.3908	54.3665	43.7932	46.73	48.7689	53.4382	62.1247	51.8116	46.5879	41.54	54.1127
57.9114	53.6091	50.4186	48.6104	58.8495	42.45	48.9266	49.6898	52.0739	50.5134	50.3661	50.1934	49.8174
48.5132	58.4488	46.776	50.27	48.1028	48.04	64.9132	49.5836	57.9988	47.1887	43.7664	48.4445	51.1467
63.0515	53.1902	53.5897	48.004	50.3805	44	52.8045	51.0829	49.9213	44.6026	48.2232	57.1782	50.8839
52.4273	45.1729	53.9303	49.853	49.085	56.97	52.4361	50.9178	53.7763	46.6049	52.4722	49.6223	52.865
63.1685	61.5681	50.4563	47.5047	46.8097	51.68	49.1037	52.5393	52.5764	52.6464	52.6701	44.5253	52.2755
61.9927	46.4039	49.7798	55.2729	50.6615	49.18	54.6092	53.3967	53.8075	47.2027	45.4013	46.1356	50.3819
52.0204	50.3841	53.2864	47.3306	55.945	49.82	48.7049	57.9106	51.3312	50.2794	42.782	49.0897	47.4405
60.314	54.459	49.5271	49.8869	48.8101	54.16	50.9995	48.6678	52.6094	56.0722	45.223	52.2165	52.5537
48.2157	55.1911	53.286	48.3747	51.1602	48.72	50.2488	47.9848	59.1696	48.3318	54.3734	45.3874	52.8079
51.9501	53.501	49.437	46.8925	56.2144	43.53	46.3331	46.709	52.2715	49.7619	45.0381	52.8375	50.3894
54.4989	47.1712	49.0372	52.5447	45.9396	45.29	47.9004	50.6532	53.3153	49.8496	50.1541	51.1755	53.281
60.6418	54.5155	49.882	46.3436	49.2563	62.58	48.911	52.8607	51.9123	47.8172	46.4991	46.3434	50.092
49.16	49.7624	55.5485	46.4172	53.6789	65.85	46.9838	55.1849	51.4795	52.0847	46.5018	64.4423	52.2982
55.9979	62.7068	52.8424	49.7514	47.525	55.42	56.2007	51.6101	51.2697	50.1284	46.1139	55.4962	50.7777
46.9562	49.006	52.2932	46.8077	46.184	57.76	44.796	49.1703	59.426	45.4418	49.2474	53.9449	52.3886
63.9017	48.6177	50.2165	51.6671	46.3293	52	47.5359	49.2684	59.0774	53.9097	48.9657	49.1695	54.4916
47.1263	50.7529	52.0516	48.5261	46.745	53.77	46.5009	48.9979	53.9976	46.9137	46.916	47.7318	53.1619
63.2172	45.8391	48.4509	46.7416	47.4143	58.72	57.5618	55.8465	55.9578	50.2207	43.8564	47.241	50.6819
49.4735	48.5451	48.8069	46.9174	48.1914	64.1	58.2757	46.6224	57.8247	48.2464	48.4992	55.2127	50.8645
62.2721	54.7301	51.0192	52.2156	56.0457	50.08	46.7402	57.08	54.5724	48.5916	56.0065	54.8749	51.8716
57.2958	58.4742	47.568	47.5174	59.326	51.86	47.1514	53.5342	51.5626	43.433	44.5389	51.2788	51.2364
55.3754	61.9088	53.6415	51.4787	46.9277	56.04	47.4625	52.3065	51.7146	48.9647	46.7625	56.7312	51.8981
53.48	52.9511	50.1443	56.799	46.5378	54.8	49.5369	56.5683	53.6928	49.3852	45.1364	61.4516	51.5856
56.3203	65.7432	51.2202	49.9134	47.8324	49.42	47.3393	46.6682	55.8782	47.5928	49.9187	53.6667	47.7752
62.709	48.3272	57.6376	58.2517	48.7383	57.21	50.4606	51.8024	53.6562	47.7975	45.0308	50.4472	46.8795
52.6889	49.8911	51.8245	54.7157	50.6884	57.37	54.1318	50.535	62.9336	49.7471	52.5728	56.3877	50.1383
54.7556	54.6253	47.7515	45.2696	60.6742	57.48	51.3093	50.1414	54.0246	51.0597	50.1651	47.4168	52.5693
54.7874	47.8292	53.2547	48.319	52.0015	60.73	46.5717	52.4358	49.3851	49.3903	45.8872	49.7213	48.8411
53.5873	50.7066	51.7996	57.663	48.6084	57.85	53.3438	53.7518	56.8592	50.1676	44.2794	48.2462	50.9007
59.0037	51.9869	56.5083	46.7367	44.457	57.46	50.7615	52.9945	56.6422	53.1164	43.3007	47.6672	48.8312
47.0912	53.8686	52.4831	49.3779	50.84	55.83	64.3073	46.9446	51.5801	48.296	46.1982	50.5185	50.1953
58.5139	48.7947	60.0811	46.7924	55.6921	42.41	54.7021	53.0262	47.6505	48.4538	53.6013	51.626	50.467
51.8067	48.8036	54.4787	44.1413	48.4963	45.87	46.2539	56.0711	50.3395	47.1924	50.5296	50.0884	54.9464
53.1186	48.3294	56.9533	49.782	47.9891	60.99	53.2564	52.6667	57.711	50.9706	45.6648	55.1232	48.0181
53.0563	50.0846	51.0093	47.706	51.0875	49.31	48.7938	53.3981	56.5516	43.8798	43.6172	53.658	52.5004
50.0764	49.6256	56.5545	48.2364	48.5975	47.7	50.9972	52.4825	51.3405	50.0069	44.9893	48.6461	47.7586
59.0014	50.9864	41.8687	51.6376	47.4013	49.06	54.265	48.4193	50.4987	53.1691	52.4754	50.7933	53.4406
47.4493	51.764	51.9024	48.5461	49.0807	48.96	47.2508	56.3531	56.0612	50.3181	49.4304	47.2617	51.1882
58.3737	51.4873	47.9926	54.5621	50.0035	45.31	55.2257	55.1188	52.191	52.8314	50.105	50.618	52.1664
52.2054	53.0913	54.949	52.4817	50.4463	44.67	55.4593	49.3784	53.8986	61.6234	44.593	51.5902	55.7211
57.919	47.328	49.4361	48.4368	46.476	53.11	48.4952	49.6807	52.5473	45.6336	48.3012	50.6179	50.8519
58.7771	55.221	53.8915	47.7916	47.4917	61.65	48.3008	51.5704	54.3788	46.6323	48.9247	50.4758	52.1536
63.3646	56.4232	57.4786	58.3456	53.18	50.41	50.2459	50.4164	50.5939	49.3549	48.6594	49.0508	53.5319
49.1188	48.9782	46.9738	50.1852	50.1884	55.57	51.5516	59.442	50.2765	49.7918	53.9098	48.1512	51.7249
60.7855	48.8515	49.3129	47.9513	44.0368	54.28	52.3805	54.4941	57.8313	44.6403	45.4763	49.4481	50.0883
50.9076	49.3989	51.9236	48.3256	51.4436	45.39	62.2909	51.3856	53.2538	50.0026	44.1273	49.6043	51.7687
50.9566	59.4798	50.8417	46.5115	49.4512	48.61	50.2083	49.7921	54.0088	47.8004	47.1399	50.3877	50.4009
53.9948	49.6411	56.5029	53.3192	53.2935	47.1	44.4227	48.7168	62.3426	49.2429	48.9484	55.3172	53.1277
50.3005	49.233	56.2397	52.3426	53.569	47.59	50.3705	56.3072	47.5612	52.6781	46.0359	46.2302	49.9449
54.7503	50.0814	45.7892	46.0902	50.204	50.87	51.331	51.6433	51.5211	47.3766	45.0416	49.8922	53.0792
54.6862	49.2394	51.3138	53.2998	43.6932	44.47	52.2234	51.0224	50.1684	47.0785	50.385	53.3887	51.4428
52.0148	51.6655	51.813	50.8954	56.1231	53.9	51.6531	54.9045	49.4347	54.049	45.5858	54.0702	50.8155
49.8941	49.7139	52.4443	54.5559	54.0582	59.31	47.4985	53.9799	54.5549	48.416	52.9079	51.2377	46.2287
52.7678	50.373	50.8531	55.4714	49.0604	45.5	47.7287	49.4556	56.1807	46.4682	48.9748	53.4445	50.4157
51.3527	59.0612	55.5379	52.384	47.3056	47.19	50.035	50.3371	53.7196	49.5642	52.7386	51.3296	51.1579
56.923	52.0161	51.5951	46.8241	45.3692	54.85	51.5079	48.6569	45.4161	44.3327	51.748	53.2746	59.2148
62.9709	47.6102	52.996	46.0152	52.8259	52.2	54.4909	55.2283	50.8111	50.6949	49.0243	52.2107	52.9909
53.3622	52.0514	52.8787	45.2294	47.9952	43.89	52.8251	47.7889	52.2886	50.6562	54.2835	49.1382	49.8215
49.1983	47.7366	53.2575	43.9129	52.2679	58.44	51.0884	49.9688	56.9727	49.8301	47.4217	55.1418	49.9244
50.388	46.6346	55.1631	59.6856	62.1452	48.65	53.0572	56.9836	52.7473	50.4461	48.5801	59.3015	48.6238
59.7625	50.7581	46.7881	45.6564	45.0771	41.74	44.0199	47.4268	51.5365	44.8821	46.6597	49.2206	51.466
54.1029	54.461	59.6665	45.3562	51.5416	53.67	66.0766	45.6498	61.6565	47.8394	47.3954	53.6754	47.6002
47.0698	52.8112	44.832	46.3754	55.7823	46	52.4703	53.1448	48.4647	53.6982	44.2827	51.1073	54.1833
60.6394	52.1593	46.3949	49.3003	50.7849	44.87	52.8793	49.5452	56.5496	46.5907	53.6787	44.2085	51.8153
53.6283	66.1818	50.8919	49.5693	46.1126	44.3	50.4699	54.9049	58.3384	49.7956	50.3447	43.4868	54.0319
57.4173	54.2218	48.1263	48.8133	45.7006	59.86	49.0591	50.3219	46.7819	48.7187	50.7803	51.3574	46.672
55.7192	52.245	64.84	47.5869	45.3529	62.01	46.3058	50.615	50.7021	51.0986	49.9481	48.9608	48.9521
50.7434	57.9272	51.9574	55.8336	58.9477	46.85	66.1526	52.0107	53.5177	58.5882	47.526	46.2177	47.2838
59.3248	55.4088	44.8048	45.022	47.1371	49.02	57.0142	49.1762	53.8177	48.3778	52.1872	51.891	51.7554
63.8917	56.8669	49.0001	45.5717	51.9635	48.8	48.8706	48.9933	58.2709	54.1415	44.7074	48.8312	53.0861
51.2583	47.5546	51.9819	48.9166	51.0065	50.53	50.2131	47.3489	48.9298	55.9158	45.5949	53.2185	46.9787
55.5339	54.2974	46.403	52.3867	45.9063	52.59	53.0764	50.4859	52.6962	45.7249	47.7219	54.1675	51.3747
53.4784	48.6519	47.9264	50.6607	54.0404	53.01	47.973	48.8123	56.7334	50.7824	53.1367	56.4285	52.8207
54.9798	50.3439	57.5667	52.5538	43.0382	50.07	54.9639	55.3784	48.2427	49.1585	45.9435	48.4583	53.5003
49.9912	53.3634	49.5707	52.8701	45.53	44.68	53.0443	49.4768	57.1255	46.6656	51.6053	54.7365	49.8291
49.2686	51.5039	48.4582	59.1689	63.1654	46.33	55.9448	50.1188	49.204	53.0002	48.7477	51.864	53.1425
56.7383	53.0672	64.9478	55.8901	46.2329	42.52	53.5736	58.2999	52.6813	54.1128	44.9481	47.4895	53.0379
50.2517	47.5138	41.6201	46.8831	45.2129	57.74	54.0216	52.1712	50.7707	59.8667	50.5708	52.7132	53.1419
52.1227	50.4593	49.771	48.9499	45.926	49.53	42.6684	49.1815	51.0863	49.8923	48.5706	47.4118	57.4479
53.9077	50.8157	61.3643	55.4872	44.2476	57.65	61.9391	54.3205	52.7327	44.8211	47.9647	56.8132	48.1796
61.6188	57.9828	48.8722	48.2105	52.448	55.92	49.4153	51.0252	50.7564	49.1415	50.3315	49.988	49.3436
55.5128	49.7853	47.345	47.9433	48.2152	61.19	49.617	50.668	48.4609	60.0902	47.2138	49.461	48.2174
54.2172	51.4357	47.3062	55.356	48.2081	61.49	52.4097	52.5757	54.6373	50.1642	53.1792	54.7858	50.3111
48.8999	50.2045	61.2205	45.6606	52.6462	55.52	53.2887	50.4342	49.3887	46.3787	49.9053	45.8804	53.3558
51.8434	55.8609	51.5457	54.3457	54.5239	47.67	49.9805	54.3036	50.9048	46.803	44.9726	50.5942	51.2108
56.7112	50.905	52.3851	45.2489	55.443	53.56	53.3341	57.7914	46.3103	57.3879	54.3832	55.7049	49.9626
64.8172	51.0354	48.6607	45.7671	50.3172	51.47	47.3713	53.5484	51.7384	45.3584	49.4217	52.8797	51.9401
55.236	56.3334	46.5934	48.3875	51.0301	57.78	46.983	50.0611	49.3149	48.003	51.7042	59.7937	47.4966
54.5684	46.3434	49.2321	64.4653	48.7852	52.66	52.6673	51.0258	49.0631	53.8822	50.1645	45.9307	51.4388
51.1686	54.1467	47.3082	64.3254	46.8289	49.18	55.5972	51.0078	55.674	51.6177	60.8977	51.7118	53.0142
45.9598	53.2911	52.744	52.1399	44.7514	50.9	54.0827	48.2807	48.9732	47.5819	49.796	50.1141	48.2686
54.6666	53.1944	57.3744	44.6811	49.1468	62.02	49.6055	47.6052	51.6933	51.7416	51.4974	56.1296	48.3797
50.6983	49.1838	50.0105	52.2683	54.4192	48.47	49.9708	50.0062	52.6311	50.6476	54.2493	50.8738	51.2668
55.8695	53.2617	43.2091	45.6861	55.5327	48.19	51.9119	50.7771	53.9334	46.324	50.3836	58.0804	51.6777
56.349	60.2482	52.5825	44.9286	44.4546	48.91	49.527	50.0405	52.0801	53.9934	52.7669	43.0902	48.2332
53.1816	56.1542	49.2686	45.0066	45.1455	47.13	50.1618	52.0252	56.3757	51.8806	49.2005	49.2552	51.4261
50.9992	50.6757	49.5644	48.4236	51.7518	45.08	44.8861	48.6041	51.8803	47.0235	45.3441	51.0354	50.4342
55.2307	51.3901	62.0666	47.8644	45.0599	48.03	46.6005	50.7855	51.5995	49.3487	47.6555	49.4376	47.8517
49.2531	60.7532	58.0544	53.7541	52.4895	47.93	56.3985	53.1366	55.3501	61.0867	55.8381	56.6113	49.3891
54.845	48.3926	55.3284	46.5739	47.8359	43.49	46.7134	49.5461	48.6621	45.8038	51.9988	46.6713	48.7539
52.4676	53.1853	48.5724	52.176	52.3546	49.04	48.073	53.0289	55.9394	46.866	51.0875	46.8421	47.6593
46.2106	51.5536	45.2191	47.9009	45.8654	44.26	52.5972	54.3504	52.8798	48.6631	52.4909	49.5246	56.6971
53.3361	55.0194	45.4423	48.3637	49.2404	44.93	50.8969	51.1918	61.2534	42.1591	53.3909	46.7405	46.3098
59.6329	55.4445	51.7068	53.5865	45.4998	44.13	42.1929	54.4866	55.9927	52.2168	53.5236	51.9277	51.7646
58.988	50.9859	59.8346	51.6833	48.1771	42.02	50.3394	50.9489	48.5145	45.731	48.9957	49.8634	49.292
45.2861	50.1521	43.5809	46.7416	46.894	42.96	46.9337	51.4266	61.1213	46.2482	46.9517	54.0555	53.3548
48.3261	44.8833	55.7456	49.1706	49.9092	45.41	43.2665	46.7965	47.3824	48.7527	52.2262	51.9264	50.0231
48.9135	55.8157	53.2168	48.7965	48.2916	45.41	54.0584	51.117	55.4107	49.622	51.4531	56.6111	50.7077
48.7523	53.675	50.6873	57.9015	47.0569	46.85	54.597	50.5225	52.2517	45.0737	46.0752	53.4033	50.1462
48.2569	57.7567	53.7196	42.6952	48.5941	51.63	44.2439	53.9847	57.9748	47.8289	56.0228	47.3869	49.3723
51.4486	47.1141	48.0027	54.4039	45.7159	45.43	42.6173	50.5167	54.7945	45.8803	50.8258	48.7132	46.5972
48.2793	51.9203	52.2882	48.2395	48.7282	46.24	53.3919	46.3523	50.0917	43.4038	47.2434	52.31	51.216
50.3015	51.0422	48.6979	66.8879	45.7602	47.27	50.7695	51.615	51.1349	49.8983	51.2304	59.8312	50.8684
62.7374	47.5561	50.0888	46.4922	53.4925	51.08	55.5338	48.5266	57.3361	56.8445	53.258	50.0844	54.0495
50.9234	47.6544	59.8464	52.5237	46.2979	44.05	51.5595	50.9016	53.6109	47.3598	48.1426	50.4668	52.7593
49.4491	51.0652	48.6669	49.4961	52.5294	49.05	55.03	52.0371	54.5989	47.7303	54.898	47.6035	50.9959
58.1388	51.2051	49.363	51.0717	50.5829	50.11	44.7353	51.0572	49.4055	51.7563	51.4061	55.1724	49.807
50.4885	56.1724	66.8138	43.7788	49.8071	57.19	46.7355	51.0032	50.6707	47.4872	58.0089	53.8636	50.7469
48.5062	47.6972	56.0339	55.3971	46.9485	52.18	59.4626	48.7258	60.1366	51.4916	53.7845	51.2741	47.8397
49.6116	65.5178	49.5916	63.6159	47.0474	43.35	63.2153	47.594	59.8963	46.9911	48.6627	52.7266	56.8305
49.9002	46.8043	49.4495	53.001	54.5143	45.37	49.2313	51.8534	56.6017	48.8031	47.7198	53.7591	53.2699
54.9731	51.9192	52.0591	58.4452	49.8132	56.2	48.46	50.3626	50.9151	47.4761	48.1211	45.6377	52.8101
46.9986	46.824	66.0354	46.4583	56.1799	45.94	53.2541	47.2467	46.1293	58.7203	46.8608	49.2586	51.3022
54.5723	59.3739	47.4821	48.4179	49.0524	47.54	54.3933	48.2585	53.6753	52.8612	50.9402	56.5225	49.5547
64.6264	56.4079	44.9494	60.1237	58.1959	48.39	49.8545	54.6145	52.5398	53.8322	54.8041	49.8601	54.5248
56.4276	50.7508	62.2838	50.3483	58.8988	44.58	56.8349	52.8388	47.567	48.477	44.7357	46.641	50.6063
52.172	50.9188	53.8193	52.5979	47.977	50.43	62.6578	51.2531	48.151	47.4971	45.7876	48.7261	49.593
49.6614	45.9149	47.1263	55.1575	42.6366	45.89	48.4366	53.2439	62.1132	47.3167	48.3226	47.3157	47.3046
54.6101	53.1568	46.9908	48.8715	50.0597	60.32	47.157	54.4776	49.5448	59.8885	54.8274	54.3905	60.8025
49.4964	47.2091	58.216	51.0095	45.4244	48.76	47.4509	49.8118	60.9702	48.144	42.3129	48.2564	51.8432
64.9371	47.8362	46.2893	51.0575	44.8799	61.43	52.4736	51.0984	51.7681	47.9357	45.1793	53.1069	53.5933
62.5038	55.7616	49.1884	47.3722	53.1877	60.01	51.9852	51.7356	54.6218	44.4731	45.1614	46.3798	51.0544
52.3859	48.5534	53.0835	43.0274	51.1505	56.2	50.9856	53.2009	52.6028	45.6819	52.5381	46.887	47.5248
59.2363	51.0985	47.8575	54.6862	44.0095	54.75	53.473	54.0358	51.8419	49.5289	47.0333	57.4453	53.7962
54.3736	51.4041	49.0301	56.438	46.5513	51.63	55.4319	46.9262	52.7586	50.1369	50.9483	49.1357	50.1084
54.9308	53.1951	48.5964	46.8809	47.6419	51.99	57.8199	57.6956	53.7221	59.349	54.053	53.2387	51.1772
49.3314	47.7233	66.6231	57.1945	44.668	58.47	54.0404	53.4214	59.3967	42.4423	50.164	49.9817	52.6859
52.6624	51.0625	49.5942	49.9766	51.09	50.22	57.0458	48.3535	50.6504	55.3991	46.6413	53.7268	52.8799
46.8035	55.2411	50.5481	46.9792	52.6661	51.54	50.9188	54.948	57.6784	49.0567	52.5434	52.7197	52.1771
49.7044	53.9392	48.8352	52.841	48.7628	48.13	54.8962	49.0425	46.6279	47.9737	49.7491	45.8202	50.0796
49.8367	54.1814	56.4179	44.044	44.6144	46.29	47.819	47.0785	57.2516	50.8827	51.0586	50.4466	54.7266
54.6177	49.9123	46.292	45.1237	48.7728	49	47.7341	53.8877	51.3603	48.3275	52.6744	52.1353	49.9113
64.2923	49.5743	49.7837	45.1219	48.5904	41.02	45.627	56.6679	48.6538	44.9213	60.9622	51.4846	50.7996
58.7858	46.8038	49.7359	49.4438	48.3255	44.54	64.0112	48.3609	61.154	53.542	44.291	52.3723	51.351
64.0076	49.9527	51.1706	46.7756	49.1892	47.95	46.9341	46.8721	56.6662	59.8015	46.6137	49.4769	57.2951
66.7671	55.149	48.0336	47.4437	49.4743	50.94	47.8113	52.0342	61.1689	53.5372	49.3012	47.9147	47.3195
47.9865	56.921	50.4244	53.2043	53.2237	50.5	41.8749	54.1435	54.8545	50.5032	45.0833	52.5195	50.8442
50.9338	47.7461	47.2981	45.2417	47.6735	53.62	45.0866	50.6545	53.233	46.095	46.8328	47.8898	45.9293
58.1028	49.1705	43.9395	45.5743	48.1929	44.85	47.7647	47.8726	46.641	57.888	52.8277	48.1551	46.0628
51.5508	56.4041	52.8014	45.2753	45.2702	54.68	51.1127	52.7374	50.5918	49.8863	56.529	46.6021	49.6732
48.0824	49.6979	47.0738	44.5404	52.8667	60.89	44.8367	51.0738	61.7587	49.01	55.6866	53.395	49.887
50.6348	54.0846	51.3987	44.5648	48.861	57.64	49.5884	48.2227	61.9153	45.0844	48.2368	49.8401	45.976
50.3252	47.3949	49.5539	47.0735	54.0813	48.44	54.1245	49.3982	52.9728	47.8507	44.1295	49.3724	51.0019
48.313	54.3561	46.8202	51.1878	47.7248	55.19	45.2154	52.4943	48.3929	45.7068	45.4378	55.2939	52.9145
56.9276	66.2336	52.9796	47.3319	50.281	47.06	48.9173	50.2036	52.8822	58.1589	44.1479	48.0073	52.4979
49.2124	54.7771	57.3416	46.5841	53.4957	54.67	51.2565	51.3141	49.04	53.5827	55.5897	51.7125	54.7367
50.5872	48.4034	54.1667	47.0805	50.0601	52.49	51.2162	54.1933	58.3822	45.6543	52.5807	53.866	51.3717
49.1108	50.9206	51.1087	47.1792	47.8563	53.76	64.2696	49.6108	46.4433	45.58	49.775	47.4466	47.4708
50.5955	51.4893	55.2033	50.4346	48.8652	59.15	52.8303	51.8458	49.8173	47.6636	44.886	47.4461	51.4623
50.966	50.4062	61.842	50.3582	46.3334	48.82	47.6078	49.5011	64.5258	47.4213	43.4657	44.872	48.7465
53.9425	50.8688	51.6096	59.3926	43.3122	50.49	50.2596	50.3129	59.4095	58.5695	53.1172	48.488	48.2173
62.4513	50.3769	45.9492	49.5863	45.9793	49.94	48.262	51.9814	57.2418	51.5972	44.1306	49.7017	50.8691
52.5626	59.2982	47.0591	53.9319	51.2158	54.57	52.4721	51.8073	58.0015	47.1092	45.2802	48.5778	46.4688
61.3537	57.083	46.3847	50.2098	49.831	47.26	54.9575	50.1756	50.1672	56.6465	44.4146	49.3751	49.7393
51.3685	55.1451	43.4719	48.4061	47.6706	48.86	51.0298	51.6799	57.8316	47.1367	50.3928	48.9864	53.6056
49.8167	55.1966	44.4909	46.3969	62.7294	47.29	52.4771	53.8066	52.0782	48.1373	51.6956	45.0025	45.6265
49.9712	51.8007	48.2554	46.5456	56.8681	44.35	63.8681	52.5499	53.233	61.6571	50.0705	51.6554	50.6842
50.2431	53.6951	48.8642	44.766	52.6111	46.47	50.1164	52.1362	47.5064	48.9316	53.7861	44.3386	50.3739
53.1308	56.818	51.7573	60.2335	51.8047	44.74	61.5617	47.7786	56.0707	49.2838	55.3136	53.5077	52.1374
52.4409	52.307	58.2947	51.8141	45.7691	44.48	46.0817	46.7321	55.6609	49.7859	45.9619	51.7359	51.4643
56.5967	52.7964	53.2586	52.5907	49.5642	49.06	43.1484	51.4164	50.0647	59.1659	48.8424	54.3673	53.8508
60.8224	49.6519	55.2505	55.9613	49.6686	44.88	46.1123	47.3347	52.2479	50.2363	46.7829	48.9949	52.807
50.971	57.1297	55.0021	44.9902	52.9161	48.63	47.8883	50.8374	61.031	49.6405	53.9877	49.2793	46.6315
49.963	59.305	54.4482	45.7625	50.7898	47.9	46.388	51.8935	46.2691	46.8386	46.9933	45.4788	48.6607
50.8528	55.8921	58.1405	49.4983	48.1081	48.42	62.2757	49.5952	49.0471	49.4178	48.7019	46.4541	51.2848
54.2493	48.3776	47.3899	61.3194	46.9905	47.73	54.1916	47.93	48.5774	56.7418	49.0146	51.6243	50.0052
49.8937	55.7638	45.9898	46.5926	50.6684	48.71	49.4868	46.4847	47.8876	54.7607	44.0859	50.9723	54.1362
66.6911	50.1394	54.5062	45.7424	53.6115	63.77	49.9651	49.8165	56.4765	45.6339	46.7654	51.5406	48.2007
52.3157	49.2782	53.0706	55.8585	47.6919	46.55	54.2485	52.1074	46.4362	53.03	46.8115	47.558	51.4307
47.9775	47.8342	56.7657	50.8724	49.8251	45.14	50.8434	50.8331	48.8416	47.3289	50.2876	48.2851	50.6088
56.2547	50.9517	56.7583	49.0523	43.277	42.38	49.5271	50.4844	49.5001	62.9621	43.7629	52.7085	55.2713
54.0443	53.3371	43.6052	46.4324	47.3139	45.9	52.4952	54.6317	51.2621	49.0497	46.4745	44.3193	53.6214
49.4087	48.0476	48.6135	56.9672	48.729	47.18	48.7443	55.1597	53.2484	53.1928	52.0505	50.5844	49.6216
64.1959	48.273	48.335	44.2671	48.9734	52.99	52.56	51.2529	65.2259	48.1817	48.0586	51.2349	51.244
53.9106	55.3358	46.0499	59.3933	52.0731	49.3	49.9904	50.3268	50.9804	49.88	48.9107	53.7735	47.7398
53.7354	54.7044	46.1595	55.2901	53.3337	53.72	62.2752	53.067	63.3358	45.7172	52.569	53.7992	53.5253
52.4603	53.1961	47.6322	59.247	51.1244	50.28	49.6825	50.2047	46.9928	49.9415	50.9694	52.3087	49.49
52.9122	52.5202	61.0389	51.748	53.916	56.81	47.5263	50.3848	49.509	46.4501	48.1897	48.3974	56.5009
54.2055	49.885	48.8636	57.6304	46.4999	45.05	40.6048	53.6669	51.3286	45.1008	54.5807	47.8527	50.8933
52.8905	53.2468	49.2791	47.0492	58.7559	44.1	41.7908	51.4525	57.623	50.6108	49.5206	49.1799	50.565
59.6529	51.0316	53.0172	47.7892	43.7611	48.81	46.6485	50.5515	48.2079	54.4548	49.3152	60.8382	54.6715
49.6741	52.0252	47.271	48.7642	51.6745	59.55	40.0119	50.3002	55.2576	51.2609	45.3193	55.6406	49.9183
53.614	53.634	52.7889	50.2114	58.7177	51.52	47.6338	48.8935	54.1308	50.799	50.9517	49.7014	50.9577
55.2063	53.1385	64.2517	48.1696	48.5162	48.29	50.4268	50.597	50.0548	50.8364	50.8431	43.3306	50.311
50.9431	55.832	46.7377	64.078	49.2695	53.86	53.8711	47.5467	50.2531	53.2996	49.6216	56.2418	55.0643
53.0068	61.1851	54.7395	45.898	47.877	45.74	53.7998	47.0819	51.164	59.7577	48.4651	51.3632	45.9302
58.1747	60.5611	54.4576	48.0593	49.4245	52.98	47.4975	48.9097	53.6423	52.5954	60.7044	48.4372	49.4812
50.2184	53.5045	49.037	52.0377	48.07	54.19	50.6673	56.17	60.5924	55.7421	42.6283	44.4638	50.7126
53.7151	51.9588	48.0958	51.7248	45.0352	49.29	43.4406	53.7374	58.1126	47.285	46.1314	58.7329	50.0457
54.4973	51.8838	51.7762	52.358	51.3028	49.98	52.1558	53.8177	60.7386	44.0371	47.1653	55.434	51.8156
60.7857	47.3536	50.0989	48.2869	53.4484	52.45	43.0524	49.5047	58.5444	49.3505	46.993	58.7762	49.7759
52.162	52.7773	49.9598	47.1654	56.0027	57.54	48.5213	54.0058	49.5321	48.8784	49.7374	56.0947	49.7645
57.8571	61.0369	57.8993	55.5939	55.0488	46.68	45.1612	48.3234	59.1593	48.6676	45.2679	49.855	51.7748
53.6799	50.2829	58.3181	48.3453	48.233	56.36	50.6683	51.711	49.8582	47.7951	50.0721	47.8526	53.098
54.957	54.0748	51.3009	47.7713	48.7186	47.48	45.7135	54.7149	47.4073	48.6013	47.8749	54.4604	54.2475
64.5876	52.5068	50.6707	56.9675	54.0344	44.46	48.3459	56.7631	58.5334	45.5571	52.0254	42.6777	47.6571
55.3013	52.9413	63.2113	49.6015	56.0263	47.2	52.6817	47.5158	55.3639	52.2989	44.8372	55.0852	49.9386
55.0895	52.0884	51.5315	52.2488	51.0886	49.07	50.8057	53.2719	50.7525	59.5585	58.5307	50.3101	52.6313
53.532	50.1756	48.0531	46.7724	46.7607	51.95	45.1714	54.907	47.5006	47.1096	44.2016	54.9376	47.6309
54.3824	51.9295	46.4358	45.2218	48.808	48.03	55.201	56.0863	49.3464	47.9822	46.5476	52.4328	47.941
46.911	53.4389	57.8288	57.3887	47.3743	45.98	57.3923	55.2132	56.4374	48.7823	48.4908	52.7558	54.5769
54.1077	55.3952	49.2831	51.985	50.4775	43.21	47.4733	52.4652	56.0886	48.3059	55.4227	46.1202	51.8029
50.6832	52.0863	52.4282	49.6409	42.5506	53.95	44.6298	52.6003	49.6936	51.7027	59.1222	49.9914	49.2444
55.4151	51.7073	42.2795	48.0139	52.5853	49.94	44.9592	49.1717	58.9276	45.8791	51.8815	61.8362	48.9484
49.0716	56.4197	51.4267	45.1381	55.9692	49.11	58.7822	51.2399	44.0599	44.6122	46.2551	50.2802	52.5579
54.1952	47.4822	46.6844	49.488	51.7767	45.02	58.1444	55.1514	54.8959	49.3996	45.06	41.9721	51.5827
48.2255	53.6107	48.7555	45.4661	63.8364	44.7	47.1264	49.4302	55.2719	48.3667	52.5375	51.7891	47.6181
52.8306	48.6649	57.7452	57.6178	51.5572	52.26	44.1242	49.7771	49.7311	53.1946	46.9066	46.1235	48.0358
47.3592	50.6182	46.7333	50.4603	45.6826	46.79	47.578	47.671	49.7786	48.8746	63.8905	47.0838	49.0554
52.3227	51.3154	46.2694	55.5445	66.0108	48.08	48.4235	49.7649	56.5746	51.6241	49.4392	51.1173	48.9986
53.1981	54.2914	48.4208	49.121	52.7692	46.55	47.5699	52.6019	61.7657	49.6124	62.8662	51.897	52.5907
63.0574	49.3232	62.083	57.2591	45.289	45.47	55.5142	51.5258	58.56	51.6905	52.5587	51.0974	48.6302
52.1218	51.5392	43.8417	46.6965	45.5045	44	51.8274	51.6195	52.1678	49.0741	55.9353	49.7049	54.0211
46.2931	51.0596	50.8252	54.5496	45.8463	49.75	42.7882	53.8404	53.0532	47.2996	53.276	44.6484	53.1965
49.5484	51.2116	54.1227	47.1149	53.9128	51.92	45.6018	52.2861	52.4648	49.8109	51.333	53.0987	44.8493
56.6275	54.542	48.9974	53.6466	56.6963	49.22	49.1859	53.7388	51.3171	48.2977	45.5881	47.7261	47.5775
51.6245	49.772	51.46	49.0333	45.5231	51.24	60.9749	50.0217	48.4365	56.121	51.9029	49.5986	46.6178
54.422	62.4187	64.5027	53.0039	44.429	48.11	56.1506	47.8224	45.839	48.8417	56.6257	52.2198	51.5633
50.7479	49.976	46.5069	46.2837	49.7423	46.84	46.1722	50.3322	52.5067	46.984	46.1103	62.0223	53.1937
57.247	51.0344	52.1191	46.0519	52.0048	52.49	45.0782	50.5451	59.0737	57.9828	58.1812	55.8303	58.2326
58.3461	59.0523	48.6715	49.5454	50.032	48.97	66.0139	50.4944	56.288	59.5081	43.6926	55.5739	52.3266
51.6158	50.5871	49.3534	53.278	47.5388	48.76	47.6732	47.8871	60.4249	46.8808	56.3397	48.8829	51.6106
50.5144	49.9857	49.6677	52.4606	48.3403	53.01	48.4912	51.6271	47.4196	47.6654	55.2266	49.0127	51.9334
57.4959	54.209	52.1432	54.2484	58.3128	42.55	50.1279	50.3114	47.7516	49.1	46.2313	54.2936	53.3972
63.8192	55.9446	55.8693	53.1623	48.4898	47.42	60.5622	48.782	52.7597	51.2548	55.1741	48.9665	51.7022
48.9087	50.3619	50.2993	46.8791	49.0971	46.74	56.6372	49.0627	49.2904	45.3114	53.0461	55.3626	52.5227
53.4561	47.3417	50.7151	51.6528	50.1741	50.21	47.9688	48.4445	63.6577	44.7401	61.1868	53.2841	49.2739
58.8944	52.4303	51.7217	50.2937	45.6683	48.72	60.9087	49.5089	58.7218	45.5591	50.0894	45.6367	49.7636
55.7002	51.6912	47.7513	48.993	46.6044	45.76	46.0778	55.7238	54.4504	48.8201	44.4982	42.4625	52.5677
52.9282	58.9504	52.4483	56.0345	49.6491	48.64	51.5837	53.293	64.3131	44.6469	48.6198	59.9183	47.2861
55.7667	55.3867	46.5556	49.2706	44.6866	53.15	51.5349	53.5826	50.8493	49.7621	62.7604	47.5636	53.8981
50.9671	48.9019	54.3109	47.1188	45.0352	50.22	48.0296	50.8366	60.1819	57.8779	51.4998	52.377	47.6989
52.1439	51.2216	66.423	51.2195	46.5083	63.03	47.4252	51.0503	48.8921	46.7594	56.0087	54.5298	52.0026
49.423	53.3403	57.2675	47.5016	54.224	54.45	47.943	49.9207	62.1861	43.9434	45.5319	48.9448	49.058
49.9942	49.8688	61.9006	51.8505	46.35	49.26	52.0971	52.0036	65.0452	56.5613	45.3688	47.7648	50.3712
61.6888	51.706	49.9411	56.0377	46.6115	48.67	46.0302	51.2365	51.5371	49.5801	53.6016	46.8792	50.6772
50.056	50.3793	48.634	48.1143	54.8557	43.44	48.6122	50.5448	52.0867	49.1524	53.5436	50.8871	51.4017
56.8617	49.7642	49.9347	49.8689	59.2376	50.2	48.2047	50.3083	53.2236	47.2529	48.5591	56.6108	50.9514
52.2934	47.6878	42.8611	46.7519	45.0215	43.3	50.5469	55.0299	59.0662	45.3684	53.6206	49.8336	48.686
51.7642	49.3493	49.7988	48.9064	46.7346	42.05	47.8632	50.4402	53.1464	53.012	50.9991	60.5683	50.2693
44.6545	55.7343	48.9534	46.9562	52.4918	46.3	46.2102	53.9901	51.2453	47.7946	52.0195	51.7339	47.9516
54.7625	54.9522	50.0513	52.5998	52.0022	46.81	51.591	51.2842	53.4977	53.6785	54.156	45.4818	49.9078
51.6947	52.0508	52.8235	47.7491	46.6952	43.75	47.8589	51.364	50.2211	48.0187	42.1007	46.1379	52.0488
55.025	48.2164	48.993	46.8575	53.0957	47.01	52.3202	48.8973	59.3257	56.1246	53.1492	47.4553	48.2093
47.1888	55.5281	45.5737	46.361	49.4037	44.94	49.1638	47.8163	57.478	46.6073	46.1354	57.5506	51.2727
47.4462	47.4489	54.5876	46.9543	50.7554	43.54	56.5255	48.7035	59.3545	57.7692	46.6078	49.2622	49.6821
50.7196	50.2143	46.146	53.4673	46.5204	62.41	44.1463	49.8613	64.7975	46.555	49.2516	45.4686	48.081
52.1819	50.8725	52.5118	49.327	48.4811	45.18	63.9751	50.6129	54.9264	49.9427	43.8937	50.7438	51.7543
59.0884	50.0597	51.1415	50.7348	50.3525	52.12	48.7118	52.3601	50.9228	46.2718	46.3008	48.8559	49.9033
53.5284	54.0221	48.2798	49.7826	47.3446	52.8	47.8508	49.7918	54.7235	50.3254	54.4669	51.5487	53.3386
50.0726	58.0668	50.2376	53.8118	45.4044	49.68	51.0427	49.1459	51.1459	57.0203	46.1735	51.1573	48.2067
48.6639	48.8793	52.2214	50.152	46.3459	48.7	43.2858	52.5213	63.5488	46.5581	48.6032	50.4538	51.7538
52.4876	55.7509	54.0063	53.1825	43.6083	50.22	53.4127	49.4291	58.9246	52.4035	55.6763	49.8117	50.9368
54.0727	51.6159	61.626	42.8158	46.9063	64.75	50.9774	49.5687	63.7289	43.6016	53.3408	49.3235	51.6096
51.5453	47.5173	46.9886	56.6898	53.2129	56.78	51.2988	54.6134	56.3264	48.9736	45.553	51.1675	51.6201
58.957	60.7772	50.0749	47.4415	55.566	45.73	50.7004	51.9981	51.5044	44.8355	50.4437	48.0588	50.4502
48.7936	52.7951	45.4498	54.3713	43.817	53.41	48.6294	52.5384	54.7571	51.0833	42.4568	51.1941	49.9704
59.6207	56.2741	61.4034	45.4775	46.6949	53.24	54.0104	51.1201	53.5649	45.7949	53.3589	61.6258	50.9915
57.5589	48.2898	50.2746	44.1954	49.8652	55.59	45.905	52.2222	54.2288	46.9594	46.3808	50.4409	53.5015
56.6465	53.2282	49.4623	43.1748	51.2955	49.68	59.5647	50.479	53.8015	47.5563	44.7262	50.4345	50.7479
58.2191	53.6701	47.0066	48.9111	44.6672	57.23	40.4929	49.2211	46.3552	46.9484	47.9869	46.4925	52.0722
52.7059	57.0979	47.819	53.1547	48.2674	51.78	50.4273	52.0247	55.3437	51.1686	55.5748	42.8808	50.1123
55.0449	56.0513	54.0585	47.5531	45.3029	53.91	46.1492	52.7515	57.6529	52.1309	49.6573	53.1899	53.8843
48.1755	50.9508	41.2832	45.2135	53.198	50.37	47.4375	48.3971	65.2662	46.6431	44.5235	55.1257	51.5908
61.1836	47.8404	51.9072	47.1285	45.8045	50.57	56.2006	52.3308	53.1202	54.6455	43.9407	42.9287	53.8413
55.538	47.0363	51.0939	66.5687	54.1569	51.16	49.9033	55.2868	54.2236	46.2738	49.6885	54.1506	52.3992
51.5645	51.2021	51.9184	47.5338	47.4099	55.07	50.5083	51.7535	56.0542	54.0057	50.5365	51.3677	50.1854
48.0575	47.6931	45.5704	48.2122	52.0982	52.01	46.712	49.759	56.497	56.4905	48.0593	46.4382	51.8951
49.607	48.1756	55.9912	51.2622	61.4783	52.85	51.5449	49.6308	59.8386	53.9322	43.333	50.8924	51.3731
56.1149	52.8298	56.777	52.8459	49.1684	57.05	56.3588	48.9165	55.4804	47.339	52.3139	50.8738	50.2372
49.5951	49.2016	53.5159	61.1271	47.7486	52.19	43.7224	52.0527	49.795	48.1762	46.0849	55.7696	47.5876
64.3922	53.536	59.5564	45.8381	60.4459	57.89	48.3363	49.6958	51.2661	44.7735	45.5824	48.7171	50.5442
48.858	53.6718	50.9222	48.7758	47.9548	59.39	60.7826	50.1273	52.7811	54.3558	49.9811	44.8379	50.3506
54.3037	48.156	50.1877	53.0313	46.8711	52.46	55.1698	52.7903	58.6535	45.6043	43.1186	49.894	50.6339
52.8506	50.8372	55.1915	48.6189	49.1311	50.26	52.9852	55.7391	60.352	47.8167	45.893	52.6217	51.1133
51.8264	49.8173	50.7529	60.759	51.5326	52.86	46.8121	49.5619	52.9012	47.5722	49.0127	46.4085	51.2518
51.5838	50.0278	49.6867	41.4229	47.4377	43.08	46.4384	54.7126	50.8575	50.7156	55.4886	48.2284	54.5843
55.5651	51.0906	51.3493	56.5525	48.8447	51.73	62.8029	53.3915	48.9242	47.2951	52.2242	52.5573	53.9094
54.3803	50.3063	60.5445	47.8276	43.0335	57.33	61.4081	49.1938	65.5554	49.3466	43.2472	54.5236	51.1404
52.248	48.1957	45.5823	55.5278	44.5606	47.75	50.7277	53.0892	50.6833	51.1689	45.2638	45.2845	51.6734
63.5573	53.0768	62.948	52.0856	47.8176	44.53	42.9855	50.3792	54.3875	52.8199	45.2681	48.7016	53.0541
53.9158	50.6666	52.0872	61.855	47.2971	52.65	55.3657	48.6894	59.6404	50.9356	49.2779	48.408	49.1895
59.5793	54.276	47.079	47.1735	45.2009	47.76	47.7261	51.5483	64.2501	49.3457	49.302	48.1264	55.4358
46.4154	56.8695	54.0317	56.0333	44.3096	49.46	65.0973	51.2204	49.9201	46.9824	51.0218	53.6866	54.0662
56.9879	51.7785	50.0376	47.4107	48.9483	48.48	42.6106	49.1869	49.8557	50.8238	50.0807	47.7632	50.6263
53.9352	55.5581	51.2712	43.8545	49.5663	53.98	42.0867	49.8484	46.7866	58.1439	59.8768	50.1158	51.8162
47.9013	45.9386	47.4386	50.7714	53.0189	45.72	47.5297	49.784	54.2279	50.885	43.8278	50.8403	48.6405
53.0046	50.8882	44.2624	46.5325	45.6503	51.4	49.0064	48.651	60.6579	48.1918	54.491	54.2834	50.0959
59.5016	56.1527	56.1081	54.4596	49.8159	50.95	48.241	49.2853	54.5392	49.627	57.5451	43.8899	50.7521
50.4389	54.2294	57.7278	46.492	52.5301	45.33	47.5105	51.2396	50.4031	52.7432	50.2621	47.5265	50.5438
58.3805	55.2442	55.318	46.3208	53.4058	47.44	44.1739	54.7259	50.7068	53.1923	56.5377	57.2168	51.6575
51.0292	47.9343	49.383	51.9506	52.4654	45.85	61.5645	53.3662	48.9378	47.3523	47.3807	45.327	51.9821
48.9531	51.2609	40.6152	53.7133	46.1443	46.2	51.7273	53.4067	56.5661	46.331	63.8062	59.8889	50.6382
54.8452	51.5908	50.1532	47.9428	49.705	47.33	49.0841	54.4836	52.5915	53.5609	47.6502	45.9229	49.9136
50.2567	47.56	51.3646	56.8208	53.3242	49.14	45.4211	53.65	49.9086	48.3366	48.2573	49.2799	53.9882
62.0011	47.0891	53.2558	44.8241	50.1861	42.56	61.2201	53.2669	62.2657	47.3546	44.667	46.458	52.2496
54.6155	55.7137	56.3785	49.5242	46.7258	52.08	43.9984	54.1816	54.8467	54.2411	53.164	51.4624	48.6185
54.7049	48.9201	53.4538	46.6338	55.2168	41.81	48.6937	50.5351	49.8496	49.5444	52.2858	51.4862	50.3039
54.7676	49.7821	48.5832	51.1069	52.409	40.15	45.7228	54.8758	59.2757	46.7672	47.8196	47.7413	52.0143
52.1569	47.4919	49.6522	53.2057	48.7285	44.28	50.5622	48.7558	52.3481	45.9882	49.6374	48.2692	53.6639
55.1278	53.423	57.4309	52.9093	53.0126	50.32	51.7841	49.9143	60.173	43.5058	49.4103	55.2424	51.6367
53.3634	51.7353	46.818	54.366	47.4908	48.74	41.7874	49.2029	59.9542	45.8161	47.5955	46.6854	49.614
54.8495	51.4786	53.9907	58.4383	42.2189	50.94	49.9745	52.089	66.0295	48.8429	44.1656	46.0705	51.7418
50.0412	54.4944	54.8599	50.0834	46.0729	49.25	57.2172	50.859	50.604	57.408	47.3816	50.6113	50.2696
54.9288	50.1443	52.072	44.6939	49.8629	49.04	45.6314	51.4014	57.1609	57.0802	56.6656	45.8781	53.6434
52.7513	55.2916	50.6129	50.7235	47.483	46	55.274	56.3217	57.9901	51.9113	46.6776	50.9863	52.6097
49.5588	57.3263	48.3877	50.1771	52.4197	47.48	54.8135	46.7762	54.8202	47.9529	45.23	47.0126	49.4041
64.8853	46.3267	47.6156	50.5338	57.8021	59.43	43.8395	48.8502	52.2482	45.4324	46.7681	45.438	52.4445
53.9622	50.789	48.983	46.6632	51.933	49.69	51.3132	48.7728	60.1681	45.8801	60.3383	48.298	48.4381
53.9024	48.4439	50.2431	49.5552	45.1663	50.41	47.4515	52.9497	54.2749	50.6709	47.3202	54.0781	52.4431
[truncated: 10,509 more rows]
