# Supplementary material for: Streamlined analysis of drug targets by proteome integral solubility alteration indicates organ-specific engagement
Source: Nat Commun. 2024 Oct 16;15:8923. doi: 10.1038/s41467-024-53240-2 (PMC11484808; doi:10.1038/s41467-024-53240-2)
Supplement: Supplementary file 4 — Supplementary Data 2 [file 41467_2024_53240_MOESM4_ESM.xlsx]

## Sheet: Info
This file contains data used to produce Figure 2, 3, and 4
	Sheet	Details
	proteinGroups	Output from MaxQuant analysis (proteinGroups.txt) of TMT samples with correct and uncorrected TMT reporter intensitites for all experiments.
	TPP Vs TPP-PISA	Data corresponding to the Figure 2. Data contains TMT reporter values for four TPP-PISA experiments. Each experiment was a technical replicate as the same sample was analyzed four times. The sheet also contains calculated Tm values from tradtional TPP experiments.
	Centrifugation Vs Filter	Data corresponding to the Figure 3. Data contains LFQ values from DIA-NN processed samples comparing centrifugation vs filter for insoluble protein removal.
	Staurosporin - Rat *	These sheets contain data corresponding to Figure 4 for Staurosporine experiments conducted on rat organs using DIA TPP-PISA.
Q-values were derived from p-values of two-sided unpaired t-tests (equal variance) that were corrected for multiple testing using false discovery rate .

## Sheet: proteinGroups
Protein IDs	Majority protein IDs	Peptide counts (all)	Peptide counts (razor+unique)	Peptide counts (unique)	Protein names	Gene names	Fasta headers	Number of proteins	Peptides	Razor + unique peptides	Unique peptides	Peptides DMSO1	Peptides DMSO2	Peptides DMSO3	Peptides DMSO4	Peptides TPP-PISA1	Peptides TPP-PISA2	Peptides TPP-PISA3	Peptides TPP-PISA4	Peptides MIX1	Peptides MIX2	Peptides MIX3	Peptides MIX4	Peptides PARTH1	Peptides PARTH2	Peptides PARTH3	Peptides PARTH4	Peptides STAURO1	Peptides STAURO2	Peptides STAURO3	Peptides STAURO4	Razor + unique peptides DMSO1	Razor + unique peptides DMSO2	Razor + unique peptides DMSO3	Razor + unique peptides DMSO4	Razor + unique peptides TPP-PISA1	Razor + unique peptides TPP-PISA2	Razor + unique peptides TPP-PISA3	Razor + unique peptides TPP-PISA4	Razor + unique peptides MIX1	Razor + unique peptides MIX2	Razor + unique peptides MIX3	Razor + unique peptides MIX4	Razor + unique peptides PARTH1	Razor + unique peptides PARTH2	Razor + unique peptides PARTH3	Razor + unique peptides PARTH4	Razor + unique peptides STAURO1	Razor + unique peptides STAURO2
A0AV96;D6R9D6;B7Z8Z7;A0AV96-2;D6RFL5;D6R9M7;D6REZ6;D6RBS9	A0AV96;D6R9D6;B7Z8Z7;A0AV96-2;D6RFL5;D6R9M7;D6REZ6;D6RBS9	2;2;2;2;1;1;1;1	2;2;2;2;1;1;1;1	2;2;2;2;1;1;1;1	RNA-binding protein 47	RBM47	;;;;;;;	8	2	2	2	0	0	0	0	0	0	0	0	0	0	0	0	1	0	0	0	1	1	0	1	0	0	0	0	0	0	0	0	0	0	0	0	1	0	0	0	1	1
A0AVT1;A0AVT1-2;H0Y8S8;A0AVT1-4;A0AVT1-3;H0Y9U5	A0AVT1;A0AVT1-2	30;24;10;6;6;2	30;24;10;6;6;2	30;24;10;6;6;2	Ubiquitin-like modifier-activating enzyme 6	UBA6	;	6	30	30	30	24	19	17	21	13	16	15	12	12	16	14	16	24	21	20	21	26	21	17	21	24	19	17	21	13	16	15	12	12	16	14	16	24	21	20	21	26	21
A0FGR8-2;A0FGR8;A0FGR8-6;F2Z3K9;C9JGI7;A0FGR8-5;A0FGR8-4;A6NFV7	A0FGR8-2;A0FGR8;A0FGR8-6	6;5;5;2;2;2;2;1	6;5;5;2;2;2;2;1	6;5;5;2;2;2;2;1	Extended synaptotagmin-2	ESYT2	;;	8	6	6	6	1	1	2	0	0	0	0	0	0	0	0	0	0	1	0	0	2	2	0	1	1	1	2	0	0	0	0	0	0	0	0	0	0	1	0	0	2	2
A0MZ66;A0MZ66-3;A0MZ66-4;A0MZ66-6;A0MZ66-5;B7Z7Z9;A0MZ66-2;A0MZ66-7	A0MZ66;A0MZ66-3;A0MZ66-4;A0MZ66-6;A0MZ66-5;B7Z7Z9;A0MZ66-2	19;19;18;17;16;15;14;5	19;19;18;17;16;15;14;5	19;19;18;17;16;15;14;5	Shootin-1	KIAA1598	;;;;;;	8	19	19	19	8	7	8	6	3	4	4	4	6	7	4	8	2	8	7	8	8	7	7	5	8	7	8	6	3	4	4	4	6	7	4	8	2	8	7	8	8	7
Q15652;A0T124;Q15652-2	Q15652;A0T124;Q15652-2	9;9;8	9;9;8	9;9;8	Probable JmjC domain-containing histone demethylation protein 2C	JMJD1C	;;	3	9	9	9	1	3	2	1	2	2	3	0	3	2	3	6	1	2	1	2	4	5	4	3	1	3	2	1	2	2	3	0	3	2	3	6	1	2	1	2	4	5
A1L0T0;E9PJS0;E9PL44;C9JNI8;E9PNL1	A1L0T0	11;5;3;3;1	11;5;3;3;1	11;5;3;3;1	Acetolactate synthase-like protein	ILVBL		5	11	11	11	6	3	2	3	1	0	0	3	2	1	2	4	3	5	4	4	6	3	5	3	6	3	2	3	1	0	0	3	2	1	2	4	3	5	4	4	6	3
A1X283;G3V144;Q5TCZ1;H0Y507;Q5TCZ1-3;F8WCK5;F5GZJ6;F5GZ35;B7Z9C6;Q5TCZ1-2	A1X283	23;10;2;2;2;1;1;1;1;1	23;10;2;2;2;1;1;1;1;1	23;10;2;2;2;1;1;1;1;1	SH3 and PX domain-containing protein 2B	SH3PXD2B		10	23	23	23	10	10	13	7	3	3	2	3	5	5	5	8	11	10	9	11	11	12	9	9	10	10	13	7	3	3	2	3	5	5	5	8	11	10	9	11	11	12
Q99798;A2A274;F5H2A5;B4DEC3;B4DW08	Q99798;A2A274;F5H2A5;B4DEC3;B4DW08	34;34;33;26;24	34;34;33;26;24	34;34;33;26;24	Aconitate hydratase, mitochondrial	ACO2	;;;;	5	34	34	34	24	25	19	20	22	20	19	21	18	21	20	21	29	22	25	22	26	23	26	23	24	25	19	20	22	20	19	21	18	21	20	21	29	22	25	22	26	23
Q8NG27;F5GZG5;Q8NG27-2;A2A322	Q8NG27;F5GZG5;Q8NG27-2;A2A322	1;1;1;1	1;1;1;1	1;1;1;1	E3 ubiquitin-protein ligase Praja-1	PJA1	;;;	4	1	1	1	0	0	0	1	0	0	1	0	0	1	0	1	0	0	1	0	0	0	0	0	0	0	0	1	0	0	1	0	0	1	0	1	0	0	1	0	0	0
E7ENY0;A2A3N8;P35611-3;P35611;P35611-2;E7EV99;Q86XM2;H0Y9H2;Q96D30;D6RF25;D6RJE2;D6RAH3;H0YG19;P35612;H0YFD8;P35612-2;B4DM17;P35612-4;P35612-3	E7ENY0;A2A3N8;P35611-3;P35611;P35611-2;E7EV99;Q86XM2;H0Y9H2;Q96D30	18;18;18;17;17;17;16;12;9;5;4;4;3;1;1;1;1;1;1	18;18;18;17;17;17;16;12;9;5;4;4;3;1;1;1;1;1;1	18;18;18;17;17;17;16;12;9;5;4;4;3;1;1;1;1;1;1	Alpha-adducin	ADD1	;;;;;;;;	19	18	18	18	12	14	11	12	11	13	11	9	13	13	9	12	7	13	13	11	13	12	11	10	12	14	11	12	11	13	11	9	13	13	9	12	7	13	13	11	13	12
P62753;A2A3R5	P62753;A2A3R5	3;3	3;3	3;3	40S ribosomal protein S6	RPS6	;	2	3	3	3	1	0	0	0	0	0	0	0	0	0	0	0	0	1	0	0	0	1	2	0	1	0	0	0	0	0	0	0	0	0	0	0	0	1	0	0	0	1
Q92504;A2AAT0;E7ESG6;E7EMT4;F5H0B5	Q92504;A2AAT0;E7ESG6;E7EMT4;F5H0B5	1;1;1;1;1	1;1;1;1;1	1;1;1;1;1	Zinc transporter SLC39A7	SLC39A7	;;;;	5	1	1	1	1	1	1	1	0	0	0	1	1	1	1	1	0	0	0	1	1	1	1	1	1	1	1	1	0	0	0	1	1	1	1	1	0	0	0	1	1	1
O15533;G5E9H8;D3YTI9;A8MUD0;A2ABB9;A2AB90;O15533-2;O15533-3;Q6P1N7;C9JA35;G3V0I4;F8VS90;E7EV64;E9PGM2	O15533;G5E9H8;D3YTI9;A8MUD0;A2ABB9;A2AB90;O15533-2;O15533-3;Q6P1N7;C9JA35;G3V0I4;F8VS90;E7EV64;E9PGM2	2;2;2;2;2;2;2;2;1;1;1;1;1;1	2;2;2;2;2;2;2;2;1;1;1;1;1;1	2;2;2;2;2;2;2;2;1;1;1;1;1;1	Tapasin	TAPBP	;;;;;;;;;;;;;	14	2	2	2	1	1	1	0	1	1	1	0	1	1	2	2	2	1	1	1	1	1	0	0	1	1	1	0	1	1	1	0	1	1	2	2	2	1	1	1	1	1
E9PRP4;G8JLL2;B0UYY4;B0S865;A2ABN6;B0UYY6;B0UYY2;E9PKC2;G8JLQ0;E7ERI7;E7ENW0;G3XAH1;B0S872;Q9UMR5-2;Q9UMR5;G8JLE1	E9PRP4;G8JLL2;B0UYY4;B0S865;A2ABN6;B0UYY6;B0UYY2;E9PKC2;G8JLQ0;E7ERI7;E7ENW0;G3XAH1;B0S872;Q9UMR5-2;Q9UMR5;G8JLE1	2;2;2;2;2;2;2;2;2;2;2;2;2;2;2;2	2;2;2;2;2;2;2;2;2;2;2;2;2;2;2;2	2;2;2;2;2;2;2;2;2;2;2;2;2;2;2;2	Lysosomal thioesterase PPT2	PPT2	;;;;;;;;;;;;;;;	16	2	2	2	0	1	0	0	0	1	1	0	1	1	0	1	0	1	1	1	1	0	1	1	0	1	0	0	0	1	1	0	1	1	0	1	0	1	1	1	1	0
P28065;B0V0T3;A2ACR1;P28065-2;B0V0T2;A2ACR0;B4DZW2;B0V060;A2ACQ9	P28065;B0V0T3;A2ACR1;P28065-2;B0V0T2;A2ACR0	4;4;4;4;2;2;1;1;1	4;4;4;4;2;2;1;1;1	4;4;4;4;2;2;1;1;1	Proteasome subunit beta type-9;Proteasome subunit beta type	PSMB9	;;;;;	9	4	4	4	2	3	2	3	2	3	1	3	2	2	2	2	3	1	2	1	3	1	2	3	2	3	2	3	2	3	1	3	2	2	2	2	3	1	2	1	3	1
Q14498;E9PCZ6;A2RRD3;Q14498-2;H0Y4X3;E1P5S2;G3XAC6;Q5QP23;Q5QP22;Q5QP21;F8WF24;F2Z2Z5;H0Y6I9;A8MYG5	Q14498;E9PCZ6;A2RRD3;Q14498-2;H0Y4X3;E1P5S2;G3XAC6	7;7;7;7;6;6;5;3;2;2;1;1;1;1	7;7;7;7;6;6;5;3;2;2;1;1;1;1	7;7;7;7;6;6;5;3;2;2;1;1;1;1	RNA-binding protein 39	RBM39;RNPC2	;;;;;;	14	7	7	7	2	1	1	0	0	0	0	0	0	0	0	0	0	1	2	1	1	2	1	1	2	1	1	0	0	0	0	0	0	0	0	0	0	1	2	1	1	2
Q9UBC2;Q9UBC2-2;A2RRF3	Q9UBC2;Q9UBC2-2;A2RRF3	20;20;20	20;20;20	20;20;20	Epidermal growth factor receptor substrate 15-like 1	EPS15L1	;;	3	20	20	20	10	8	11	9	3	5	5	3	7	5	6	10	4	4	11	7	9	9	7	7	10	8	11	9	3	5	5	3	7	5	6	10	4	4	11	7	9	9
A2RRP1;H0Y5G7;A2RRP1-2	A2RRP1;H0Y5G7;A2RRP1-2	1;1;1	1;1;1	1;1;1	Neuroblastoma-amplified sequence	NBAS	;;	3	1	1	1	0	0	0	0	0	0	0	0	0	0	0	0	0	0	0	0	0	1	0	0	0	0	0	0	0	0	0	0	0	0	0	0	0	0	0	0	0	1
A2RTX5;A2RTX5-2;B7ZLP8;H0YKB9	A2RTX5;A2RTX5-2;B7ZLP8	5;5;4;2	2;2;2;1	2;2;2;1	Probable threonine--tRNA ligase 2, cytoplasmic	TARSL2	;;	4	5	2	2	3	3	2	3	3	1	2	2	1	2	1	3	3	4	3	2	4	4	3	4	1	0	0	0	0	0	0	0	0	0	0	1	0	1	1	0	1	1
Q01973;A2VCQ3;Q01974;Q66K77	Q01973;A2VCQ3	3;3;1;1	3;3;1;1	3;3;1;1	Tyrosine-protein kinase transmembrane receptor ROR1	ROR1	;	4	3	3	3	2	1	0	1	0	0	0	0	0	0	0	0	0	0	1	0	1	0	0	0	2	1	0	1	0	0	0	0	0	0	0	0	0	0	1	0	1	0
A3KN83;A3KN83-3;A3KN83-2;Q9Y2G9;Q9Y2G9-3	A3KN83;A3KN83-3;A3KN83-2	3;3;3;1;1	3;3;3;1;1	3;3;3;1;1	Protein strawberry notch homolog 1	SBNO1	;;	5	3	3	3	2	0	0	0	0	0	0	0	0	0	0	0	0	0	0	0	2	1	0	0	2	0	0	0	0	0	0	0	0	0	0	0	0	0	0	0	2	1
A4D104;C9J7I0	A4D104;C9J7I0	3;2	3;2	3;2	UBAP1-MVB12-associated (UMA)-domain containing protein 1	LOC401307;UMAD1	;	2	3	3	3	2	3	1	2	3	3	2	3	2	2	1	2	0	3	1	1	2	1	2	1	2	3	1	2	3	3	2	3	2	2	1	2	0	3	1	1	2	1
A4D1P6;C9J1X0;B5MDH8;A4D1P6-3;A4D1P6-2	A4D1P6;C9J1X0;B5MDH8;A4D1P6-3;A4D1P6-2	2;2;2;1;1	2;2;2;1;1	2;2;2;1;1	WD repeat-containing protein 91	WDR91	;;;;	5	2	2	2	0	0	1	0	0	0	0	0	0	0	0	1	0	0	0	0	0	0	0	0	0	0	1	0	0	0	0	0	0	0	0	1	0	0	0	0	0	0
A4D2B0	A4D2B0	2	2	2	Metallo-beta-lactamase domain-containing protein 1	MBLAC1		1	2	2	2	0	0	0	0	0	1	0	1	1	0	0	0	0	0	0	0	0	0	1	0	0	0	0	0	0	1	0	1	1	0	0	0	0	0	0	0	0	0
P17544;P15336;P17544-2;E9PEK8;F5H629;B8ZZU6;E9PBF9;P17544-5;Q8TAR1;A4D7V1;P17544-4;P17544-3;B2RMP1;G8JLM5	P17544;P15336;P17544-2;E9PEK8;F5H629;B8ZZU6;E9PBF9;P17544-5;Q8TAR1;A4D7V1;P17544-4;P17544-3;B2RMP1;G8JLM5	1;1;1;1;1;1;1;1;1;1;1;1;1;1	1;1;1;1;1;1;1;1;1;1;1;1;1;1	1;1;1;1;1;1;1;1;1;1;1;1;1;1	Cyclic AMP-dependent transcription factor ATF-7;Cyclic AMP-dependent transcription factor ATF-2	ATF7;ATF2	;;;;;;;;;;;;;	14	1	1	1	0	0	0	1	0	0	0	0	0	0	1	1	0	0	0	0	0	0	1	0	0	0	0	1	0	0	0	0	0	0	1	1	0	0	0	0	0	0
P56282;A4FU92	P56282;A4FU92	1;1	1;1	1;1	DNA polymerase epsilon subunit 2	POLE2	;	2	1	1	1	0	0	0	0	0	0	0	0	0	0	0	0	0	0	0	0	1	0	0	0	0	0	0	0	0	0	0	0	0	0	0	0	0	0	0	0	1	0
A4UGR9;A4UGR9-2;A4UGR9-3	A4UGR9;A4UGR9-2;A4UGR9-3	5;5;5	4;4;4	4;4;4	Xin actin-binding repeat-containing protein 2	XIRP2	;;	3	5	4	4	2	2	2	3	1	2	1	1	1	2	2	3	1	2	2	2	1	1	1	1	1	1	1	2	0	1	0	1	1	1	1	2	1	1	1	1	1	1
A5D8V6;F5H4Q5;F5H3K0	A5D8V6;F5H4Q5;F5H3K0	1;1;1	1;1;1	1;1;1	Vacuolar protein sorting-associated protein 37C	VPS37C	;;	3	1	1	1	1	0	0	0	0	1	1	0	0	0	0	0	0	1	0	1	0	0	0	0	1	0	0	0	0	1	1	0	0	0	0	0	0	1	0	1	0	0
P81605;A5JHP3	P81605;A5JHP3	2;2	2;2	2;2	Dermcidin;Survival-promoting peptide;DCD-1	DCD	;	2	2	2	2	0	1	0	0	0	0	0	0	0	2	0	0	0	0	0	0	0	0	0	0	0	1	0	0	0	0	0	0	0	2	0	0	0	0	0	0	0	0
A5PLN9;F5GXC3;A5PLN9-7;A5PLN9-2;A5PLN9-4;A5PLN9-5;D6RB83	A5PLN9;F5GXC3;A5PLN9-7;A5PLN9-2;A5PLN9-4;A5PLN9-5;D6RB83	2;2;2;2;2;2;1	2;2;2;2;2;2;1	2;2;2;2;2;2;1	Trafficking protein particle complex subunit 13	TRAPPC13	;;;;;;	7	2	2	2	0	1	1	0	0	0	0	0	0	0	0	0	0	0	0	0	1	0	0	0	0	1	1	0	0	0	0	0	0	0	0	0	0	0	0	0	1	0
A5YKK6;A5YKK6-2;F8WA87;A5YKK6-3;A5YKK6-4;B5MDN3;B3KPW6;F5H1F4	A5YKK6;A5YKK6-2;F8WA87;A5YKK6-3;A5YKK6-4;B5MDN3	37;36;34;34;24;20;11;5	37;36;34;34;24;20;11;5	37;36;34;34;24;20;11;5	CCR4-NOT transcription complex subunit 1	CNOT1	;;;;;	8	37	37	37	20	15	12	10	0	2	1	1	3	3	4	4	2	12	10	6	17	10	12	10	20	15	12	10	0	2	1	1	3	3	4	4	2	12	10	6	17	10
P08559;P08559-3;P08559-2;A5YVE9;Q5JPU3;Q5JPU0;Q5JPT9;Q5JPU1;Q5JPU2	P08559;P08559-3;P08559-2;A5YVE9	13;13;13;13;5;3;3;3;1	13;13;13;13;5;3;3;3;1	11;11;11;11;4;3;3;3;1	Pyruvate dehydrogenase E1 component subunit alpha, somatic form, mitochondrial	PDHA1	;;;	9	13	13	11	12	10	8	8	6	8	5	5	7	6	6	8	12	11	11	11	11	9	9	9	12	10	8	8	6	8	5	5	7	6	6	8	12	11	11	11	11	9
Q6UWP7;A6H8Z7;C9K0C3;Q6UWP7-2	Q6UWP7;A6H8Z7	8;8;3;3	8;8;3;3	8;8;3;3	Lysocardiolipin acyltransferase 1	LCLAT1	;	4	8	8	8	5	2	3	4	2	3	2	3	4	4	4	5	2	4	6	4	2	4	4	3	5	2	3	4	2	3	2	3	4	4	4	5	2	4	6	4	2	4
Q9GZQ8;A6NCE7;Q9H492;Q9H492-2	Q9GZQ8;A6NCE7;Q9H492;Q9H492-2	3;3;2;2	3;3;2;2	3;3;2;2	Microtubule-associated proteins 1A/1B light chain 3B;Microtubule-associated proteins 1A/1B light chain 3 beta 2;Microtubule-associated proteins 1A/1B light chain 3A	MAP1LC3B;MAP1LC3B2;MAP1LC3A	;;;	4	3	3	3	2	1	1	1	1	1	3	1	1	2	2	2	1	1	2	1	2	1	1	1	2	1	1	1	1	1	3	1	1	2	2	2	1	1	2	1	2	1
Q9Y6G3;A6NCI0	Q9Y6G3;A6NCI0	1;1	1;1	1;1	39S ribosomal protein L42, mitochondrial	MRPL42	;	2	1	1	1	0	1	1	1	1	1	1	0	1	1	0	0	1	1	1	0	1	1	0	1	0	1	1	1	1	1	1	0	1	1	0	0	1	1	1	0	1	1
Q13564;A8MU28;A6NFN4;A6NCK0	Q13564;A8MU28;A6NFN4;A6NCK0	16;16;16;16	16;16;16;16	16;16;16;16	NEDD8-activating enzyme E1 regulatory subunit	NAE1	;;;	4	16	16	16	11	12	12	10	9	10	8	7	10	10	10	9	11	12	13	11	13	13	12	12	11	12	12	10	9	10	8	7	10	10	10	9	11	12	13	11	13	13
Q07092;A6NCT7;A6NDR9;Q07092-2;Q8NFW1;Q8NFW1-3;Q8NFW1-2	Q07092;A6NCT7;A6NDR9;Q07092-2	3;3;3;3;1;1;1	2;2;2;2;0;0;0	2;2;2;2;0;0;0	Collagen alpha-1(XVI) chain	COL16A1	;;;	7	3	2	2	1	1	1	2	0	1	1	1	0	0	1	1	1	1	0	0	1	0	0	1	0	1	0	1	0	1	1	1	0	0	1	0	0	1	0	0	1	0
Q9BWM7;A6NCZ6	Q9BWM7;A6NCZ6	1;1	1;1	1;1	Sideroflexin-3	SFXN3	;	2	1	1	1	1	0	1	1	1	0	1	0	1	1	1	1	1	1	1	1	1	1	0	1	1	0	1	1	1	0	1	0	1	1	1	1	1	1	1	1	1	1
A6NDB9	A6NDB9	6	6	6	Paralemmin-3	PALM3		1	6	6	6	2	2	2	2	2	2	2	1	4	1	2	3	0	1	2	2	2	2	1	3	2	2	2	2	2	2	2	1	4	1	2	3	0	1	2	2	2	2
A6NDG6	A6NDG6	11	11	11	Phosphoglycolate phosphatase	PGP		1	11	11	11	5	6	3	3	7	4	5	5	2	4	4	5	9	2	5	5	7	4	4	3	5	6	3	3	7	4	5	5	2	4	4	5	9	2	5	5	7	4
A6NDU8	A6NDU8	5	5	5	UPF0600 protein C5orf51	C5orf51		1	5	5	5	2	1	0	1	2	1	1	1	0	1	2	3	1	0	2	1	2	1	2	3	2	1	0	1	2	1	1	1	0	1	2	3	1	0	2	1	2	1
Q86X29;B4DKL4;A6NDW3;E9PHD4;Q86X29-3;Q86X29-2	Q86X29;B4DKL4;A6NDW3;E9PHD4;Q86X29-3;Q86X29-2	15;15;15;15;14;13	15;15;15;15;14;13	15;15;15;15;14;13	Lipolysis-stimulated lipoprotein receptor;Protein FAM131B	LSR;FAM131B	;;;;;	6	15	15	15	4	5	4	4	10	9	6	9	8	8	10	11	1	7	7	8	5	6	5	4	4	5	4	4	10	9	6	9	8	8	10	11	1	7	7	8	5	6
P61254;Q9UNX3;E5RIT6;A6NE05;E5RHH1	P61254;Q9UNX3;E5RIT6;A6NE05	5;5;5;5;2	5;5;5;5;2	5;5;5;5;2	60S ribosomal protein L26;60S ribosomal protein L26-like 1	RPL26;RPL26L1	;;;	5	5	5	5	2	2	0	0	0	0	0	0	1	0	0	0	2	1	2	2	2	1	0	1	2	2	0	0	0	0	0	0	1	0	0	0	2	1	2	2	2	1
A6NEM2;P51610-3;Q9Y5Z7	A6NEM2	43;12;1	43;12;1	3;0;0		HCFC1		3	43	43	3	35	32	30	27	31	32	29	27	33	30	30	35	28	28	32	30	37	29	28	29	35	32	30	27	31	32	29	27	33	30	30	35	28	28	32	30	37	29
P24043;F8WAH5;A6NGS5;A6NF00	P24043;F8WAH5;A6NGS5;A6NF00	2;2;2;2	2;2;2;2	2;2;2;2	Laminin subunit alpha-2	LAMA2	;;;	4	2	2	2	0	0	0	0	0	0	0	0	0	0	0	0	1	0	0	0	1	0	0	0	0	0	0	0	0	0	0	0	0	0	0	0	1	0	0	0	1	0
A8CG34;Q96HA1;A6NF01;Q96HA1-2;A8CG34-2;Q96HA1-3;A8MXF9;C9JFL1	A8CG34;Q96HA1;A6NF01;Q96HA1-2;A8CG34-2;Q96HA1-3;A8MXF9	3;3;3;3;3;3;3;1	3;3;3;3;3;3;3;1	3;3;3;3;3;3;3;1	Nuclear envelope pore membrane protein POM 121C;Nuclear envelope pore membrane protein POM 121;Putative nuclear envelope pore membrane protein POM 121B	POM121C;POM121;POM121B	;;;;;;	8	3	3	3	0	1	0	1	1	1	1	0	1	1	0	0	0	0	0	0	2	1	1	1	0	1	0	1	1	1	1	0	1	1	0	0	0	0	0	0	2	1
Q9Y2X9;F5H1Z5;A6NF48	Q9Y2X9;F5H1Z5;A6NF48	6;6;6	6;6;6	6;6;6	Zinc finger protein 281	ZNF281	;;	3	6	6	6	1	3	2	1	1	2	0	0	1	1	1	2	0	0	2	0	3	2	1	0	1	3	2	1	1	2	0	0	1	1	1	2	0	0	2	0	3	2
P52435;Q9GZM3;Q9H1A7;Q9H1A6;E2QRJ6;A6NFM0;F6W009;D6RAG0;E7EP90;A6NJ25;F8WF84;E7EWC6;H0Y980;Q9GZM3-2	P52435;Q9GZM3;Q9H1A7;Q9H1A6;E2QRJ6;A6NFM0;F6W009;D6RAG0;E7EP90;A6NJ25;F8WF84;E7EWC6;H0Y980;Q9GZM3-2	2;2;2;2;2;2;2;1;1;1;1;1;1;1	2;2;2;2;2;2;2;1;1;1;1;1;1;1	2;2;2;2;2;2;2;1;1;1;1;1;1;1	DNA-directed RNA polymerase II subunit RPB11-a;DNA-directed RNA polymerase II subunit RPB11-b1;DNA-directed RNA polymerase II subunit RPB11-b2	POLR2J;POLR2J2;POLR2J3;POLR2J1	;;;;;;;;;;;;;	14	2	2	2	1	0	1	0	0	0	0	0	0	0	0	0	0	0	0	0	0	0	0	0	1	0	1	0	0	0	0	0	0	0	0	0	0	0	0	0	0	0
Q8IZP0;Q8IZP0-3;Q8IZP0-2;F8WA56;A6NFN2;Q8IZP0-4;Q8IZP0-5;Q8IZP0-6;Q8IZP0-9;F5H1G9;F8WA55;Q8IZP0-10;Q8IZP0-8;Q8IZP0-7;B4DQ58	Q8IZP0;Q8IZP0-3;Q8IZP0-2;F8WA56;A6NFN2;Q8IZP0-4;Q8IZP0-5;Q8IZP0-6;Q8IZP0-9;F5H1G9;F8WA55;Q8IZP0-10;Q8IZP0-8;Q8IZP0-7	11;11;11;11;11;11;11;11;11;10;10;10;10;10;4	7;7;7;7;7;7;7;7;7;6;6;6;6;6;3	7;7;7;7;7;7;7;7;7;6;6;6;6;6;3	Abl interactor 1	ABI1	;;;;;;;;;;;;;	15	11	7	7	4	4	7	7	7	6	6	5	7	6	6	8	6	8	8	7	8	6	8	5	2	2	4	5	4	3	4	3	4	4	5	4	3	5	4	4	5	4
Q92599;A6NMH6;A6NFQ9;F8W8I8;Q92599-2;F6W7K9;C9J9B6;Q92599-3;C9JV02;C9J4G8	Q92599;A6NMH6;A6NFQ9;F8W8I8;Q92599-2;F6W7K9;C9J9B6;Q92599-3	11;11;11;11;11;11;10;10;4;3	9;9;9;9;9;9;8;8;3;3	9;9;9;9;9;9;8;8;3;3	Septin-8	2018-09-08	;;;;;;;	10	11	9	9	6	8	7	6	9	8	8	9	7	8	8	9	5	7	7	6	7	5	6	6	5	6	5	4	7	6	6	7	5	6	6	7	3	5	5	4	5	3
Q9UKK9;A6NFX8;A6NJU6;A6NHE8;A6NCQ0;C9JYY9;H0YEY4	Q9UKK9;A6NFX8;A6NJU6;A6NHE8;A6NCQ0	11;11;8;8;7;4;3	11;11;8;8;7;4;3	11;11;8;8;7;4;3	ADP-sugar pyrophosphatase	NUDT5	;;;;	7	11	11	11	8	8	8	8	7	8	7	8	8	8	8	7	10	9	9	9	9	8	8	8	8	8	8	8	7	8	7	8	8	8	8	7	10	9	9	9	9	8
A6NG10;Q969T9;B4DFG2;E7EX86;B4DV07	A6NG10;Q969T9;B4DFG2;E7EX86;B4DV07	8;7;6;5;4	8;7;6;5;4	8;7;6;5;4	WW domain-binding protein 2	WBP2	;;;;	5	8	8	8	3	3	2	2	5	7	5	5	3	4	4	4	5	6	5	5	5	3	4	4	3	3	2	2	5	7	5	5	3	4	4	4	5	6	5	5	5	3
Q92733;A6NG79;E9PGC6;H0YE12;H0Y679	Q92733;A6NG79;E9PGC6;H0YE12;H0Y679	15;15;15;8;8	15;15;15;8;8	15;15;15;8;8	Proline-rich protein PRCC	PRCC	;;;;	5	15	15	15	9	9	9	7	9	9	8	7	9	9	7	9	8	9	8	9	9	8	8	6	9	9	9	7	9	9	8	7	9	9	7	9	8	9	8	9	9	8
Q7Z7H8;A6NGJ4	Q7Z7H8;A6NGJ4	3;3	3;3	3;3	39S ribosomal protein L10, mitochondrial	MRPL10	;	2	3	3	3	1	0	2	1	0	0	0	0	0	1	0	0	0	2	0	0	1	2	0	0	1	0	2	1	0	0	0	0	0	1	0	0	0	2	0	0	1	2
Q9H910;A6NGP5;B4DLH4;Q9H910-2;B4DL85	Q9H910;A6NGP5;B4DLH4;Q9H910-2;B4DL85	7;7;7;6;5	7;7;7;6;5	7;7;7;6;5	Hematological and neurological expressed 1-like protein	HN1L	;;;;	5	7	7	7	0	0	0	0	0	0	0	0	1	0	0	0	2	2	3	3	0	0	2	1	0	0	0	0	0	0	0	0	1	0	0	0	2	2	3	3	0	0
Q96B45;A6NGQ6	Q96B45;A6NGQ6	4;4	4;4	4;4	UPF0693 protein C10orf32	C10orf32	;	2	4	4	4	1	2	2	1	2	2	3	0	1	1	1	2	0	1	1	1	0	3	2	2	1	2	2	1	2	2	3	0	1	1	1	2	0	1	1	1	0	3
O95070;E9PIZ0;C9JST7;A6NGW1;F8W9A1	O95070;E9PIZ0;C9JST7;A6NGW1;F8W9A1	1;1;1;1;1	1;1;1;1;1	1;1;1;1;1	Protein YIF1A	YIF1A	;;;;	5	1	1	1	0	0	0	0	0	0	0	0	0	0	0	0	0	0	1	0	0	0	0	0	0	0	0	0	0	0	0	0	0	0	0	0	0	0	1	0	0	0
Q14202;A6NHN7;A6NHB5;Q14202-2;A6NL54;Q96E26;A6NC58	Q14202;A6NHN7;A6NHB5;Q14202-2;A6NL54;Q96E26	5;5;5;5;4;4;2	5;5;5;5;4;4;2	4;4;4;4;3;3;2	Zinc finger MYM-type protein 3	ZMYM3	;;;;;	7	5	5	4	1	1	0	0	0	0	0	0	0	0	0	1	0	0	1	0	2	1	0	1	1	1	0	0	0	0	0	0	0	0	0	1	0	0	1	0	2	1
P43251;F8W1Q3;B4DLJ9;A6NHF2	P43251;F8W1Q3;B4DLJ9;A6NHF2	1;1;1;1	1;1;1;1	1;1;1;1	Biotinidase	BTD	;;;	4	1	1	1	0	0	1	1	1	1	1	0	1	1	0	0	0	1	1	0	0	1	0	1	0	0	1	1	1	1	1	0	1	1	0	0	0	1	1	0	0	1
A6NHL2;A6NHL2-2	A6NHL2;A6NHL2-2	4;4	1;1	1;1	Tubulin alpha chain-like 3	TUBAL3	;	2	4	1	1	3	3	3	3	2	2	2	2	3	3	3	3	2	3	3	3	3	3	3	3	1	1	1	1	0	0	0	0	1	1	1	1	0	0	0	0	1	1
A6NHR9;A6NHR9-2;A6NHR9-3	A6NHR9;A6NHR9-2	55;53;22	55;53;22	55;53;22	Structural maintenance of chromosomes flexible hinge domain-containing protein 1	SMCHD1	;	3	55	55	55	27	27	29	25	0	0	0	0	0	0	0	1	11	31	24	15	32	26	21	27	27	27	29	25	0	0	0	0	0	0	0	1	11	31	24	15	32	26
A6NHX0;A6NNH0;Q8WTX7;F2Z3I9;F2Z2C1;F8WD52;B7WPJ3	A6NHX0;A6NNH0	4;3;1;1;1;1;1	4;3;1;1;1;1;1	4;3;1;1;1;1;1	GATS-like protein 2;GATS-like protein 1	GATSL2;GATSL1	;	7	4	4	4	1	1	1	1	1	2	1	1	1	1	1	1	0	1	3	1	2	1	1	0	1	1	1	1	1	2	1	1	1	1	1	1	0	1	3	1	2	1
Q9BVL2;Q5JRG1;C9JDH3;Q9BVL2-2;A6NI12	Q9BVL2;Q5JRG1;C9JDH3;Q9BVL2-2;A6NI12	9;9;9;9;9	9;9;9;9;9	9;9;9;9;9	Nucleoporin p58/p45	NUPL1	;;;;	5	9	9	9	6	5	4	5	3	4	4	3	3	4	3	4	7	4	4	5	5	5	5	4	6	5	4	5	3	4	4	3	3	4	3	4	7	4	4	5	5	5
A6NIH7	A6NIH7	7	7	6	Protein unc-119 homolog B	UNC119B		1	7	7	6	2	2	2	0	4	1	3	2	3	1	1	3	2	3	2	2	3	2	2	1	2	2	2	0	4	1	3	2	3	1	1	3	2	3	2	2	3	2
A6NKB1;Q8WZ42;Q8WZ42-5;Q8WZ42-4;Q8WZ42-7;Q8WZ42-2;Q8WZ42-8;E7ENC6;E9PPD3;Q8WZ42-3;E7EQE6;E7ET18;Q8WZ42-6;E7ESL2;E7EQE1	A6NKB1;Q8WZ42;Q8WZ42-5;Q8WZ42-4;Q8WZ42-7;Q8WZ42-2;Q8WZ42-8;E7ENC6;E9PPD3;Q8WZ42-3;E7EQE6;E7ET18	16;15;15;15;15;15;15;13;13;13;13;13;1;1;1	16;15;15;15;15;15;15;13;13;13;13;13;1;1;1	15;14;14;14;14;14;14;13;13;13;13;13;1;1;1	Titin	TTN	;;;;;;;;;;;	15	16	16	15	2	2	1	0	1	2	1	1	3	3	2	4	2	1	1	0	3	3	0	1	2	2	1	0	1	2	1	1	3	3	2	4	2	1	1	0	3	3
Q99708;A8MTZ9;A6NKN2;E7ETY1	Q99708;A8MTZ9;A6NKN2;E7ETY1	4;4;4;4	4;4;4;4	4;4;4;4	DNA endonuclease RBBP8	RBBP8	;;;	4	4	4	4	0	0	0	0	1	0	0	0	1	1	2	2	0	0	0	0	0	1	1	0	0	0	0	0	1	0	0	0	1	1	2	2	0	0	0	0	0	1
A6NKT7;C9JX22;B4DZH4	A6NKT7;C9JX22;B4DZH4	26;17;14	1;1;1	0;0;0	RanBP2-like and GRIP domain-containing protein 3	RGPD3	;;	3	26	1	0	17	13	13	13	1	3	1	1	4	5	6	8	2	9	10	12	13	8	15	12	1	1	1	0	0	0	0	0	0	0	0	0	0	0	0	0	1	0
P05114;A6NL93;F2Z2W6;F2Z2Y5;A6NEL0	P05114;A6NL93;F2Z2W6;F2Z2Y5;A6NEL0	2;2;1;1;1	2;2;1;1;1	2;2;1;1;1	Non-histone chromosomal protein HMG-14	HMGN1	;;;;	5	2	2	2	1	0	0	0	0	0	0	0	0	0	0	1	1	1	1	1	1	0	1	0	1	0	0	0	0	0	0	0	0	0	0	1	1	1	1	1	1	0
A6NLH6;Q9P003	A6NLH6;Q9P003	1;1	1;1	1;1	Protein cornichon homolog 4	CNIH4	;	2	1	1	1	1	1	1	1	0	0	0	0	0	0	0	0	0	0	0	0	1	0	0	0	1	1	1	1	0	0	0	0	0	0	0	0	0	0	0	0	1	0
Q9C035;F8W6N8;A6NLP3;Q9C035-5;Q9C035-4;Q9C035-3;Q9C035-2;C9JWN8;E7EQQ5	Q9C035;F8W6N8;A6NLP3;Q9C035-5;Q9C035-4;Q9C035-3;Q9C035-2;C9JWN8;E7EQQ5	2;2;2;2;2;2;2;1;1	2;2;2;2;2;2;2;1;1	2;2;2;2;2;2;2;1;1	Tripartite motif-containing protein 5	TRIM5	;;;;;;;;	9	2	2	2	0	2	0	2	0	0	0	0	0	0	0	0	0	1	1	0	1	1	0	1	0	2	0	2	0	0	0	0	0	0	0	0	0	1	1	0	1	1
P22307;E1B6W5;P22307-2;B4DHP6;A6NM69;C9JC79;H0YF61	P22307;E1B6W5;P22307-2;B4DHP6;A6NM69;C9JC79;H0YF61	9;9;9;9;9;9;6	9;9;9;9;9;9;6	9;9;9;9;9;9;6	Non-specific lipid-transfer protein	SCP2	;;;;;;	7	9	9	9	8	8	7	7	7	7	8	7	7	7	7	8	7	7	8	7	8	7	8	7	8	8	7	7	7	7	8	7	7	7	7	8	7	7	8	7	8	7
A6NM71;Q9Y484;C9J5L0;C9J0A8;C9JUS5;C9JBX7;C9J471;H0Y329;C9JYH8;G8JLI5;Q9Y484-3;Q9Y484-2	A6NM71	3;1;1;1;1;1;1;1;1;1;1;1	1;1;1;1;1;1;1;1;1;1;1;1	1;1;1;1;1;1;1;1;1;1;1;1				12	3	1	1	1	1	0	0	0	0	0	1	0	0	1	1	1	1	1	1	1	0	0	0	0	1	0	0	0	0	0	1	0	0	1	1	0	0	0	1	0	0
P41227;A6NM98;C9JN83;F8W808;A8MWP7;Q9BSU3;Q6P4J0;C9JW55;H0Y8T0	P41227;A6NM98	11;11;5;5;5;4;4;3;1	11;11;5;5;5;4;4;3;1	11;11;5;5;5;4;4;3;1	N-alpha-acetyltransferase 10	NAA10	;	9	11	11	11	8	10	8	9	9	8	9	8	10	9	7	8	9	8	7	5	8	9	10	6	8	10	8	9	9	8	9	8	10	9	7	8	9	8	7	5	8	9
O95825;A6NMA8;A6NND8;A6NHJ8;C9K0F7;C9JAL0;F8WF64;B3KQ77;C9JQD0;C9JZK8	O95825;A6NMA8;A6NND8;A6NHJ8	11;11;9;9;5;5;5;5;4;4	11;11;9;9;5;5;5;5;4;4	11;11;9;9;5;5;5;5;4;4	Quinone oxidoreductase-like protein 1	CRYZL1	;;;	10	11	11	11	8	6	8	6	9	9	7	9	7	8	8	7	6	6	8	6	10	6	6	6	8	6	8	6	9	9	7	9	7	8	8	7	6	6	8	6	10	6
P60033;E9PJK1;E9PRJ8;H0YDL9;H0YDJ9;E9PIF1;A6NMH8;E9PM31;H0YEE2	P60033;E9PJK1;E9PRJ8;H0YDL9;H0YDJ9;E9PIF1;A6NMH8	3;3;3;3;3;3;3;1;1	3;3;3;3;3;3;3;1;1	3;3;3;3;3;3;3;1;1	CD81 antigen;Tetraspanin	CD81	;;;;;;	9	3	3	3	3	2	2	1	1	1	2	2	2	2	1	2	1	2	1	2	3	2	1	2	3	2	2	1	1	1	2	2	2	2	1	2	1	2	1	2	3	2
O60879;A6NML8;C9J6U3;F5H7I1;O60879-2;O60879-3	O60879;A6NML8;C9J6U3;F5H7I1;O60879-2;O60879-3	2;2;2;2;2;2	2;2;2;2;2;2	2;2;2;2;2;2	Protein diaphanous homolog 2	DIAPH2	;;;;;	6	2	2	2	0	0	0	0	0	0	0	0	0	0	0	0	0	0	1	0	1	0	1	0	0	0	0	0	0	0	0	0	0	0	0	0	0	0	1	0	1	0
Q7L5Y1;A6NMP3;Q7L5Y1-2;B3KSL6;F5H1W8	Q7L5Y1;A6NMP3;Q7L5Y1-2;B3KSL6	7;7;6;4;1	7;7;6;4;1	7;7;6;4;1	Mitochondrial enolase superfamily member 1	ENOSF1	;;;	5	7	7	7	0	3	0	2	0	0	0	0	1	0	1	0	0	2	1	1	0	3	0	0	0	3	0	2	0	0	0	0	1	0	1	0	0	2	1	1	0	3
P09884;A6NMQ1	P09884;A6NMQ1	18;18	18;18	18;18	DNA polymerase alpha catalytic subunit;DNA polymerase	POLA1	;	2	18	18	18	4	6	7	5	0	0	0	0	0	0	1	2	1	8	6	7	8	2	6	6	4	6	7	5	0	0	0	0	0	0	1	2	1	8	6	7	8	2
O43768;O43768-3;A6NMQ3;C9JUF4;Q5T5H1;O43768-2;E9PB69;O43768-4;O43768-6;O43768-5;O43768-7;D6RE62;O43768-8;P56211;P56211-2	O43768;O43768-3;A6NMQ3;C9JUF4;Q5T5H1;O43768-2;E9PB69;O43768-4;O43768-6;O43768-5;O43768-7;D6RE62	6;6;6;6;6;6;6;6;5;5;5;4;2;1;1	6;6;6;6;6;6;6;6;5;5;5;4;2;1;1	6;6;6;6;6;6;6;6;5;5;5;4;2;1;1	Alpha-endosulfine	ENSA	;;;;;;;;;;;	15	6	6	6	2	0	2	2	1	1	3	1	2	1	2	3	0	2	1	3	1	2	1	2	2	0	2	2	1	1	3	1	2	1	2	3	0	2	1	3	1	2
P60604;A6NMQ7	P60604;A6NMQ7	2;2	2;2	2;2	Ubiquitin-conjugating enzyme E2 G2	UBE2G2	;	2	2	2	2	0	1	0	0	0	0	0	0	0	0	0	0	1	0	1	1	0	0	0	0	0	1	0	0	0	0	0	0	0	0	0	0	1	0	1	1	0	0
Q99942;A6NN28;E7EM95	Q99942;A6NN28;E7EM95	2;2;2	1;1;1	1;1;1	E3 ubiquitin-protein ligase RNF5	RNF5	;;	3	2	1	1	0	0	0	0	0	0	1	0	0	0	0	0	0	1	0	0	0	1	0	0	0	0	0	0	0	0	0	0	0	0	0	0	0	1	0	0	0	0
A6NN80;E5RK69;E5RK63;E5RJF5;E5RFF0;E5RI05;H0YC77;E5RIU8;E5RJR0	A6NN80;E5RK69	42;28;6;5;5;4;3;3;3	1;1;0;0;0;0;0;0;0	1;1;0;0;0;0;0;0;0	Annexin	ANXA6	;	9	42	1	1	38	32	32	31	30	35	28	30	29	27	28	30	38	31	33	30	39	31	30	33	1	1	1	1	1	1	0	1	0	1	1	1	1	1	1	0	1	1
Q13614;C9JEX3;A6NN98;F5H545;O95248;O95248-4;H0Y5W8;G5E933	Q13614;C9JEX3;A6NN98	5;5;5;2;1;1;1;1	5;5;5;2;1;1;1;1	5;5;5;2;1;1;1;1	Myotubularin-related protein 2	MTMR2	;;	8	5	5	5	1	1	2	3	0	1	3	0	1	2	1	2	0	2	2	2	2	1	0	1	1	1	2	3	0	1	3	0	1	2	1	2	0	2	2	2	2	1
Q16629;A6NNE8;C9JAB2;Q16629-3;Q16629-2;G5E9M3;F8WEA1	Q16629;A6NNE8;C9JAB2;Q16629-3;Q16629-2;G5E9M3	5;5;5;5;5;5;1	4;4;4;4;4;4;1	4;4;4;4;4;4;1	Serine/arginine-rich splicing factor 7	SRSF7	;;;;;	7	5	4	4	3	3	4	3	2	2	3	1	4	2	4	2	0	3	1	2	2	4	4	2	2	2	3	2	1	2	2	0	3	1	3	1	0	3	1	2	1	3
Q01968;Q01968-2;A6NNH7	Q01968;Q01968-2;A6NNH7	1;1;1	1;1;1	1;1;1	Inositol polyphosphate 5-phosphatase OCRL-1	OCRL	;;	3	1	1	1	0	0	1	0	0	1	1	0	0	0	0	0	0	1	1	1	0	1	0	0	0	0	1	0	0	1	1	0	0	0	0	0	0	1	1	1	0	1
P21926;B4DPP0;A6NNI4;G8JLH6;F5GXT1;E7ERM7	P21926;B4DPP0;A6NNI4;G8JLH6	5;5;5;5;2;2	5;5;5;5;2;2	5;5;5;5;2;2	CD9 antigen;Tetraspanin	CD9	;;;	6	5	5	5	4	3	4	4	3	2	3	3	3	3	2	4	3	3	4	2	4	2	3	4	4	3	4	4	3	2	3	3	3	3	2	4	3	3	4	2	4	2
Q12888;A6NNK5;F8VY86;Q12888-2;C9JXV0	Q12888;A6NNK5;F8VY86;Q12888-2;C9JXV0	55;55;55;55;31	55;55;55;55;31	55;55;55;55;31	Tumor suppressor p53-binding protein 1	TP53BP1	;;;;	5	55	55	55	35	32	30	34	30	32	26	30	34	27	30	35	29	33	37	31	39	29	28	26	35	32	30	34	30	32	26	30	34	27	30	35	29	33	37	31	39	29
Q9UK22;A6NNP0;C9JQC5	Q9UK22;A6NNP0	3;3;1	3;3;1	3;3;1	F-box only protein 2	FBXO2	;	3	3	3	3	1	1	0	0	1	0	0	0	1	1	0	1	0	0	0	1	1	0	1	0	1	1	0	0	1	0	0	0	1	1	0	1	0	0	0	1	1	0
Q9H944;A6PVP4;B7ZBQ3;B4DE08;B7ZBQ1	Q9H944;A6PVP4;B7ZBQ3;B4DE08;B7ZBQ1	2;2;2;2;1	2;2;2;2;1	2;2;2;2;1	Mediator of RNA polymerase II transcription subunit 20	MED20	;;;;	5	2	2	2	0	1	0	1	0	0	0	0	0	0	0	0	0	1	2	1	0	0	1	0	0	1	0	1	0	0	0	0	0	0	0	0	0	1	2	1	0	0
Q6UXH1;Q6UXH1-5;A6PWM2;Q6UXH1-3;Q6UXH1-2;Q6UXH1-4;Q6UXH1-6	Q6UXH1;Q6UXH1-5;A6PWM2;Q6UXH1-3;Q6UXH1-2;Q6UXH1-4;Q6UXH1-6	3;3;3;3;3;3;3	3;3;3;3;3;3;3	3;3;3;3;3;3;3	Cysteine-rich with EGF-like domain protein 2	CRELD2	;;;;;;	7	3	3	3	3	3	3	3	3	3	3	3	3	3	3	3	2	2	3	2	3	3	3	3	3	3	3	3	3	3	3	3	3	3	3	3	2	2	3	2	3	3
Q9ULV4;A7MAP0;B4E3S0;H0YHL7;F8VV53;F8W1H8;F8VUX3;F8VSA4;F8VRE9;F8VTT6;F8VVB7	Q9ULV4;A7MAP0;B4E3S0;H0YHL7	14;14;13;8;3;2;2;2;2;2;2	14;14;13;8;3;2;2;2;2;2;2	13;13;12;7;3;2;2;2;2;2;2	Coronin-1C;Coronin	CORO1C	;;;	11	14	14	13	11	9	8	7	9	8	9	8	8	8	9	12	8	8	10	8	12	8	8	8	11	9	8	7	9	8	9	8	8	8	9	12	8	8	10	8	12	8
P35241;A7YIJ8;F5H1A7;A7YIK3;H0YE16;E9PNV3;A7YIK0;E9PQ82	P35241;A7YIJ8;F5H1A7	41;41;28;16;15;11;10;9	27;27;20;16;15;7;5;5	25;25;18;16;15;7;5;5	Radixin	RDX	;;	8	41	27	25	34	28	28	25	27	30	27	32	25	27	26	30	35	29	26	30	35	28	27	24	20	15	17	13	16	18	16	20	16	17	16	19	21	16	14	17	22	17
Q9H2P9;E7EPS3;E7EN60;E7EQB6;Q9H2P9-3;Q9H2P9-2;A8JZY6;Q9H2P9-4;Q9H2P9-5	Q9H2P9;E7EPS3;E7EN60;E7EQB6;Q9H2P9-3;Q9H2P9-2;A8JZY6;Q9H2P9-4;Q9H2P9-5	6;6;6;6;6;6;6;6;6	6;6;6;6;6;6;6;6;6	6;6;6;6;6;6;6;6;6	Diphthine synthase	DPH5	;;;;;;;;	9	6	6	6	2	2	2	4	3	3	2	2	4	2	2	1	3	3	3	2	5	3	3	3	2	2	2	4	3	3	2	2	4	2	2	1	3	3	3	2	5	3
Q99627;E9PGT6;A8K1H6;B8ZZP3	Q99627;E9PGT6;A8K1H6;B8ZZP3	5;5;5;4	5;5;5;4	5;5;5;4	COP9 signalosome complex subunit 8	COPS8	;;;	4	5	5	5	4	2	3	2	4	2	3	5	4	3	3	4	3	2	2	3	4	2	3	2	4	2	3	2	4	2	3	5	4	3	3	4	3	2	2	3	4	2
A8K318;P14314	A8K318;P14314	19;18	19;18	1;0	Glucosidase 2 subunit beta	PRKCSH	;	2	19	19	1	15	14	16	14	17	16	15	14	16	15	16	16	17	15	16	14	16	15	16	14	15	14	16	14	17	16	15	14	16	15	16	16	17	15	16	14	16	15
P35610;B4DFD8;B4DU95;A8K3P4	P35610;B4DFD8;B4DU95;A8K3P4	1;1;1;1	1;1;1;1	1;1;1;1	Sterol O-acyltransferase 1	SOAT1	;;;	4	1	1	1	0	0	1	0	0	0	0	0	0	0	1	0	0	0	0	0	0	0	0	0	0	0	1	0	0	0	0	0	0	0	1	0	0	0	0	0	0	0
A8K4L9;Q01085;E7ETJ9;Q49AS9;E7ETC0;A6NKZ9;F8WE16	A8K4L9;Q01085;E7ETJ9;Q49AS9	12;11;6;6;5;4;1	12;11;6;6;5;4;1	8;7;4;5;2;2;0	Nucleolysin TIAR	TIAL1	;;;	7	12	12	8	7	8	7	4	6	8	10	8	5	6	5	8	6	7	6	6	8	5	8	6	7	8	7	4	6	8	10	8	5	6	5	8	6	7	6	6	8	5
A8K7Q2;E9PS65;E9PM13	A8K7Q2;E9PS65	24;13;9	1;0;0	1;0;0		HSPA8	;	3	24	1	1	20	17	19	18	19	20	18	18	19	19	19	18	19	17	17	16	21	16	16	18	1	0	0	0	0	0	0	1	0	0	0	1	0	0	0	1	0	0
Q15366;F8VYL7;A8K7X6;Q6IPF4;Q68Y55;Q32Q82;G3V0E8;B4DXP5;F8VRG9;B4DLC0;F8VWQ4;F8W0G4;F8VXH9;F8W1G6;P57721;E9PFP8;P57721-2;P57721-3;P57721-5;P57721-4;A8MX33	Q15366;F8VYL7;A8K7X6;Q6IPF4;Q68Y55;Q32Q82;G3V0E8;B4DXP5;F8VRG9;B4DLC0;F8VWQ4	15;15;15;15;14;14;13;13;11;10;10;7;7;6;5;5;5;5;5;5;4	15;15;15;15;14;14;13;13;11;10;10;7;7;6;5;5;5;5;5;5;4	1;1;1;1;0;0;0;0;1;1;1;0;0;0;0;0;0;0;0;0;0	Poly(rC)-binding protein 2	PCBP2	;;;;;;;;;;	21	15	15	1	12	10	11	12	14	13	13	12	12	11	11	13	11	11	11	10	13	11	12	13	12	10	11	12	14	13	13	12	12	11	11	13	11	11	11	10	13	11
P55196;A8MQ02;P55196-5;P55196-1;P55196-3;C9JX92;C9IYT9;Q5TIG5;P55196-6;P55196-2;F8W9I4;E9PFY5;H0Y8L4;H0Y7R8;H0Y9I0;H0Y948;H0Y8U8	P55196;A8MQ02;P55196-5;P55196-1;P55196-3;C9JX92;C9IYT9;Q5TIG5;P55196-6;P55196-2	41;41;41;39;38;38;37;37;37;36;8;8;8;7;4;2;1	41;41;41;39;38;38;37;37;37;36;8;8;8;7;4;2;1	41;41;41;39;38;38;37;37;37;36;8;8;8;7;4;2;1	Afadin	MLLT4	;;;;;;;;;	17	41	41	41	19	19	16	20	6	6	3	4	10	7	8	15	7	20	14	14	19	16	20	16	19	19	16	20	6	6	3	4	10	7	8	15	7	20	14	14	19	16
Q9UIC8;A8MQ43;Q9UIC8-2;Q9UIC8-3	Q9UIC8;A8MQ43;Q9UIC8-2;Q9UIC8-3	8;8;8;6	8;8;8;6	8;8;8;6	Leucine carboxyl methyltransferase 1	LCMT1	;;;	4	8	8	8	4	2	1	2	1	2	3	1	2	1	3	3	2	5	3	5	5	3	3	3	4	2	1	2	1	2	3	1	2	1	3	3	2	5	3	5	5	3
Q0PNE2;E9PFB3;A8MQ59;C9IYN7;C9JAS1;Q0PNE2-2;C9JLH5;C9JA82;C9J2D6;C9J9N8;C9JEX8;F8WE64	Q0PNE2;E9PFB3;A8MQ59;C9IYN7;C9JAS1;Q0PNE2-2;C9JLH5;C9JA82;C9J2D6;C9J9N8;C9JEX8	9;9;9;8;8;8;7;7;7;7;7;3	9;9;9;8;8;8;7;7;7;7;7;3	9;9;9;8;8;8;7;7;7;7;7;3	Elongator complex protein 6	ELP6	;;;;;;;;;;	12	9	9	9	4	3	1	2	3	2	3	6	4	6	2	5	1	2	5	3	3	1	4	3	4	3	1	2	3	2	3	6	4	6	2	5	1	2	5	3	3	1
Q9BY42;A8MSH5;A2A2L5;A2A2L6	Q9BY42;A8MSH5;A2A2L5	7;7;4;2	7;7;4;2	7;7;4;2	Protein RTF2 homolog	RTFDC1	;;	4	7	7	7	2	3	1	1	0	0	0	0	0	0	0	2	1	0	2	1	3	2	4	0	2	3	1	1	0	0	0	0	0	0	0	2	1	0	2	1	3	2
O94880;A8MSQ1	O94880;A8MSQ1	1;1	1;1	1;1	PHD finger protein 14	PHF14	;	2	1	1	1	0	1	1	0	1	0	0	0	0	0	0	1	0	1	1	0	0	1	0	1	0	1	1	0	1	0	0	0	0	0	0	1	0	1	1	0	0	1
O43670-2;A8MTG3;O43670;H0Y3M2;E1P660;O43670-3	O43670-2;A8MTG3;O43670;H0Y3M2;E1P660;O43670-3	6;6;5;5;5;4	6;6;5;5;5;4	6;6;5;5;5;4	BUB3-interacting and GLEBS motif-containing protein ZNF207	ZNF207	;;;;;	6	6	6	6	4	3	3	3	4	4	3	4	4	4	4	4	4	2	2	5	5	4	4	4	4	3	3	3	4	4	3	4	4	4	4	4	4	2	2	5	5	4
Q8IUR7;A8MTG8;F5GWK4;Q8IUR7-2;Q8IUR7-6;G5E9V6;B7Z637;B7Z441;Q8IUR7-3;C9JBY2;G5E9V7;C9JAA7;H0YGM5;C9J8P8;C9J2I1;C9J625	Q8IUR7;A8MTG8;F5GWK4;Q8IUR7-2;Q8IUR7-6;G5E9V6;B7Z637;B7Z441;Q8IUR7-3;C9JBY2;G5E9V7;C9JAA7;H0YGM5	6;6;6;6;5;5;5;5;5;4;4;3;3;2;2;1	6;6;6;6;5;5;5;5;5;4;4;3;3;2;2;1	6;6;6;6;5;5;5;5;5;4;4;3;3;2;2;1	Armadillo repeat-containing protein 8	ARMC8	;;;;;;;;;;;;	16	6	6	6	3	3	2	3	1	0	0	0	0	0	1	0	0	1	1	1	3	1	1	1	3	3	2	3	1	0	0	0	0	0	1	0	0	1	1	1	3	1
P30626;C9J0K6;B4DKK2;A8MTH6;B4DHQ6	P30626;C9J0K6;B4DKK2;A8MTH6	9;9;9;9;4	9;9;9;9;4	9;9;9;9;4	Sorcin	SRI	;;;	5	9	9	9	6	7	7	7	7	6	7	6	5	7	6	6	7	8	7	9	9	5	8	6	6	7	7	7	7	6	7	6	5	7	6	6	7	8	7	9	9	5
A8MTM6;Q15398;E7EP14;Q15398-1;G3V4E5;G3V543	A8MTM6;Q15398;E7EP14;Q15398-1	33;31;29;29;7;2	33;31;29;29;7;2	33;31;29;29;7;2	Disks large-associated protein 5	DLGAP5	;;;	6	33	33	33	19	14	16	17	6	8	6	5	10	13	13	14	10	14	15	15	17	15	14	18	19	14	16	17	6	8	6	5	10	13	13	14	10	14	15	15	17	15
Q6XZF7;B4E0Q3;A8MU01;Q5SVK8;Q6XZF7-2	Q6XZF7;B4E0Q3;A8MU01;Q5SVK8;Q6XZF7-2	2;2;2;2;2	2;2;2;2;2	2;2;2;2;2	Dynamin-binding protein	DNMBP	;;;;	5	2	2	2	2	1	1	1	0	0	0	0	0	1	1	0	0	0	2	0	0	1	0	1	2	1	1	1	0	0	0	0	0	1	1	0	0	0	2	0	0	1
P55854;A8MUA9;A8MU27;B4DUW4;Q6EEV6	P55854;A8MUA9;A8MU27;B4DUW4	3;3;3;3;1	1;1;1;1;0	1;1;1;1;0	Small ubiquitin-related modifier 3	SUMO3	;;;	5	3	1	1	3	2	3	2	3	3	3	1	3	3	2	2	3	3	3	1	3	2	1	2	1	1	1	1	1	1	1	0	1	1	1	1	1	1	1	0	1	1
Q14790;Q14790-4;Q14790-9;A8MU92;Q14790-8;Q14790-7;Q14790-2;C9JB29;E7ETB7;E7EQ06;Q14790-6;Q14790-5;E7EQ01;E7EVN1	Q14790;Q14790-4;Q14790-9;A8MU92;Q14790-8;Q14790-7;Q14790-2;C9JB29;E7ETB7;E7EQ06;Q14790-6;Q14790-5	3;3;3;3;3;3;3;2;2;2;2;2;1;1	3;3;3;3;3;3;3;2;2;2;2;2;1;1	1;1;1;1;1;1;1;1;0;0;0;0;0;0	Caspase-8;Caspase-8 subunit p18;Caspase-8 subunit p10	CASP8	;;;;;;;;;;;	14	3	3	1	0	2	2	0	0	0	0	1	0	0	0	1	0	0	0	0	2	2	0	0	0	2	2	0	0	0	0	1	0	0	0	1	0	0	0	0	2	2
P18124;A8MUD9	P18124;A8MUD9	2;2	2;2	2;2	60S ribosomal protein L7	RPL7	;	2	2	2	2	1	1	1	0	0	0	0	0	0	0	0	0	0	0	0	0	1	0	1	0	1	1	1	0	0	0	0	0	0	0	0	0	0	0	0	0	1	0
P18859;A8MUH2	P18859;A8MUH2	2;2	2;2	2;2	ATP synthase-coupling factor 6, mitochondrial	ATP5J	;	2	2	2	2	1	2	1	1	1	1	1	1	2	2	1	1	0	0	0	0	2	1	1	1	1	2	1	1	1	1	1	1	2	2	1	1	0	0	0	0	2	1
O60832;A8MUT5;O60832-2;C9IYT0	O60832;A8MUT5;O60832-2;C9IYT0	16;16;12;8	16;16;12;8	16;16;12;8	H/ACA ribonucleoprotein complex subunit 4	DKC1	;;;	4	16	16	16	4	6	7	5	7	10	8	8	12	9	9	9	5	7	6	5	5	6	3	4	4	6	7	5	7	10	8	8	12	9	9	9	5	7	6	5	5	6
A8MUW5;Q52LJ0;H0YNA1;REV__A8MUW5	A8MUW5;Q52LJ0	11;9;2;1	11;9;2;1	8;8;2;0	Protein FAM98B	FAM98B	;	4	11	11	8	7	6	5	6	2	2	1	2	5	5	5	5	7	8	7	7	7	5	6	7	7	6	5	6	2	2	1	2	5	5	5	5	7	8	7	7	7	5
Q16643;A8MV58;Q16643-2;D6R9W4;D6RFI1;F8W9Z3;D6R9Q9;D6RCR4	Q16643;A8MV58;Q16643-2;D6R9W4	24;24;21;19;6;6;6;3	24;24;21;19;6;6;6;3	24;24;21;19;6;6;6;3	Drebrin	DBN1	;;;	8	24	24	24	20	18	18	19	21	19	21	20	20	18	18	18	19	16	18	16	20	19	20	20	20	18	18	19	21	19	21	20	20	18	18	18	19	16	18	16	20	19
Q9Y6Y0;A8MVR0	Q9Y6Y0;A8MVR0	2;2	2;2	2;2	Influenza virus NS1A-binding protein	IVNS1ABP	;	2	2	2	2	1	0	0	0	0	0	0	0	0	0	0	0	0	0	1	0	2	0	0	0	1	0	0	0	0	0	0	0	0	0	0	0	0	0	1	0	2	0
P49354;E9PQP6;A8MVX8;P49354-2;H0YE66;H0YCW1;E9PPM9	P49354;E9PQP6;A8MVX8;P49354-2;H0YE66;H0YCW1	4;4;4;4;3;2;1	4;4;4;4;3;2;1	4;4;4;4;3;2;1	Protein farnesyltransferase/geranylgeranyltransferase type-1 subunit alpha	FNTA	;;;;;	7	4	4	4	0	3	1	0	0	0	0	0	0	1	0	1	0	1	0	1	1	0	0	0	0	3	1	0	0	0	0	0	0	1	0	1	0	1	0	1	1	0
O43660;A8MW61;O43660-2;D6RA26;B7Z982;H0YAA2;H0YA24	O43660;A8MW61;O43660-2;D6RA26	15;15;15;9;3;2;2	15;15;15;9;3;2;2	15;15;15;9;3;2;2	Pleiotropic regulator 1	PLRG1	;;;	7	15	15	15	6	8	5	1	3	7	5	3	4	4	5	8	4	6	4	7	9	2	4	1	6	8	5	1	3	7	5	3	4	4	5	8	4	6	4	7	9	2
O15371;B4DVY1;A8MWD3;B0QYA5;B0QYA4;B0QYA3;B0QYA6;B0QYA7;B0QYA8	O15371;B4DVY1;A8MWD3	16;16;16;7;6;5;5;4;3	16;16;16;7;6;5;5;4;3	16;16;16;7;6;5;5;4;3	Eukaryotic translation initiation factor 3 subunit D	EIF3D	;;	9	16	16	16	10	8	8	11	3	3	4	3	6	4	5	6	11	10	9	10	11	12	11	11	10	8	8	11	3	3	4	3	6	4	5	6	11	10	9	10	11	12
P62308;A8MWD9;Q49AN9;F5H013;F5H5R7;C9JVQ0	P62308;A8MWD9;Q49AN9;F5H013;F5H5R7;C9JVQ0	4;4;3;3;2;2	4;4;3;3;2;2	4;4;3;3;2;2	Small nuclear ribonucleoprotein G;Putative small nuclear ribonucleoprotein G-like protein 15	SNRPG;SNRPGP15	;;;;;	6	4	4	4	3	3	2	2	2	2	2	2	2	2	2	2	2	3	2	2	2	2	2	2	3	3	2	2	2	2	2	2	2	2	2	2	2	3	2	2	2	2
P19022;A8MWK3;P55283;C9J126;C9J8J8;F5GY85;G3V1P8	P19022;A8MWK3	22;22;2;2;2;2;2	22;22;2;2;2;2;2	22;22;2;2;2;2;2	Cadherin-2	CDH2	;	7	22	22	22	18	12	11	13	14	16	12	13	13	12	14	15	14	14	12	15	19	14	16	12	18	12	11	13	14	16	12	13	13	12	14	15	14	14	12	15	19	14
Q8TF74;A8MWR2;Q8TF74-2	Q8TF74;A8MWR2;Q8TF74-2	1;1;1	1;1;1	1;1;1	WAS/WASL-interacting protein family member 2	WIPF2	;;	3	1	1	1	0	1	1	1	1	0	1	0	0	1	1	1	0	0	1	0	1	1	0	1	0	1	1	1	1	0	1	0	0	1	1	1	0	0	1	0	1	1
Q96HR9;A8MWX0	Q96HR9;A8MWX0	1;1	1;1	1;1	Receptor expression-enhancing protein 6;Receptor expression-enhancing protein	REEP6	;	2	1	1	1	1	0	0	0	0	0	0	0	0	0	0	0	0	0	0	0	1	0	0	0	1	0	0	0	0	0	0	0	0	0	0	0	0	0	0	0	1	0
Q14203;E7EUR0;E7EX90;A8MWX9;E9PFS5;E9PGE1;A8MY36;G5E9H4;Q14203-2;Q6AWB1;C9JJD0;C9JKG6;E9PCY0;C9J1B7;C9JZA4;C9JTE5;C9JJN7;C9JJW7	Q14203;E7EUR0;E7EX90;A8MWX9;E9PFS5;E9PGE1;A8MY36;G5E9H4;Q14203-2;Q6AWB1	49;49;49;49;49;49;49;44;44;31;5;5;5;2;2;2;2;2	49;49;49;49;49;49;49;44;44;31;5;5;5;2;2;2;2;2	49;49;49;49;49;49;49;44;44;31;5;5;5;2;2;2;2;2	Dynactin subunit 1	DCTN1;DKFZp686E0752	;;;;;;;;;	18	49	49	49	36	29	25	29	18	23	26	22	23	18	21	24	29	30	30	24	39	28	31	29	36	29	25	29	18	23	26	22	23	18	21	24	29	30	30	24	39	28
O94967;O94967-2;O94967-3;A8MX09;E9PKZ6;E9PR96	O94967;O94967-2;O94967-3;A8MX09	3;3;3;3;1;1	3;3;3;3;1;1	3;3;3;3;1;1	WD repeat-containing protein 47	WDR47	;;;	6	3	3	3	1	0	0	0	0	0	0	0	0	0	0	1	0	0	0	0	2	0	0	0	1	0	0	0	0	0	0	0	0	0	0	1	0	0	0	0	2	0
P18074;E9PM96;A8MX75;Q7KZU6	P18074;E9PM96;A8MX75;Q7KZU6	2;2;2;2	2;2;2;2	2;2;2;2	TFIIH basal transcription factor complex helicase XPD subunit	ERCC2	;;;	4	2	2	2	1	0	0	0	0	0	0	0	0	0	0	0	0	0	0	0	0	0	1	0	1	0	0	0	0	0	0	0	0	0	0	0	0	0	0	0	0	0
Q13492;A8MX97;Q13492-3;Q13492-2;F8VPG7;E9PN05;E9PKP6;E9PI56;E9PLJ8;H0YCY1;O60641;E9PK13;E5RGY9;E9PDG8;F5GWN7;O60641-3;E5RI02;E9PJT1;E5RFU0;E5RHK9;E5RFC6;E5RK51;E5RIJ5	Q13492;A8MX97;Q13492-3;Q13492-2;F8VPG7;E9PN05	20;20;20;20;20;18;7;7;7;6;3;3;3;3;3;3;3;2;2;2;2;2;2	20;20;20;20;20;18;7;7;7;6;3;3;3;3;3;3;3;2;2;2;2;2;2	14;14;14;14;14;12;7;7;7;1;3;3;3;3;3;3;3;2;2;2;2;2;2	Phosphatidylinositol-binding clathrin assembly protein	PICALM	;;;;;	23	20	20	14	11	9	6	7	5	5	5	6	7	5	5	6	8	7	8	9	14	9	5	4	11	9	6	7	5	5	5	6	7	5	5	6	8	7	8	9	14	9
P43243;A8MXP9;D6REM6;D6R991;B3KM87;B7ZAV5;H0Y8T4;Q68E03;D6R8Z5;D6R9F3;D6RBS2;D6RCM3;D6REK4;D6RBK5;D6RB45;D6RAM9;D6RAY2;D6RBI2;D6RE02;D6RIA2;H0Y8S1	P43243;A8MXP9;D6REM6;D6R991	34;34;33;21;14;14;11;7;3;2;2;2;2;2;1;1;1;1;1;1;1	34;34;33;21;14;14;11;7;3;2;2;2;2;2;1;1;1;1;1;1;1	34;34;33;21;14;14;11;7;3;2;2;2;2;2;1;1;1;1;1;1;1	Matrin-3	MATR3	;;;	21	34	34	34	18	18	18	16	9	6	6	7	11	8	10	14	12	13	16	15	15	13	15	15	18	18	18	16	9	6	6	7	11	8	10	14	12	13	16	15	15	13
Q5H8X8;A8MXQ0;O95399;O95399-2	Q5H8X8;A8MXQ0;O95399;O95399-2	1;1;1;1	1;1;1;1	1;1;1;1	Urotensin-2	UTS2	;;;	4	1	1	1	1	1	1	1	1	1	1	1	1	1	1	1	1	1	1	1	1	1	1	1	1	1	1	1	1	1	1	1	1	1	1	1	1	1	1	1	1	1
Q92934;F5GY71;F5GYS3;A8MXU7	Q92934;F5GY71;F5GYS3;A8MXU7	1;1;1;1	1;1;1;1	1;1;1;1	Bcl2-associated agonist of cell death	BAD	;;;	4	1	1	1	1	0	0	0	0	1	0	0	1	0	1	1	0	1	1	0	0	0	0	0	1	0	0	0	0	1	0	0	1	0	1	1	0	1	1	0	0	0
A8MXV4	A8MXV4	2	2	1	Nucleoside diphosphate-linked moiety X motif 19, mitochondrial	NUDT19		1	2	2	1	1	0	0	0	0	0	1	0	1	1	1	1	0	0	1	1	0	0	0	0	1	0	0	0	0	0	1	0	1	1	1	1	0	0	1	1	0	0
O14874;E9PF13;Q96G95;A8MY43	O14874;E9PF13;Q96G95;A8MY43	2;2;2;2	2;2;2;2	2;2;2;2	[3-methyl-2-oxobutanoate dehydrogenase [lipoamide]] kinase, mitochondrial	BCKDK	;;;	4	2	2	2	0	0	0	0	0	0	1	0	0	0	0	0	0	0	0	0	1	0	0	0	0	0	0	0	0	0	1	0	0	0	0	0	0	0	0	0	1	0
Q15139;A8MYR5;F8WBA3;F8VZ98;H0YHL5	Q15139;A8MYR5;F8WBA3	3;3;3;1;1	2;2;2;1;1	2;2;2;1;1	Serine/threonine-protein kinase D1;Serine/threonine-protein kinase	PRKD1	;;	5	3	2	2	1	0	0	0	0	0	0	0	0	0	0	0	0	0	2	0	1	1	0	0	1	0	0	0	0	0	0	0	0	0	0	0	0	0	1	0	1	0
Q8WWK9;A8MYU4;Q8WWK9-3;E9PD90;C9J7Y4;Q8WWK9-2	Q8WWK9;A8MYU4;Q8WWK9-3;E9PD90	4;4;4;4;1;1	4;4;4;4;1;1	4;4;4;4;1;1	Cytoskeleton-associated protein 2	CKAP2	;;;	6	4	4	4	0	1	0	0	0	0	0	0	1	0	1	2	0	0	1	0	0	0	1	0	0	1	0	0	0	0	0	0	1	0	1	2	0	0	1	0	0	0
Q9NQ29;A8MYV2;Q9NQ29-2;Q9NQ29-3;B8ZZ10;B8ZZ09	Q9NQ29;A8MYV2;Q9NQ29-2;Q9NQ29-3;B8ZZ10	7;7;7;7;6;3	3;3;3;3;3;2	3;3;3;3;3;2	Putative RNA-binding protein Luc7-like 1	LUC7L	;;;;	6	7	3	3	6	2	2	3	0	0	0	1	2	2	2	2	1	3	3	5	3	3	3	3	2	0	0	1	0	0	0	0	0	0	0	0	0	1	1	2	0	1
Q5BKZ1;A8MYX1;B4E179	Q5BKZ1;A8MYX1;B4E179	3;3;2	3;3;2	3;3;2	DBIRD complex subunit ZNF326	ZNF326	;;	3	3	3	3	1	2	0	1	0	0	0	0	0	0	0	0	0	0	0	1	1	0	1	0	1	2	0	1	0	0	0	0	0	0	0	0	0	0	0	1	1	0
Q9UPQ9;Q9UPQ9-1;A8MYY3;C9J5L7;H0Y720;Q9UPQ9-2	Q9UPQ9;Q9UPQ9-1;A8MYY3;C9J5L7;H0Y720	21;21;21;21;20;2	21;21;21;21;20;2	21;21;21;21;20;2	Trinucleotide repeat-containing gene 6B protein	TNRC6B	;;;;	6	21	21	21	4	6	5	4	4	9	6	6	6	9	9	10	1	4	7	4	3	6	4	4	4	6	5	4	4	9	6	6	6	9	9	10	1	4	7	4	3	6
Q99733;A8MZ22;F5HFY4;C9J6D1;C9JZI7;E9PS34;E9PNJ7;A8MXH2;E9PKT8;E9PNW0;E9PJJ2;E9PKI2;E9PP22;C9J1B1;H0YCI4	Q99733;A8MZ22;F5HFY4;C9J6D1;C9JZI7;E9PS34;E9PNJ7;A8MXH2;E9PKT8;E9PNW0;E9PJJ2	12;12;12;10;10;8;8;8;8;7;7;5;5;4;4	11;11;11;9;9;7;7;7;7;6;6;5;5;4;4	11;11;11;9;9;7;7;7;7;6;6;5;5;4;4	Nucleosome assembly protein 1-like 4	NAP1L4	;;;;;;;;;;	15	12	11	11	9	8	8	7	9	8	9	6	9	7	8	7	8	8	10	8	10	7	7	7	8	7	7	6	8	7	8	5	8	6	7	6	7	7	9	7	9	6
P14406;A8MZ71;D6RIE3;D6RGV5;D6R9C3	P14406;A8MZ71;D6RIE3;D6RGV5;D6R9C3	2;2;2;2;1	2;2;2;2;1	2;2;2;2;1	Cytochrome c oxidase subunit 7A2, mitochondrial	COX7A2	;;;;	5	2	2	2	2	1	1	2	1	0	0	0	0	0	2	0	1	1	0	0	1	0	1	1	2	1	1	2	1	0	0	0	0	0	2	0	1	1	0	0	1	0
P62273;A8MZ73	P62273;A8MZ73	1;1	1;1	1;1	40S ribosomal protein S29	RPS29	;	2	1	1	1	1	1	0	0	0	1	0	0	0	1	0	1	1	0	0	0	1	1	0	0	1	1	0	0	0	1	0	0	0	1	0	1	1	0	0	0	1	1
Q9UL46;A8MZ76;C9JE52;H0YM70;H0YKU2	Q9UL46;A8MZ76;C9JE52;H0YM70	13;13;13;12;2	13;13;13;12;2	13;13;13;12;2	Proteasome activator complex subunit 2	PSME2	;;;	5	13	13	13	10	7	7	7	8	8	7	10	8	7	9	7	9	8	6	8	11	8	7	7	10	7	7	7	8	8	7	10	8	7	9	7	9	8	6	8	11	8
P61599;A8MZB2	P61599;A8MZB2	1;1	1;1	1;1	N-alpha-acetyltransferase 20	NAA20	;	2	1	1	1	1	0	0	0	0	0	0	0	1	0	0	0	0	0	0	0	1	0	0	0	1	0	0	0	0	0	0	0	1	0	0	0	0	0	0	0	1	0
O75909;O75909-1;A8MZK4;G3V5E1;G3V235;G3V2Q3;C9J9Q3;C9JSW4;C9JI13;O75909-2;O75909-4	O75909;O75909-1;A8MZK4;G3V5E1;G3V235;G3V2Q3;C9J9Q3;C9JSW4;C9JI13;O75909-2;O75909-4	2;2;2;2;1;1;1;1;1;1;1	2;2;2;2;1;1;1;1;1;1;1	2;2;2;2;1;1;1;1;1;1;1	Cyclin-K	CCNK	;;;;;;;;;;	11	2	2	2	0	0	1	1	1	0	1	0	0	1	1	0	0	1	1	0	1	0	0	0	0	0	1	1	1	0	1	0	0	1	1	0	0	1	1	0	1	0
Q9BSV6;B0V3J0;A9C4B9;E7EQB3	Q9BSV6;B0V3J0;A9C4B9;E7EQB3	4;4;4;4	4;4;4;4	4;4;4;4	tRNA-splicing endonuclease subunit Sen34	TSEN34	;;;	4	4	4	4	1	1	0	0	0	0	0	0	0	0	0	0	0	0	1	0	3	0	0	0	1	1	0	0	0	0	0	0	0	0	0	0	0	0	1	0	3	0
P01892;A9R9N8;F8VU18;A9R9N7;Q09160;E7EW36	P01892;A9R9N8;F8VU18;A9R9N7	15;15;15;15;5;5	15;15;15;15;5;5	0;0;0;0;0;0	HLA class I histocompatibility antigen, A-2 alpha chain	HLA-A	;;;	6	15	15	0	9	10	8	7	10	10	11	7	9	7	8	13	9	10	10	10	10	12	9	11	9	10	8	7	10	10	11	7	9	7	8	13	9	10	10	10	10	12
Q96GF1;A9X3U0;B4DMD6	Q96GF1;A9X3U0;B4DMD6	3;3;2	3;3;2	2;2;1	E3 ubiquitin-protein ligase RNF185	RNF185	;;	3	3	3	2	2	2	2	2	2	1	3	0	2	1	1	1	0	2	1	1	1	3	2	2	2	2	2	2	2	1	3	0	2	1	1	1	0	2	1	1	1	3
Q8IYB3;A9Z1X7;E9PCT1;Q8IYB3-2;B4DED5	Q8IYB3;A9Z1X7;E9PCT1;Q8IYB3-2	7;7;7;7;1	7;7;7;7;1	7;7;7;7;1	Serine/arginine repetitive matrix protein 1	SRRM1	;;;	5	7	7	7	1	1	0	2	2	2	0	0	2	2	2	5	0	1	0	3	1	2	3	1	1	1	0	2	2	2	0	0	2	2	2	5	0	1	0	3	1	2
O60825;B0FLL2;O60825-2;B4DY91;B4DI16;H0Y483;E9PGD4;Q16877;Q4VBA9;B7Z5C3;Q66S35;Q5XLC2;Q64EX5	O60825;B0FLL2;O60825-2;B4DY91;B4DI16	17;17;16;14;11;2;2;1;1;1;1;1;1	17;17;16;14;11;2;2;1;1;1;1;1;1	14;14;13;11;8;0;0;0;0;0;0;0;0	6-phosphofructo-2-kinase/fructose-2,6-bisphosphatase 2;6-phosphofructo-2-kinase;Fructose-2,6-bisphosphatase	PFKFB2	;;;;	13	17	17	14	7	8	4	4	2	2	2	1	4	3	3	3	0	6	7	5	4	7	3	4	7	8	4	4	2	2	2	1	4	3	3	3	0	6	7	5	4	7
Q9UH99;B0QY62;E9PDF7;H0Y686;B0QY67;B0QY64;B0QY63;E9PGW0	Q9UH99;B0QY62	7;7;2;1;1;1;1;1	7;7;2;1;1;1;1;1	7;7;2;1;1;1;1;1	SUN domain-containing protein 2	SUN2	;	8	7	7	7	1	4	2	3	0	1	0	0	0	0	0	0	0	2	2	1	0	1	2	4	1	4	2	3	0	1	0	0	0	0	0	0	0	2	2	1	0	1
Q969V6;E7ER32;B0QY83;E9PCL0	Q969V6;E7ER32;B0QY83;E9PCL0	7;7;7;7	3;3;3;3	3;3;3;3	MKL/myocardin-like protein 1	MKL1	;;;	4	7	3	3	4	3	3	2	2	2	1	2	1	2	2	2	2	1	2	2	2	2	3	3	1	1	1	0	1	1	0	0	0	0	0	0	0	0	0	0	0	0
Q9Y262;B0QY89;G8JLH4;B0QY90;B3KNG0;C9JHP4;C9K0Q7;H0Y7E6	Q9Y262;B0QY89;G8JLH4;B0QY90;B3KNG0	25;25;24;17;13;9;9;3	25;25;24;17;13;9;9;3	25;25;24;17;13;9;9;3	Eukaryotic translation initiation factor 3 subunit L	EIF3L	;;;;	8	25	25	25	18	14	15	15	12	12	10	13	10	9	10	13	19	17	18	16	21	14	17	18	18	14	15	15	12	12	10	13	10	9	10	13	19	17	18	16	21	14
Q8WUA7;B0QYI3;B0QYI1;Q8WUA7-3;Q8WUA7-2;Q9NU19;F8WDP1	Q8WUA7;B0QYI3;B0QYI1;Q8WUA7-3;Q8WUA7-2	6;6;5;5;5;1;1	6;6;5;5;5;1;1	6;6;5;5;5;1;1	TBC1 domain family member 22A	TBC1D22A	;;;;	7	6	6	6	3	2	4	2	0	0	1	1	2	1	1	1	0	3	2	3	2	2	3	2	3	2	4	2	0	0	1	1	2	1	1	1	0	3	2	3	2	2
Q01844;B0QYK0;B0QYK1;Q96FE8;Q96MX4;C9JGE3;Q01844-2;F8WC90;Q9BWA2	Q01844;B0QYK0;B0QYK1;Q96FE8;Q96MX4;C9JGE3;Q01844-2	6;6;6;6;6;5;5;1;1	6;6;6;6;6;5;5;1;1	6;6;6;6;6;5;5;1;1	RNA-binding protein EWS	EWSR1	;;;;;;	9	6	6	6	5	5	4	5	5	5	5	4	5	5	5	5	5	5	6	5	5	5	4	5	5	5	4	5	5	5	5	4	5	5	5	5	5	5	6	5	5	5
P63279;B0QYN7	P63279;B0QYN7	6;6	6;6	6;6	SUMO-conjugating enzyme UBC9	UBE2I	;	2	6	6	6	4	4	4	5	4	5	4	4	3	4	2	4	6	5	5	6	4	3	4	4	4	4	4	5	4	5	4	4	3	4	2	4	6	5	5	6	4	3
O43251;O43251-6;Q9NWB1;O43251-10;O43251-9;F8VR27;F8VZY7;B0QYV1;B0QYY4;C9JZB7;F8WAC5;F8W9K3;B7Z1U7;F8VZG9;Q9NWB1-3;O43251-4;O43251-5;O43251-2;Q9NWB1-4;Q9NWB1-5;O43251-7;Q9NWB1-2;O43251-8;A6NFN3;A6NEW5;B0QYY7;F8VRS4;O43251-3;B0QYY6	O43251;O43251-6;Q9NWB1;O43251-10;O43251-9;F8VR27;F8VZY7;B0QYV1;B0QYY4;C9JZB7;F8WAC5;F8W9K3;B7Z1U7;F8VZG9;Q9NWB1-3;O43251-4;O43251-5;O43251-2;Q9NWB1-4;Q9NWB1-5;O43251-7;Q9NWB1-2;O43251-8;A6NFN3;A6NEW5;B0QYY7;F8VRS4;O43251-3	5;5;5;5;5;5;5;5;5;5;5;5;5;5;5;5;5;5;5;5;5;5;5;4;4;3;3;3;1	5;5;5;5;5;5;5;5;5;5;5;5;5;5;5;5;5;5;5;5;5;5;5;4;4;3;3;3;1	5;5;5;5;5;5;5;5;5;5;5;5;5;5;5;5;5;5;5;5;5;5;5;4;4;3;3;3;1	RNA binding protein fox-1 homolog 2;RNA binding protein fox-1 homolog 1;RNA binding protein fox-1 homolog;RNA binding protein fox-1 homolog 3	RBFOX2;RBFOX1;RBFOX3	;;;;;;;;;;;;;;;;;;;;;;;;;;;	29	5	5	5	3	2	0	3	1	1	2	1	1	1	2	3	1	4	5	5	2	2	4	3	3	2	0	3	1	1	2	1	1	1	2	3	1	4	5	5	2	2
O43808;B0QYW5;F5GYD1;B4DU97	O43808;B0QYW5;F5GYD1;B4DU97	1;1;1;1	1;1;1;1	1;1;1;1	Peroxisomal membrane protein PMP34	SLC25A17	;;;	4	1	1	1	1	1	1	0	0	0	0	0	0	0	0	0	0	0	0	0	0	0	1	0	1	1	1	0	0	0	0	0	0	0	0	0	0	0	0	0	0	0
P41229;F5H3T1;P41229-3;P41229-2;B0QZ44;F8WDK1;F8W7H7;F8WF56	P41229;F5H3T1;P41229-3;P41229-2;B0QZ44	3;3;3;3;3;1;1;1	3;3;3;3;3;1;1;1	3;3;3;3;3;1;1;1	Lysine-specific demethylase 5C	KDM5C	;;;;	8	3	3	3	0	0	1	0	0	0	0	0	0	0	0	0	0	0	0	0	0	0	1	1	0	0	1	0	0	0	0	0	0	0	0	0	0	0	0	0	0	0
Q5SSJ5;B0QZK8;Q5SSJ5-5;B0QZK9;E9PD15;Q5SWC8;Q5SSJ5-2	Q5SSJ5;B0QZK8;Q5SSJ5-5;B0QZK9	3;3;3;2;1;1;1	3;3;3;2;1;1;1	3;3;3;2;1;1;1	Heterochromatin protein 1-binding protein 3	HP1BP3	;;;	7	3	3	3	2	1	2	2	2	2	2	1	2	3	1	2	0	0	1	0	1	0	0	2	2	1	2	2	2	2	2	1	2	3	1	2	0	0	1	0	1	0
Q14657;B0S8I7	Q14657;B0S8I7	4;4	4;4	4;4	EKC/KEOPS complex subunit LAGE3	LAGE3	;	2	4	4	4	3	2	1	3	2	2	2	3	2	2	2	2	2	2	3	2	4	3	2	2	3	2	1	3	2	2	2	3	2	2	2	2	2	2	3	2	4	3
P46379;B0UX83;G3V1Z5;P46379-2;P46379-3;F8VX53;F8VXY4;E7EMZ4;F6TH84;F6S6P2;F6UR09;F6U1F2;F6XTU0;F6RG75;F6WML8;F6VEM6;F6X9W3;F6U341;F6TC96;H0Y710;C9JAY9;E9PEC8;E7EPC5;H0Y4L1;H0Y7K4;H0Y759;H0Y410;H0Y583;H0Y571	P46379;B0UX83;G3V1Z5;P46379-2;P46379-3;F8VX53;F8VXY4;E7EMZ4;F6TH84	34;34;34;34;34;31;31;28;18;16;11;11;11;11;11;11;11;11;9;9;7;7;7;6;2;2;2;2;2	34;34;34;34;34;31;31;28;18;16;11;11;11;11;11;11;11;11;9;9;7;7;7;6;2;2;2;2;2	34;34;34;34;34;31;31;28;18;16;11;11;11;11;11;11;11;11;9;9;7;7;7;6;2;2;2;2;2	Large proline-rich protein BAG6	BAG6	;;;;;;;;	29	34	34	34	20	21	19	20	20	23	19	22	22	20	19	22	18	19	26	21	22	18	18	20	20	21	19	20	20	23	19	22	22	20	19	22	18	19	26	21	22	18
P26640;B0V043;H0Y4A6;E7EVJ6;Q5SP20;B4DZ61;H0Y426;B0V044;A2ABF4;H0Y3X9	P26640;B0V043;H0Y4A6	45;45;43;20;14;11;6;4;4;2	45;45;43;20;14;11;6;4;4;2	45;45;43;20;14;11;6;4;4;2	Valine--tRNA ligase	VARS	;;	10	45	45	45	34	35	33	34	29	28	24	25	29	28	27	29	38	31	30	29	39	32	34	32	34	35	33	34	29	28	24	25	29	28	27	29	38	31	30	29	39	32
P48444;B0YIW6;E9PEU4;Q6P1Q5;E9PK34	P48444;B0YIW6;E9PEU4	23;23;17;8;2	23;23;17;8;2	23;23;17;8;2	Coatomer subunit delta	ARCN1	;;	5	23	23	23	18	16	15	19	13	12	11	11	13	14	12	15	17	19	16	14	21	17	17	17	18	16	15	19	13	12	11	11	13	14	12	15	17	19	16	14	21	17
P51532;Q9HBD4;F5H0X5;B1A8Z4;B1A8Z7;B1A8Z6;B1A8Z5;H0YGM3;F6XE55;F6XDY1;F6UH26;B1ALG1;B1ALG2;F6XG14;B1ALF6;F6VDE0	P51532;Q9HBD4;F5H0X5;B1A8Z4;B1A8Z7;B1A8Z6;B1A8Z5	11;11;11;11;11;11;11;2;1;1;1;1;1;1;1;1	11;11;11;11;11;11;11;2;1;1;1;1;1;1;1;1	3;3;3;3;3;3;3;0;0;0;0;0;0;0;0;0	Transcription activator BRG1	SMARCA4	;;;;;;	16	11	11	3	5	6	4	3	1	0	1	0	0	1	1	0	2	4	6	2	5	1	4	3	5	6	4	3	1	0	1	0	0	1	1	0	2	4	6	2	5	1
Q14166;B1AH89;E9PGR8	Q14166;B1AH89	13;13;2	13;13;2	13;13;2	Tubulin--tyrosine ligase-like protein 12	TTLL12	;	3	13	13	13	7	7	6	5	0	0	0	0	3	3	1	1	6	6	6	7	9	8	7	7	7	7	6	5	0	0	0	0	3	3	1	1	6	6	6	7	9	8
Q9NSP4;B1AHQ9;Q9NSP4-2;B1AHQ7;B1AHQ6;B1AHQ8	Q9NSP4;B1AHQ9;Q9NSP4-2;B1AHQ7;B1AHQ6	4;4;4;3;3;1	4;4;4;3;3;1	4;4;4;3;3;1	Centromere protein M	CENPM	;;;;	6	4	4	4	0	0	1	2	0	0	0	0	1	1	0	0	0	1	0	0	1	2	0	2	0	0	1	2	0	0	0	0	1	1	0	0	0	1	0	0	1	2
Q9UH03;B7Z686;B1AHR1;Q9UH03-2;B1AHR2	Q9UH03;B7Z686;B1AHR1;Q9UH03-2	4;4;4;4;1	4;4;4;4;1	4;4;4;4;1	Neuronal-specific septin-3	2018-09-03	;;;	5	4	4	4	2	1	1	1	2	1	2	2	1	2	1	3	1	2	2	1	3	2	1	2	2	1	1	1	2	1	2	2	1	2	1	3	1	2	2	1	3	2
P35914;B1AK13;F5GYT9;B4DUP4;Q8TB92-2;Q8TB92;G5E9S9;B7Z4D4;H0Y2L7;B7Z212;F8W793	P35914;B1AK13;F5GYT9;B4DUP4	8;8;5;5;2;2;2;2;2;2;2	8;8;5;5;2;2;2;2;2;2;2	8;8;5;5;2;2;2;2;2;2;2	Hydroxymethylglutaryl-CoA lyase, mitochondrial	HMGCL	;;;	11	8	8	8	3	3	1	2	1	1	1	1	0	1	2	1	3	1	5	1	6	1	1	3	3	3	1	2	1	1	1	1	0	1	2	1	3	1	5	1	6	1
Q6P587;Q6P587-2;B1AK40	Q6P587;Q6P587-2;B1AK40	5;5;5	5;5;5	5;5;5	Acylpyruvase FAHD1, mitochondrial	FAHD1	;;	3	5	5	5	4	4	4	3	3	3	3	4	3	3	2	4	4	3	3	4	4	4	4	3	4	4	4	3	3	3	3	4	3	3	2	4	4	3	3	4	4	4
Q92643;B1AK81;B4E2M3;A6NEM5	Q92643;B1AK81;B4E2M3	3;3;3;1	3;3;3;1	3;3;3;1	GPI-anchor transamidase	PIGK	;;	4	3	3	3	0	2	1	2	1	1	1	0	1	1	0	0	0	2	1	1	1	1	2	1	0	2	1	2	1	1	1	0	1	1	0	0	0	2	1	1	1	1
P47756-2;B1AK87;B1AK88;E7EQ40;P47756;F6USW4;B1AK85;F6Q0E3	P47756-2;B1AK87;B1AK88;E7EQ40;P47756;F6USW4;B1AK85	18;18;18;18;14;11;11;6	18;18;18;18;14;11;11;6	17;17;17;17;14;11;11;6	F-actin-capping protein subunit beta	CAPZB	;;;;;;	8	18	18	17	12	10	9	10	13	12	11	10	11	12	11	12	12	10	12	10	12	10	8	12	12	10	9	10	13	12	11	10	11	12	11	12	12	10	12	10	12	10
Q5TZA2;B1AKD8;Q5TZA2-2;Q8IVE0	Q5TZA2;B1AKD8;Q5TZA2-2	4;4;3;1	4;4;3;1	4;4;3;1	Rootletin	CROCC	;;	4	4	4	4	2	2	1	0	2	2	2	1	2	2	2	2	2	1	1	2	2	1	2	2	2	2	1	0	2	2	2	1	2	2	2	2	2	1	1	2	2	1
O43847;O43847-2;F5H6R2;B1AKJ5;G3V1R5;F5H7V1;E9PHF8;H0Y5G9	O43847;O43847-2;F5H6R2;B1AKJ5;G3V1R5;F5H7V1	29;29;29;29;25;16;13;12	29;29;29;29;25;16;13;12	29;29;29;29;25;16;13;12	Nardilysin	NRD1	;;;;;	8	29	29	29	18	12	11	12	7	8	8	6	7	7	8	9	12	20	16	15	21	12	14	15	18	12	11	12	7	8	8	6	7	7	8	9	12	20	16	15	21	12
Q9NRA8;B1AKL4;Q9NRA8-2;B1AKL3;B1AKL5;B4DR76	Q9NRA8;B1AKL4;Q9NRA8-2;B1AKL3	3;3;2;2;1;1	3;3;2;2;1;1	3;3;2;2;1;1	Eukaryotic translation initiation factor 4E transporter	EIF4ENIF1	;;;	6	3	3	3	0	0	1	0	1	0	0	0	0	2	0	0	0	1	1	0	2	0	0	1	0	0	1	0	1	0	0	0	0	2	0	0	0	1	1	0	2	0
Q92845;F5H591;B1AKU5;B1AKU4;B7Z7E7	Q92845;F5H591;B1AKU5;B1AKU4;B7Z7E7	4;4;4;4;2	3;3;3;3;2	3;3;3;3;2	Kinesin-associated protein 3	KIFAP3	;;;;	5	4	3	3	0	1	0	0	0	0	0	0	0	0	0	0	0	0	0	0	4	0	0	0	0	0	0	0	0	0	0	0	0	0	0	0	0	0	0	0	3	0
Q9NVA1;B1AKV4;B1AKV3;Q9NVA1-4;Q9NVA1-2;F8WCR2;B7Z1C6;F5H4C5;B7Z7J8;B7Z314;B1AKV2;B1AKV6;Q9NVA1-3;B1AKV5	Q9NVA1;B1AKV4;B1AKV3;Q9NVA1-4;Q9NVA1-2;F8WCR2;B7Z1C6;F5H4C5;B7Z7J8;B7Z314;B1AKV2;B1AKV6;Q9NVA1-3;B1AKV5	2;2;2;2;2;1;1;1;1;1;1;1;1;1	2;2;2;2;2;1;1;1;1;1;1;1;1;1	2;2;2;2;2;1;1;1;1;1;1;1;1;1	Ubiquinol-cytochrome-c reductase complex assembly factor 1	UQCC1	;;;;;;;;;;;;;	14	2	2	2	1	1	1	1	0	1	1	0	1	1	0	0	0	2	1	0	0	1	0	1	1	1	1	1	0	1	1	0	1	1	0	0	0	2	1	0	0	1
Q8N983;H0Y6Y8;B1AL05;B5MDQ2;Q8N983-4;Q8N983-3;Q8N983-2;C9J5Q3;B1AL06;H0YBU8	Q8N983;H0Y6Y8;B1AL05;B5MDQ2;Q8N983-4;Q8N983-3;Q8N983-2;C9J5Q3;B1AL06;H0YBU8	2;2;2;2;2;2;2;2;2;1	2;2;2;2;2;2;2;2;2;1	2;2;2;2;2;2;2;2;2;1	39S ribosomal protein L43, mitochondrial	MRPL43	;;;;;;;;;	10	2	2	2	1	0	1	0	1	1	0	0	0	1	0	1	0	1	0	1	0	0	0	0	1	0	1	0	1	1	0	0	0	1	0	1	0	1	0	1	0	0
Q14155-1;B1ALK7;B7Z6G2;Q14155-5;Q14155;E9PDQ5;Q14155-6;Q14155-2;Q14155-3;E7EUY6;H0YFH7	Q14155-1;B1ALK7;B7Z6G2;Q14155-5;Q14155;E9PDQ5;Q14155-6;Q14155-2;Q14155-3	5;5;5;5;3;3;3;3;3;1;1	5;5;5;5;3;3;3;3;3;1;1	4;4;4;4;2;2;2;2;2;1;1	Rho guanine nucleotide exchange factor 7	ARHGEF7	;;;;;;;;	11	5	5	4	0	1	0	2	0	0	0	0	0	0	0	0	0	1	1	1	1	1	2	1	0	1	0	2	0	0	0	0	0	0	0	0	0	1	1	1	1	1
Q9P0T7;B1ALM5;Q9NQ34;B1ALM7;B1ALM8;Q7Z649	Q9P0T7;B1ALM5	4;4;1;1;1;1	4;4;1;1;1;1	4;4;1;1;1;1	Transmembrane protein 9	TMEM9	;	6	4	4	4	2	2	3	1	1	2	2	1	1	1	1	2	0	1	2	2	1	1	2	1	2	2	3	1	1	2	2	1	1	1	1	2	0	1	2	2	1	1
B1ALY0;Q8IXS6-2;D3YTA4;C9JA33;Q8IXS6;C9JZH4	B1ALY0;Q8IXS6-2;D3YTA4;C9JA33;Q8IXS6	17;15;14;13;12;6	9;8;8;7;7;1	9;8;8;7;7;1	Paralemmin-2	PALM2-AKAP2;PALM2	;;;;	6	17	9	9	6	8	7	8	12	13	12	9	10	11	11	13	6	10	9	10	8	7	9	9	4	4	4	4	7	7	7	4	4	5	5	6	3	6	5	5	3	4
Q14141;B1AMS2;F5H1J5;E7ETH8;Q14141-2;Q14141-4;B4E049;F8W8Q8;Q14141-3	Q14141;B1AMS2;F5H1J5;E7ETH8;Q14141-2;Q14141-4;B4E049	14;14;14;14;14;14;12;5;5	5;5;5;5;5;5;4;3;3	5;5;5;5;5;5;4;3;3	Septin-6	2018-09-06	;;;;;;	9	14	5	5	11	10	11	11	13	12	12	10	12	10	12	10	11	8	12	11	12	11	10	11	4	4	4	4	5	5	5	4	4	4	4	4	3	3	3	4	4	4
Q9Y3B2;B1AMU3;B1AMU7	Q9Y3B2;B1AMU3;B1AMU7	2;2;1	2;2;1	2;2;1	Exosome complex component CSL4	EXOSC1	;;	3	2	2	2	1	0	1	1	0	0	0	0	0	0	1	1	0	0	1	0	1	1	0	1	1	0	1	1	0	0	0	0	0	0	1	1	0	0	1	0	1	1
Q8IZA0;B1AN15;E7EN73;Q8IZA0-2;H0Y4S8;C9J519;Q8IZA0-3	Q8IZA0;B1AN15;E7EN73;Q8IZA0-2	5;5;5;5;2;2;2	5;5;5;5;2;2;2	5;5;5;5;2;2;2	Dyslexia-associated protein KIAA0319-like protein	KIAA0319L	;;;	7	5	5	5	0	1	1	1	1	2	1	0	1	1	1	1	0	1	1	0	1	1	0	0	0	1	1	1	1	2	1	0	1	1	1	1	0	1	1	0	1	1
Q99707;B1ANE3;B4DST3;B7ZLW7	Q99707;B1ANE3;B4DST3;B7ZLW7	4;4;4;4	4;4;4;4	4;4;4;4	Methionine synthase	MTR	;;;	4	4	4	4	1	2	0	1	0	0	0	0	0	0	0	0	0	1	1	2	0	1	0	1	1	2	0	1	0	0	0	0	0	0	0	0	0	1	1	2	0	1
Q16774;B1ANH0;F5GXL9;B1ANH5;B1ANG9;B1ANH6;B1ANH2;B1ANH1;B1ANH3;E9PEG7	Q16774;B1ANH0;F5GXL9;B1ANH5;B1ANG9;B1ANH6;B1ANH2;B1ANH1	3;3;2;2;2;2;2;2;1;1	3;3;2;2;2;2;2;2;1;1	3;3;2;2;2;2;2;2;1;1	Guanylate kinase	GUK1	;;;;;;;	10	3	3	3	1	1	3	1	0	0	0	0	0	0	0	0	1	1	0	2	2	2	1	1	1	1	3	1	0	0	0	0	0	0	0	0	1	1	0	2	2	2
P07602;C9JIZ6;F8W6Z6;B1AVU8;P07602-2;P07602-3;F5H0X6;Q5BJH1	P07602;C9JIZ6;F8W6Z6;B1AVU8;P07602-2;P07602-3;F5H0X6;Q5BJH1	12;12;12;12;12;12;10;6	12;12;12;12;12;12;10;6	12;12;12;12;12;12;10;6	Prosaposin;Saposin-A;Saposin-B-Val;Saposin-B;Saposin-C;Saposin-D	PSAP	;;;;;;;	8	12	12	12	9	7	6	6	8	6	8	5	7	6	7	9	9	8	7	7	8	8	8	5	9	7	6	6	8	6	8	5	7	6	7	9	9	8	7	7	8	8
P35749;B1PS43;Q3MIV8;Q3MNF0;Q3MNF1	P35749;B1PS43;Q3MIV8;Q3MNF0;Q3MNF1	23;23;23;23;23	1;1;1;1;1	1;1;1;1;1	Myosin-11	MYH11	;;;;	5	23	1	1	18	18	17	14	14	14	13	16	16	16	17	17	20	19	19	17	19	17	15	11	0	0	1	0	0	0	0	0	0	0	0	0	0	0	0	0	0	0
Q9BQ13;B2R9R8	Q9BQ13;B2R9R8	7;7	7;7	7;7	BTB/POZ domain-containing protein KCTD14	KCTD14	;	2	7	7	7	6	3	2	3	2	2	3	2	3	5	2	5	2	2	2	1	5	2	1	1	6	3	2	3	2	2	3	2	3	5	2	5	2	2	2	1	5	2
O95168;B2RUY3;F2Z3P9;C9JXQ9	O95168;B2RUY3;F2Z3P9;C9JXQ9	2;2;1;1	2;2;1;1	2;2;1;1	NADH dehydrogenase [ubiquinone] 1 beta subcomplex subunit 4	NDUFB4	;;;	4	2	2	2	0	2	1	1	0	0	1	0	2	1	0	1	0	1	1	0	2	1	1	1	0	2	1	1	0	0	1	0	2	1	0	1	0	1	1	0	2	1
Q9Y6N7;C9JVN5;F8WAA2;E9PD49;B2RXI1;Q9Y6N7-4;Q9Y6N7-3;Q9Y6N7-2;Q9HCK4;F8WBR3;C9JHF2;F8W703;Q9HCK4-2;Q19AB5	Q9Y6N7;C9JVN5;F8WAA2;E9PD49;B2RXI1;Q9Y6N7-4;Q9Y6N7-3;Q9Y6N7-2	13;13;13;13;13;13;13;13;2;2;2;2;2;2	13;13;13;13;13;13;13;13;2;2;2;2;2;2	13;13;13;13;13;13;13;13;2;2;2;2;2;2	Roundabout homolog 1	ROBO1	;;;;;;;	14	13	13	13	1	6	1	5	5	2	3	1	1	0	1	6	1	4	3	5	1	5	3	2	1	6	1	5	5	2	3	1	1	0	1	6	1	4	3	5	1	5
Q6NYC1;B2WTI4;Q6NYC1-2;Q6NYC1-3	Q6NYC1;B2WTI4;Q6NYC1-2;Q6NYC1-3	6;6;6;6	6;6;6;6	6;6;6;6	Bifunctional arginine demethylase and lysyl-hydroxylase JMJD6	JMJD6	;;;	4	6	6	6	3	3	1	1	1	1	1	0	1	1	1	2	3	5	3	1	2	1	1	1	3	3	1	1	1	1	1	0	1	1	1	2	3	5	3	1	2	1
B2ZZ83;Q8WXT3	B2ZZ83	126;1	109;1	2;0	Filamin-B	FLNB		2	126	109	2	102	89	92	88	90	87	92	79	83	80	78	94	101	89	91	96	106	87	86	88	86	76	79	76	78	75	81	69	72	69	68	81	87	76	78	83	91	75
Q9Y6I4;B3KMX7;H0YLB7;H0YKU8;Q6JHV3;H0YMI4;F5H1A6;B4DWJ6	Q9Y6I4;B3KMX7;H0YLB7;H0YKU8;Q6JHV3;H0YMI4;F5H1A6;B4DWJ6	2;2;2;2;2;2;2;1	2;2;2;2;2;2;2;1	2;2;2;2;2;2;2;1	Ubiquitin carboxyl-terminal hydrolase 3;Ubiquitin carboxyl-terminal hydrolase	USP3	;;;;;;;	8	2	2	2	0	0	0	1	0	0	0	0	0	0	0	0	0	2	1	0	0	1	0	1	0	0	0	1	0	0	0	0	0	0	0	0	0	2	1	0	0	1
P55209;F8VY35;F8W0J6;F5H4R6;H0YIV4;B3KNT8;F8W020;F8VUX1;H0YHC3;F8VXI6;H0YH88;F5H1X5;F8VVB5;F8VUC3;B7Z4K9	P55209;F8VY35;F8W0J6;F5H4R6;H0YIV4;B3KNT8;F8W020;F8VUX1;H0YHC3;F8VXI6;H0YH88;F5H1X5	13;13;13;13;13;13;12;12;11;11;10;7;6;1;1	13;13;13;13;13;13;12;12;11;11;10;7;6;1;1	2;2;2;2;2;2;2;2;0;2;0;2;2;0;0	Nucleosome assembly protein 1-like 1	NAP1L1	;;;;;;;;;;;	15	13	13	2	7	6	6	7	7	7	7	7	7	6	6	4	8	10	9	8	9	7	8	6	7	6	6	7	7	7	7	7	7	6	6	4	8	10	9	8	9	7
Q9BXK5;B7Z238;B3KPE7	Q9BXK5;B7Z238;B3KPE7	4;4;4	4;4;4	4;4;4	Bcl-2-like protein 13	BCL2L13	;;	3	4	4	4	1	2	2	3	1	2	0	1	2	1	2	2	0	1	2	2	3	1	1	1	1	2	2	3	1	2	0	1	2	1	2	2	0	1	2	2	3	1
Q9NY65;C9J2C0;B3KPW9;Q9H853;C9K0S6	Q9NY65;C9J2C0;B3KPW9	16;16;16;2;2	2;2;2;0;0	2;2;2;0;0	Tubulin alpha-8 chain	TUBA8	;;	5	16	2	2	12	10	11	12	10	9	10	9	8	9	11	8	10	11	12	11	13	10	10	11	0	0	0	0	0	0	0	0	0	0	0	0	0	1	0	1	1	0
Q6YP21;B3KQ13;Q6YP21-2	Q6YP21;B3KQ13	7;7;2	7;7;2	7;7;2	Kynurenine--oxoglutarate transaminase 3	CCBL2	;	3	7	7	7	4	2	1	1	1	1	1	0	1	3	1	1	0	1	2	0	1	1	0	1	4	2	1	1	1	1	1	0	1	3	1	1	0	1	2	0	1	1
P30101;B3KQT9;G5EA52;F5H119	P30101;B3KQT9;G5EA52;F5H119	31;31;31;16	31;31;31;16	31;31;31;16	Protein disulfide-isomerase A3;Protein disulfide-isomerase	PDIA3	;;;	4	31	31	31	23	26	26	23	23	24	24	25	22	19	20	20	30	27	28	23	27	26	24	24	23	26	26	23	23	24	24	25	22	19	20	20	30	27	28	23	27	26
P51178;B3KR14	P51178;B3KR14	5;5	5;5	5;5	1-phosphatidylinositol 4,5-bisphosphate phosphodiesterase delta-1	PLCD1	;	2	5	5	5	0	0	1	0	0	0	0	0	0	0	0	0	0	2	1	1	1	1	0	0	0	0	1	0	0	0	0	0	0	0	0	0	0	2	1	1	1	1
Q9UKI8;B3KR15;Q9UKI8-2;B4DX87;Q9UKI8-3;B3KRP1;F8W7X8;F8WAU8	Q9UKI8;B3KR15;Q9UKI8-2;B4DX87;Q9UKI8-3;B3KRP1	6;6;5;5;4;3;1;1	1;1;0;1;0;1;0;0	1;1;0;1;0;1;0;0	Serine/threonine-protein kinase tousled-like 1	TLK1	;;;;;	8	6	1	1	3	3	3	3	2	2	2	1	3	2	3	2	1	3	1	2	5	4	1	4	0	1	0	0	0	0	0	0	0	0	0	0	0	0	0	0	1	0
O76054;B3KRD8;F5H3U4;O76054-4;C9JZI9;Q9UDX4;C9JYY7;C9IYR5;B5MC44;E9PE57;E7EN74	O76054;B3KRD8;F5H3U4;O76054-4	7;7;6;5;3;1;1;1;1;1;1	7;7;6;5;3;1;1;1;1;1;1	7;7;6;5;3;1;1;1;1;1;1	SEC14-like protein 2	SEC14L2	;;;	11	7	7	7	3	3	4	3	3	2	2	4	2	2	4	4	1	2	3	4	4	1	4	2	3	3	4	3	3	2	2	4	2	2	4	4	1	2	3	4	4	1
F5GXJ1;B3KRI2;O75251;F5H5N1;F5GX93;C9JKS5;F5H273;F5H350;Q6ZS38	F5GXJ1;B3KRI2;O75251;F5H5N1;F5GX93;C9JKS5	5;5;4;4;3;3;2;2;2	5;5;4;4;3;3;2;2;2	5;5;4;4;3;3;2;2;2	NADH dehydrogenase [ubiquinone] iron-sulfur protein 7, mitochondrial	NDUFS7	;;;;;	9	5	5	5	1	2	1	0	1	0	0	0	1	2	1	0	1	1	1	0	4	1	1	2	1	2	1	0	1	0	0	0	1	2	1	0	1	1	1	0	4	1
O00303;B4DMT5;B3KSH1;H0YDT6;E9PQV8	O00303;B4DMT5;B3KSH1	14;14;14;4;2	14;14;14;4;2	14;14;14;4;2	Eukaryotic translation initiation factor 3 subunit F	EIF3F	;;	5	14	14	14	10	9	11	10	8	9	9	8	7	9	9	7	13	11	13	11	11	9	10	10	10	9	11	10	8	9	9	8	7	9	9	7	13	11	13	11	11	9
Q9H3P2;B3KSP0;H0Y3X6;Q9H3P2-7;C9JEM7;C9JHL4	Q9H3P2;B3KSP0;H0Y3X6;Q9H3P2-7	7;7;7;5;2;2	7;7;7;5;2;2	7;7;7;5;2;2	Negative elongation factor A	NELFA;WHSC2	;;;	6	7	7	7	3	5	4	3	5	3	3	2	4	3	2	4	1	3	3	3	5	4	4	3	3	5	4	3	5	3	3	2	4	3	2	4	1	3	3	3	5	4
Q9NZ01;B3KSQ1;Q9NZ01-2	Q9NZ01;B3KSQ1	11;11;3	11;11;3	11;11;3	Very-long-chain enoyl-CoA reductase	TECR	;	3	11	11	11	4	5	3	4	3	3	5	3	3	4	3	3	4	3	3	4	4	4	4	3	4	5	3	4	3	3	5	3	3	4	3	3	4	3	3	4	4	4
Q96S55;Q96S55-2;B3KT25;Q96S55-3	Q96S55;Q96S55-2;B3KT25;Q96S55-3	2;2;2;1	2;2;2;1	2;2;2;1	ATPase WRNIP1	WRNIP1	;;;	4	2	2	2	0	1	1	0	0	0	0	0	0	0	0	0	0	0	0	0	0	1	1	0	0	1	1	0	0	0	0	0	0	0	0	0	0	0	0	0	0	1
Q9UBU8-2;B3KTM8;Q9UBU8;H0YMJ0;H0YLJ3;B7Z6R1;H0YNE0;H0YM21;H0YLV1;H0YMT8;H0YNX3	Q9UBU8-2;B3KTM8;Q9UBU8;H0YMJ0;H0YLJ3;B7Z6R1;H0YNE0	10;10;9;8;8;6;5;4;3;3;1	10;10;9;8;8;6;5;4;3;3;1	9;9;8;7;7;5;5;3;3;3;1	Mortality factor 4-like protein 1	MORF4L1	;;;;;;	11	10	10	9	2	3	3	4	1	1	0	0	0	2	0	1	3	2	3	2	4	2	1	2	2	3	3	4	1	1	0	0	0	2	0	1	3	2	3	2	4	2
Q8N9N2;Q8N9N2-2;H0YE76;B3KU20;H0YCB3;F5H874;E9PM82;E9PSA3;E9PR40;H0YER2;E9PQZ6	Q8N9N2;Q8N9N2-2;H0YE76;B3KU20;H0YCB3;F5H874;E9PM82;E9PSA3;E9PR40;H0YER2;E9PQZ6	2;2;2;2;2;2;1;1;1;1;1	2;2;2;2;2;2;1;1;1;1;1	2;2;2;2;2;2;1;1;1;1;1	Activating signal cointegrator 1 complex subunit 1	ASCC1	;;;;;;;;;;	11	2	2	2	0	0	0	0	0	0	0	0	0	0	0	0	0	1	0	0	1	1	0	0	0	0	0	0	0	0	0	0	0	0	0	0	0	1	0	0	1	1
B3KUP0	B3KUP0	7	1	1				1	7	1	1	5	5	5	6	1	1	1	2	3	4	4	4	4	5	5	4	7	5	4	6	1	1	1	1	1	1	1	1	1	1	1	1	1	1	1	1	1	1
Q9BUL5;B3KVH8;Q9BUL5-2;C9J6D8	Q9BUL5;B3KVH8;Q9BUL5-2;C9J6D8	4;4;2;2	4;4;2;2	4;4;2;2	PHD finger protein 23	PHF23	;;;	4	4	4	4	1	3	1	1	0	0	0	0	1	0	1	0	0	1	0	0	2	0	0	1	1	3	1	1	0	0	0	0	1	0	1	0	0	1	0	0	2	0
P63162;B3KVR1;Q96AY2;D6RIT8;F8W714;Q96AY2-2	P63162;B3KVR1	6;6;1;1;1;1	1;1;1;1;1;1	1;1;1;1;1;1	Small nuclear ribonucleoprotein-associated protein N	SNRPN	;	6	6	1	1	4	4	4	5	4	3	4	4	4	4	3	3	4	4	4	4	4	4	3	4	0	0	0	1	0	0	0	0	0	0	0	0	0	0	0	1	0	0
P36776;B3KXS5;F5GZ27	P36776;B3KXS5;F5GZ27	19;19;19	19;19;19	19;19;19	Lon protease homolog, mitochondrial	LONP1	;;	3	19	19	19	8	10	6	10	2	1	0	2	3	3	3	6	6	10	11	9	10	10	9	8	8	10	6	10	2	1	0	2	3	3	3	6	6	10	11	9	10	10
O43747;B3KXW5;O43747-2;E7EUH1;F5GZV5;B4DGE1	O43747;B3KXW5;O43747-2;E7EUH1;F5GZV5	19;19;19;16;12;4	19;19;19;16;12;4	19;19;19;16;12;4	AP-1 complex subunit gamma-1	AP1G1	;;;;	6	19	19	19	13	9	11	8	9	9	8	6	9	8	9	9	13	10	9	8	16	9	10	8	13	9	11	8	9	9	8	6	9	8	9	9	13	10	9	8	16	9
B3KYA7;Q13188;E5RFQ9;Q8NBU1;E5RIM6	B3KYA7;Q13188	15;14;7;5;4	9;8;5;3;3	9;8;5;3;3	Serine/threonine-protein kinase 3;Serine/threonine-protein kinase 3 36kDa subunit;Serine/threonine-protein kinase 3 20kDa subunit	STK3	;	5	15	9	9	6	3	2	1	2	3	3	4	4	8	4	8	2	1	1	2	7	9	5	4	2	1	1	0	1	1	1	2	2	5	1	4	0	0	0	0	4	6
O75419;B4DDB4;E9PDH7;C9K087	O75419;B4DDB4;E9PDH7	7;7;7;1	7;7;7;1	7;7;7;1	Cell division control protein 45 homolog	CDC45	;;	4	7	7	7	3	3	2	2	1	0	1	0	0	0	1	0	2	2	3	1	5	4	1	3	3	3	2	2	1	0	1	0	0	0	1	0	2	2	3	1	5	4
P30153;B4DDF7;F5H3X9;E9PH38;B4E1Q0;E9PPI5;E9PHZ6;C9J9C1;E9PNM7	P30153;B4DDF7;F5H3X9;E9PH38	22;22;19;17;9;2;2;2;1	22;22;19;17;9;2;2;2;1	18;18;17;15;8;0;0;1;0	Serine/threonine-protein phosphatase 2A 65 kDa regulatory subunit A alpha isoform	PPP2R1A	;;;	9	22	22	18	17	17	15	17	15	16	16	14	15	13	13	13	19	17	18	14	18	15	18	15	17	17	15	17	15	16	16	14	15	13	13	13	19	17	18	14	18	15
O95453;B4DDG8;B4DWR4;B4DSB0;F5H1Z4	O95453;B4DDG8;B4DWR4;B4DSB0	17;17;16;13;3	17;17;16;13;3	17;17;16;13;3	Poly(A)-specific ribonuclease PARN	PARN	;;;	5	17	17	17	8	8	7	6	10	9	10	6	9	10	7	11	5	9	6	7	9	11	7	8	8	8	7	6	10	9	10	6	9	10	7	11	5	9	6	7	9	11
Q10469;B4DDK9	Q10469;B4DDK9	1;1	1;1	1;1	Alpha-1,6-mannosyl-glycoprotein 2-beta-N-acetylglucosaminyltransferase	MGAT2	;	2	1	1	1	0	0	0	0	0	0	0	0	0	0	0	0	0	0	1	1	0	0	0	0	0	0	0	0	0	0	0	0	0	0	0	0	0	0	1	1	0	0
P54619;F8VYY9;B4DDT7;F8W9D1;F8VVA3;H0YIC9;F8VPF5;F8VZX1;F8VRY2;H0YHF8;F8VSL2;F8VSH3;F8VU55;Q9UGJ0;E9PGP6;B4DUK8;G8JLM0;Q9UGJ0-2;Q9UGJ0-3	P54619;F8VYY9;B4DDT7;F8W9D1;F8VVA3;H0YIC9	10;10;10;8;6;5;4;4;3;3;3;2;2;1;1;1;1;1;1	10;10;10;8;6;5;4;4;3;3;3;2;2;1;1;1;1;1;1	9;9;9;8;5;4;4;3;2;3;2;1;1;1;1;0;1;1;1	5-AMP-activated protein kinase subunit gamma-1	PRKAG1	;;;;;	19	10	10	9	5	4	4	5	1	0	1	0	1	3	1	3	0	1	0	1	8	4	2	5	5	4	4	5	1	0	1	0	1	3	1	3	0	1	0	1	8	4
P49590;B4DDY8;C9JV49;E9PD60;C9JW95;E9PG66;F5HHF0;B4DQ67;C9JHI8;D6RJE6;D6RB22	P49590;B4DDY8;C9JV49;E9PD60;C9JW95;E9PG66;F5HHF0;B4DQ67;C9JHI8	15;15;13;12;12;11;10;9;9;6;2	9;9;7;6;6;7;6;5;5;4;2	9;9;7;6;6;7;6;5;5;4;2	Probable histidine--tRNA ligase, mitochondrial	HARS2	;;;;;;;;	11	15	9	9	9	5	8	6	5	9	10	5	7	7	6	9	7	6	9	9	10	8	8	7	5	1	3	2	3	4	5	3	3	3	2	5	2	2	4	5	4	3
Q7L1V2;E7EW32;B4DDZ0	Q7L1V2;E7EW32;B4DDZ0	2;2;2	2;2;2	2;2;2	Vacuolar fusion protein MON1 homolog B	MON1B	;;	3	2	2	2	0	1	0	1	0	0	0	0	0	0	0	0	0	0	0	0	0	0	0	0	0	1	0	1	0	0	0	0	0	0	0	0	0	0	0	0	0	0
P20839;C9J381;E7EQS0;P20839-2;B4DE09;P20839-3;C9JV30;C9K0R9;C9J029	P20839;C9J381;E7EQS0;P20839-2;B4DE09;P20839-3;C9JV30	11;11;11;11;11;11;11;5;3	9;9;9;9;9;9;9;3;3	9;9;9;9;9;9;9;3;3	Inosine-5-monophosphate dehydrogenase 1;Inosine-5-monophosphate dehydrogenase	IMPDH1	;;;;;;	9	11	9	9	3	5	6	4	3	2	4	1	3	4	4	5	3	5	4	5	5	5	6	5	1	4	4	2	1	1	2	0	1	2	2	3	1	3	2	3	3	3
Q96HA8;B4DE68;E5RIY9;E5RHC2	Q96HA8;B4DE68;E5RIY9;E5RHC2	4;4;3;2	4;4;3;2	4;4;3;2	Protein N-terminal glutamine amidohydrolase	WDYHV1	;;;	4	4	4	4	2	1	2	3	0	0	0	1	1	1	1	1	0	2	2	1	3	2	1	2	2	1	2	3	0	0	0	1	1	1	1	1	0	2	2	1	3	2
P26639;B4DEG8;G3XAN9;E7ERI3;D6RCA5;D6R9F8;D6RDJ6;D6RJ97;D6RHV7;D6RCS6;D6RBR8	P26639;B4DEG8;G3XAN9;E7ERI3	34;34;25;24;9;9;9;4;4;4;3	34;34;25;24;9;9;9;4;4;4;3	31;31;22;21;9;9;9;4;4;4;3	Threonine--tRNA ligase, cytoplasmic	TARS	;;;	11	34	34	31	30	25	26	26	24	22	19	18	23	23	23	24	32	27	25	26	28	28	24	26	30	25	26	26	24	22	19	18	23	23	23	24	32	27	25	26	28	28
Q9H8Y8;B4DEI4;B4DKT0;Q9H8Y8-2;F8WEG2	Q9H8Y8;B4DEI4;B4DKT0;Q9H8Y8-2	8;8;7;6;1	8;8;7;6;1	8;8;7;6;1	Golgi reassembly-stacking protein 2	GORASP2	;;;	5	8	8	8	4	2	4	4	3	4	3	3	4	4	5	4	2	4	6	4	4	4	4	4	4	2	4	4	3	4	3	3	4	4	5	4	2	4	6	4	4	4
Q8WV99;F8WEE4;B8ZZ56;E7EV05;E9PFU9;B4DEN4;Q8WV99-2;C9J1R6	Q8WV99;F8WEE4;B8ZZ56;E7EV05;E9PFU9;B4DEN4;Q8WV99-2;C9J1R6	2;2;2;2;2;2;2;1	2;2;2;2;2;2;2;1	2;2;2;2;2;2;2;1	AN1-type zinc finger protein 2B	ZFAND2B	;;;;;;;	8	2	2	2	0	2	1	0	1	2	1	0	1	1	2	1	0	0	0	1	1	1	0	0	0	2	1	0	1	2	1	0	1	1	2	1	0	0	0	1	1	1
P46779;H0YKD8;B4DEP9;E9PB24;H0YMF4;C9JB50;G5E9L2;H0YLP6	P46779;H0YKD8;B4DEP9;E9PB24;H0YMF4;C9JB50;G5E9L2	5;5;5;5;3;3;3;2	5;5;5;5;3;3;3;2	5;5;5;5;3;3;3;2	60S ribosomal protein L28	RPL28	;;;;;;	8	5	5	5	2	2	1	2	0	0	0	0	1	1	1	1	1	2	0	0	2	2	1	2	2	2	1	2	0	0	0	0	1	1	1	1	1	2	0	0	2	2
Q9P2J5;B4DER1;F5H698;B4DJ10;Q2TU79;F5H2Z9;E7EN15	Q9P2J5;B4DER1;F5H698;B4DJ10	43;43;42;41;21;7;4	43;43;42;41;21;7;4	43;43;42;41;21;7;4	Leucine--tRNA ligase, cytoplasmic	LARS	;;;	7	43	43	43	28	23	22	17	8	7	8	7	10	12	13	15	28	26	29	19	33	23	16	18	28	23	22	17	8	7	8	7	10	12	13	15	28	26	29	19	33	23
Q9BUK6;B4DF47;Q9BUK6-7;Q9BUK6-3;Q9BUK6-2;B4DHK3;Q9BUK6-4;Q9BUK6-5	Q9BUK6;B4DF47;Q9BUK6-7;Q9BUK6-3;Q9BUK6-2	7;7;7;7;7;3;3;3	7;7;7;7;7;3;3;3	6;6;6;6;6;2;2;3	Protein misato homolog 1	MSTO1	;;;;	8	7	7	6	2	2	3	4	0	0	0	0	1	0	1	2	1	1	2	1	3	2	1	2	2	2	3	4	0	0	0	0	1	0	1	2	1	1	2	1	3	2
Q8WV07;F5GWS9;F5GZY6;F5GXG7;B4DFA5	Q8WV07;F5GWS9;F5GZY6;F5GXG7;B4DFA5	1;1;1;1;1	1;1;1;1;1	1;1;1;1;1	Oral cancer-overexpressed protein 1	ORAOV1	;;;;	5	1	1	1	0	0	0	0	0	0	0	0	0	0	0	0	0	0	0	0	1	0	0	0	0	0	0	0	0	0	0	0	0	0	0	0	0	0	0	0	1	0
O60921;B4DFI9;C9JA95;F8WAW9;C9JCK8	O60921;B4DFI9;C9JA95;F8WAW9;C9JCK8	2;2;1;1;1	2;2;1;1;1	2;2;1;1;1	Checkpoint protein HUS1	HUS1	;;;;	5	2	2	2	1	0	0	0	1	0	0	0	0	0	0	0	0	0	0	0	1	0	1	0	1	0	0	0	1	0	0	0	0	0	0	0	0	0	0	0	1	0
B4DFK6;E9PDU6	B4DFK6;E9PDU6	15;11	1;1	1;1	Calponin-3;Calponin	CNN3	;	2	15	1	1	9	9	11	11	10	10	12	10	10	11	12	9	10	10	9	9	11	9	12	10	1	1	1	1	1	1	1	0	1	1	1	1	0	0	0	0	1	1
P48735;B4DFL2;B4DSZ6;H0YL11	P48735;B4DFL2;B4DSZ6;H0YL11	14;14;10;7	12;12;8;7	12;12;8;7	Isocitrate dehydrogenase [NADP], mitochondrial	IDH2	;;;	4	14	12	12	6	5	6	4	0	1	1	1	1	0	0	1	4	7	4	2	7	2	4	7	5	4	5	4	0	0	0	0	0	0	0	0	3	6	4	1	5	1
Q96CM8;E9PF16;B4DHT5;B4DFQ6;B4DUF5;D6RF87	Q96CM8;E9PF16;B4DHT5;B4DFQ6;B4DUF5	8;8;8;8;6;2	8;8;8;8;6;2	8;8;8;8;6;2	Acyl-CoA synthetase family member 2, mitochondrial	ACSF2	;;;;	6	8	8	8	3	5	6	5	3	1	1	0	2	3	2	2	2	3	2	4	2	4	4	4	3	5	6	5	3	1	1	0	2	3	2	2	2	3	2	4	2	4
B4DFZ5	B4DFZ5	1	1	1		KLHL2		1	1	1	1	0	0	0	0	0	0	0	1	0	0	0	0	0	0	0	0	0	0	0	0	0	0	0	0	0	0	0	1	0	0	0	0	0	0	0	0	0	0
B4DG00;F5H198;F5GZ34;F8WF81	B4DG00	23;7;7;6	1;1;0;0	1;1;0;0	DNA damage-binding protein 1	DDB1		4	23	1	1	19	14	14	17	20	18	19	16	18	18	17	17	20	17	18	18	21	16	17	16	1	0	0	0	1	0	1	1	1	1	1	1	0	0	0	0	0	0
P51812;F5GYC4;B4DG22;B7ZB17;Q15349;B1AXG1;F2Z2J1;Q15349-3;Q15349-2;Q9UK32;B7ZL90;B1AXG2;D6RA62;D6RE03	P51812;F5GYC4;B4DG22;B7ZB17	15;15;15;15;6;6;6;6;6;4;4;3;2;2	9;9;9;9;1;3;1;1;1;1;1;2;1;1	9;9;9;9;1;3;1;1;1;1;1;2;1;1	Ribosomal protein S6 kinase alpha-3	RPS6KA3	;;;	14	15	9	9	6	7	7	5	1	2	0	1	1	3	2	2	2	6	5	5	6	7	4	5	2	5	3	2	0	0	0	0	0	0	0	0	0	2	1	1	3	2
P06744;B4DG39;Q59F85;Q8N196	P06744;B4DG39	24;24;2;1	24;24;2;1	16;16;2;1	Glucose-6-phosphate isomerase	GPI	;	4	24	24	16	22	19	19	16	20	19	17	18	18	17	17	18	18	17	18	17	23	16	16	17	22	19	19	16	20	19	17	18	18	17	17	18	18	17	18	17	23	16
Q96S97;C9JJV6;C9JZL8;C9J5M0;C9JC07;B4DG42	Q96S97;C9JJV6;C9JZL8;C9J5M0;C9JC07;B4DG42	2;2;2;2;2;2	2;2;2;2;2;2	2;2;2;2;2;2	Myeloid-associated differentiation marker	MYADM	;;;;;	6	2	2	2	2	2	2	1	1	1	1	0	1	0	0	0	1	2	1	1	2	2	1	0	2	2	2	1	1	1	1	0	1	0	0	0	1	2	1	1	2	2
P19367;B4DG62;E7ENR4;P19367-4;P19367-2;P19367-3;B1AR63;B1AR62;B1AR61;P52789;E9PB90;P52790	P19367;B4DG62;E7ENR4;P19367-4;P19367-2;P19367-3	39;39;39;39;39;39;10;6;6;4;4;2	39;39;39;39;39;39;10;6;6;4;4;2	36;36;36;36;36;36;9;5;5;3;3;1	Hexokinase-1;Hexokinase	HK1	;;;;;	12	39	39	36	29	26	20	22	17	13	19	12	16	19	18	23	28	27	24	19	32	21	21	26	29	26	20	22	17	13	19	12	16	19	18	23	28	27	24	19	32	21
Q9BZX2;B4DGD3	Q9BZX2;B4DGD3	2;2	2;2	2;2	Uridine-cytidine kinase 2	UCK2	;	2	2	2	2	0	1	0	0	0	0	0	0	0	0	0	0	1	0	0	0	0	0	1	0	0	1	0	0	0	0	0	0	0	0	0	0	1	0	0	0	0	0
Q96G74;B4DGG7;Q96G74-2;Q96G74-3;G5E9D7	Q96G74;B4DGG7;Q96G74-2;Q96G74-3;G5E9D7	3;3;3;3;3	3;3;3;3;3	3;3;3;3;3	OTU domain-containing protein 5	OTUD5	;;;;	5	3	3	3	1	2	1	2	2	2	1	1	2	2	1	3	0	1	1	2	1	1	0	2	1	2	1	2	2	2	1	1	2	2	1	3	0	1	1	2	1	1
Q99081;Q99081-3;B4DGI9;F5H6Z6;E9PGY0;F5GY10;B4E1W1;Q99081-2;F5H5E9;B4DZP2;H0YNP8;P15884;P15884-2;H0YNQ5;E9PH57;B4DUG3;B3KT62;B3KUC0;B7Z6Y1;B7Z5M6;P15884-3	Q99081;Q99081-3;B4DGI9;F5H6Z6;E9PGY0;F5GY10;B4E1W1;Q99081-2;F5H5E9;B4DZP2;H0YNP8	4;4;4;4;4;3;3;3;2;2;2;1;1;1;1;1;1;1;1;1;1	4;4;4;4;4;3;3;3;2;2;2;1;1;1;1;1;1;1;1;1;1	4;4;4;4;4;3;3;3;2;2;2;1;1;1;1;1;1;1;1;1;1	Transcription factor 12	TCF12	;;;;;;;;;;	21	4	4	4	1	2	1	1	1	1	2	0	1	1	1	2	0	1	1	1	1	1	2	1	1	2	1	1	1	1	2	0	1	1	1	2	0	1	1	1	1	1
Q969G3;B4DGM3;Q969G3-2;C0IMW5;B4DFR4	Q969G3;B4DGM3;Q969G3-2;C0IMW5;B4DFR4	17;17;17;16;16	16;16;16;15;15	16;16;16;15;15	SWI/SNF-related matrix-associated actin-dependent regulator of chromatin subfamily E member 1	SMARCE1	;;;;	5	17	16	16	10	6	3	7	7	4	4	3	7	5	4	8	7	9	6	9	12	8	7	5	9	6	3	6	6	3	4	3	6	5	4	7	6	8	6	8	11	7
Q9NX70;B4DGM4	Q9NX70;B4DGM4	2;2	2;2	2;2	Mediator of RNA polymerase II transcription subunit 29	MED29	;	2	2	2	2	0	1	0	0	0	0	0	0	0	1	0	0	0	0	0	0	0	0	0	0	0	1	0	0	0	0	0	0	0	1	0	0	0	0	0	0	0	0
P45985;B4DH44;P45985-2;H0YG34	P45985;B4DH44;P45985-2	7;7;7;2	7;7;7;2	7;7;7;2	Dual specificity mitogen-activated protein kinase kinase 4	MAP2K4	;;	4	7	7	7	3	5	4	2	0	0	0	0	2	1	1	0	0	2	3	3	4	4	4	2	3	5	4	2	0	0	0	0	2	1	1	0	0	2	3	3	4	4
P78347;P78347-2;B4DH52;P78347-4;P78347-3;Q86U51;Q6EKJ0;Q86UP8;G8JLD9;Q86UP8-3	P78347;P78347-2;B4DH52;P78347-4;P78347-3	21;21;21;21;21;7;1;1;1;1	21;21;21;21;21;7;1;1;1;1	21;21;21;21;21;7;1;1;1;1	General transcription factor II-I	GTF2I	;;;;	10	21	21	21	10	12	11	10	6	5	6	7	7	4	5	6	10	12	14	9	12	13	9	10	10	12	11	10	6	5	6	7	7	4	5	6	10	12	14	9	12	13
Q66K74;B4DH53	Q66K74;B4DH53	15;15	15;15	15;15	Microtubule-associated protein 1S;MAP1S heavy chain;MAP1S light chain	MAP1S	;	2	15	15	15	5	3	3	5	2	2	1	1	0	3	2	1	2	3	3	4	7	4	3	4	5	3	3	5	2	2	1	1	0	3	2	1	2	3	3	4	7	4
Q96DH6;Q96DH6-2;B4DHE8;B4DM51;Q96DH6-3;O43347;H0YHB7	Q96DH6;Q96DH6-2;B4DHE8;B4DM51;Q96DH6-3	4;4;4;2;2;1;1	4;4;4;2;2;1;1	4;4;4;2;2;1;1	RNA-binding protein Musashi homolog 2	MSI2	;;;;	7	4	4	4	4	2	2	2	2	2	1	2	2	2	2	3	1	2	2	2	3	2	2	2	4	2	2	2	2	2	1	2	2	2	2	3	1	2	2	2	3	2
B4DHM5	B4DHM5	17	1	1	Phosphoglycerate kinase			1	17	1	1	12	9	9	10	11	10	11	9	10	9	12	11	11	9	11	10	15	8	9	10	0	0	0	1	1	1	1	0	1	0	1	1	0	0	0	0	1	0
Q9H5N1;B4DHR0;Q9H5N1-2	Q9H5N1;B4DHR0;Q9H5N1-2	7;7;6	7;7;6	7;7;6	Rab GTPase-binding effector protein 2	RABEP2	;;	3	7	7	7	2	3	3	2	1	1	2	0	0	0	0	2	0	1	1	3	1	3	3	2	2	3	3	2	1	1	2	0	0	0	0	2	0	1	1	3	1	3
P20073;B4DT77;B4DHY4;P20073-2	P20073;B4DT77;B4DHY4;P20073-2	16;16;16;16	16;16;16;16	16;16;16;16	Annexin A7;Annexin	ANXA7	;;;	4	16	16	16	14	14	15	12	12	11	11	10	9	11	11	12	15	12	14	15	14	12	13	12	14	14	15	12	12	11	11	10	9	11	11	12	15	12	14	15	14	12
Q0VDG4;B4DI11;F8W0M9;C9JID8	Q0VDG4;B4DI11;F8W0M9;C9JID8	4;4;2;2	4;4;2;2	4;4;2;2	Secernin-3	SCRN3	;;;	4	4	4	4	1	2	0	1	0	0	1	1	1	1	2	3	0	1	2	1	2	1	1	1	1	2	0	1	0	0	1	1	1	1	2	3	0	1	2	1	2	1
Q9UKA9;Q9UKA9-3;B4DI28;B4DSS8;Q9UKA9-5;Q9UKA9-6;Q9UKA9-2;Q9UKA9-4	Q9UKA9;Q9UKA9-3;B4DI28;B4DSS8;Q9UKA9-5;Q9UKA9-6;Q9UKA9-2;Q9UKA9-4	3;3;3;3;3;3;3;3	3;3;3;3;3;3;3;3	3;3;3;3;3;3;3;3	Polypyrimidine tract-binding protein 2	PTBP2	;;;;;;;	8	3	3	3	2	1	2	1	0	0	0	0	1	1	1	0	0	1	1	2	3	2	2	2	2	1	2	1	0	0	0	0	1	1	1	0	0	1	1	2	3	2
Q9BTE6-2;C9J5N1;Q9BTE6;B4DI73;C9JUA3	Q9BTE6-2;C9J5N1;Q9BTE6;B4DI73	12;12;12;12;4	12;12;12;12;4	12;12;12;12;4	Alanyl-tRNA editing protein Aarsd1	AARSD1;PTGES3L-AARSD1	;;;	5	12	12	12	7	8	5	5	1	2	0	1	1	3	4	5	3	4	5	5	7	2	6	5	7	8	5	5	1	2	0	1	1	3	4	5	3	4	5	5	7	2
Q7Z3B1;B4DI94	Q7Z3B1;B4DI94	1;1	1;1	1;1	Neuronal growth regulator 1	NEGR1	;	2	1	1	1	0	0	0	0	0	0	0	0	0	0	0	0	1	0	0	0	0	0	0	0	0	0	0	0	0	0	0	0	0	0	0	0	1	0	0	0	0	0
Q9NV96;Q9NV96-2;B4DIF5;Q9NV96-3;Q3MIR4;E5RG19	Q9NV96;Q9NV96-2;B4DIF5;Q9NV96-3	7;7;7;6;1;1	7;7;7;6;1;1	7;7;7;6;1;1	Cell cycle control protein 50A	TMEM30A	;;;	6	7	7	7	2	3	2	1	2	2	2	3	1	4	4	5	2	0	2	2	2	1	2	2	2	3	2	1	2	2	2	3	1	4	4	5	2	0	2	2	2	1
P05067;P05067-4;P05067-8;E9PEV8;E9PEV0;P05067-3;P05067-5;P05067-6;P05067-7;B4DII8;P05067-9;E9PG40;P05067-10;P05067-2	P05067;P05067-4;P05067-8;E9PEV8;E9PEV0;P05067-3;P05067-5;P05067-6;P05067-7;B4DII8;P05067-9;E9PG40;P05067-10	12;12;12;12;12;12;12;12;12;12;12;10;10;2	12;12;12;12;12;12;12;12;12;12;12;10;10;2	11;11;11;11;11;11;11;11;11;11;11;9;9;2	Amyloid beta A4 protein;N-APP;Soluble APP-alpha;Soluble APP-beta;C99;Beta-amyloid protein 42;Beta-amyloid protein 40;C83;P3(42);P3(40);C80;Gamma-secretase C-terminal fragment 59;Gamma-secretase C-terminal fragment 57;Gamma-secretase C-terminal fragment 50;C31	APP	;;;;;;;;;;;;	14	12	12	11	3	5	6	4	4	2	3	3	4	5	5	3	2	6	4	5	3	5	2	5	3	5	6	4	4	2	3	3	4	5	5	3	2	6	4	5	3	5
Q6ZS17;Q6ZS17-2;H0Y442;B4DIM2;E9PBS3	Q6ZS17;Q6ZS17-2;H0Y442;B4DIM2;E9PBS3	1;1;1;1;1	1;1;1;1;1	1;1;1;1;1	Protein FAM65A	FAM65A	;;;;	5	1	1	1	0	0	1	0	0	0	0	0	0	0	0	0	0	0	0	0	0	0	0	0	0	0	1	0	0	0	0	0	0	0	0	0	0	0	0	0	0	0
O60942;Q5TCW7;B4DIQ0;O60942-4	O60942;Q5TCW7;B4DIQ0;O60942-4	1;1;1;1	1;1;1;1	1;1;1;1	mRNA-capping enzyme;Polynucleotide 5-triphosphatase;mRNA guanylyltransferase	RNGTT	;;;	4	1	1	1	0	1	0	0	0	0	0	0	0	0	0	0	0	0	0	0	1	0	0	0	0	1	0	0	0	0	0	0	0	0	0	0	0	0	0	0	1	0
P56945;F5H855;F5GXA2;F5H7Z0;F8WA69;E9PCV2;B4DIW5;E9PCL5;F5GXV6	P56945;F5H855;F5GXA2;F5H7Z0;F8WA69;E9PCV2;B4DIW5;E9PCL5;F5GXV6	4;4;4;4;4;4;4;4;3	4;4;4;4;4;4;4;4;3	4;4;4;4;4;4;4;4;3	Breast cancer anti-estrogen resistance protein 1	BCAR1	;;;;;;;;	9	4	4	4	1	1	1	2	1	1	0	0	0	1	2	2	0	1	1	3	0	1	2	2	1	1	1	2	1	1	0	0	0	1	2	2	0	1	1	3	0	1
B4DJ62;C9JM82;F8W9E5;H0Y661	B4DJ62;C9JM82;F8W9E5;H0Y661	12;11;8;6	1;1;1;0	0;0;0;0		2018-09-05	;;;	4	12	1	0	5	5	6	5	4	4	5	5	5	4	3	4	4	6	6	6	7	5	4	4	0	0	0	0	0	0	0	0	1	0	0	1	0	0	0	0	0	0
P28331;B4DJ81;B4DPG1;B4DUC1;E7ENF3	P28331;B4DJ81;B4DPG1;B4DUC1;E7ENF3	18;18;18;18;18	18;18;18;18;18	18;18;18;18;18	NADH-ubiquinone oxidoreductase 75 kDa subunit, mitochondrial	NDUFS1	;;;;	5	18	18	18	10	7	8	9	0	1	0	0	4	6	5	4	2	5	5	8	8	8	9	11	10	7	8	9	0	1	0	0	4	6	5	4	2	5	5	8	8	8
Q92990;B4DJ85;Q92990-2	Q92990;B4DJ85;Q92990-2	3;3;2	3;3;2	3;3;2	Glomulin	GLMN	;;	3	3	3	3	3	3	2	3	0	0	0	0	0	1	1	1	1	2	2	1	2	1	2	3	3	3	2	3	0	0	0	0	0	1	1	1	1	2	2	1	2	1
P20339;B4DJA5;F8WC93;F8WCY6;F8WD79	P20339;B4DJA5	9;9;2;2;2	5;5;1;1;1	5;5;1;1;1	Ras-related protein Rab-5A	RAB5A	;	5	9	5	5	6	6	5	6	4	4	5	5	5	4	4	5	5	6	4	4	8	7	4	5	3	3	2	3	1	1	2	2	2	1	1	2	2	2	1	1	5	4
P62318;B4DJP7	P62318;B4DJP7	4;4	4;4	4;4	Small nuclear ribonucleoprotein Sm D3	SNRPD3	;	2	4	4	4	3	2	2	2	2	2	3	2	2	1	2	2	3	2	2	2	3	2	3	1	3	2	2	2	2	2	3	2	2	1	2	2	3	2	2	2	3	2
O75390;B4DJV2;H0YIC4;F8VPA1;F8VR34;H0YH82;F8VRI6;F8VPF9;F8VTT8;F8W1S4;F8W4S1;F8VRP1;F8VX68;F8VVF6;F8VU34;F8W642;F8VZK9;F8VX07	O75390;B4DJV2	17;17;8;4;4;4;3;3;3;3;3;2;2;2;2;1;1;1	17;17;8;4;4;4;3;3;3;3;3;2;2;2;2;1;1;1	16;16;8;4;3;4;3;3;2;3;2;2;2;1;1;1;1;1	Citrate synthase, mitochondrial;Citrate synthase	CS	;	18	17	17	16	11	9	11	11	11	13	13	12	10	10	8	10	12	12	13	13	14	10	9	11	11	9	11	11	11	13	13	12	10	10	8	10	12	12	13	13	14	10
P01130;B4DJZ8;B4DR00;H0YNT7;B4DTQ3;H0YLU8;H0YMD1;H0YM92	P01130;B4DJZ8;B4DR00;H0YNT7;B4DTQ3;H0YLU8;H0YMD1	3;3;3;3;3;3;2;1	3;3;3;3;3;3;2;1	2;2;2;2;2;2;1;1	Low-density lipoprotein receptor	LDLR	;;;;;;	8	3	3	2	1	1	2	1	2	2	2	0	2	2	2	2	0	1	2	1	1	1	0	2	1	1	2	1	2	2	2	0	2	2	2	2	0	1	2	1	1	1
O15234;B4DKR6	O15234;B4DKR6	14;14	14;14	14;14	Protein CASC3	CASC3	;	2	14	14	14	5	4	4	6	7	7	6	5	8	8	6	9	3	5	6	6	5	6	4	4	5	4	4	6	7	7	6	5	8	8	6	9	3	5	6	6	5	6
Q8IW45;Q8IW45-2;B4DKX7;Q8IW45-4;B7Z3Q0;B4DQR1;Q8IW45-3	Q8IW45;Q8IW45-2;B4DKX7;Q8IW45-4	3;3;3;2;1;1;1	3;3;3;2;1;1;1	3;3;3;2;1;1;1	ATP-dependent (S)-NAD(P)H-hydrate dehydratase	CARKD	;;;	7	3	3	3	0	0	1	1	1	1	1	2	1	1	0	0	1	0	0	1	1	1	0	1	0	0	1	1	1	1	1	2	1	1	0	0	1	0	0	1	1	1
P29353;P29353-2;P29353-7;P29353-6;B4DL02;P29353-3;P29353-5;E9PFM5;H0Y539;Q5T181;Q5T188;Q5T182;Q5T187	P29353;P29353-2;P29353-7;P29353-6;B4DL02;P29353-3;P29353-5;E9PFM5;H0Y539	16;16;16;16;16;12;11;9;8;5;5;5;2	16;16;16;16;16;12;11;9;8;5;5;5;2	15;15;15;15;15;11;10;9;8;5;5;5;2	SHC-transforming protein 1	SHC1	;;;;;;;;	13	16	16	15	9	10	9	8	11	9	10	10	8	8	9	10	9	8	11	8	10	11	7	10	9	10	9	8	11	9	10	10	8	8	9	10	9	8	11	8	10	11
P36542;B4DL14;P36542-2	P36542;B4DL14;P36542-2	8;8;8	8;8;8	8;8;8	ATP synthase subunit gamma, mitochondrial;ATP synthase subunit gamma	ATP5C1	;;	3	8	8	8	8	7	7	6	7	6	6	6	7	5	7	7	7	8	8	7	8	7	7	7	8	7	7	6	7	6	6	6	7	5	7	7	7	8	8	7	8	7
Q93079;Q99877;P62807;P58876;O60814;Q5QNW6;Q99879;P57053;B4DR52;B4DLA9	Q93079;Q99877;P62807;P58876;O60814;Q5QNW6;Q99879;P57053;B4DR52;B4DLA9	8;8;8;8;8;8;8;8;8;8	8;8;8;8;8;8;8;8;8;8	0;0;0;0;0;0;0;0;0;0	Histone H2B type 1-H;Histone H2B type 1-N;Histone H2B type 1-C/E/F/G/I;Histone H2B type 1-D;Histone H2B type 1-K;Histone H2B type 2-F;Histone H2B type 1-M;Histone H2B type F-S;Histone H2B	HIST1H2BH;HIST1H2BN;HIST1H2BC;HIST1H2BD;HIST1H2BK;HIST2H2BF;HIST1H2BM;H2BFS	;;;;;;;;;	10	8	8	0	7	4	5	6	5	6	5	6	4	5	5	4	7	6	5	7	7	5	3	5	7	4	5	6	5	6	5	6	4	5	5	4	7	6	5	7	7	5
O75152;B4DLG2;E9PBY7;E9PQ61	O75152;B4DLG2;E9PBY7;E9PQ61	4;4;2;2	4;4;2;2	4;4;2;2	Zinc finger CCCH domain-containing protein 11A	ZC3H11A	;;;	4	4	4	4	2	3	1	2	0	0	1	1	1	1	1	2	0	1	1	1	0	2	0	1	2	3	1	2	0	0	1	1	1	1	1	2	0	1	1	1	0	2
Q8N357;E7ET27;B4DLH2	Q8N357;E7ET27;B4DLH2	1;1;1	1;1;1	1;1;1	Solute carrier family 35 member F6	SLC35F6;C2orf18	;;	3	1	1	1	1	1	1	1	1	1	1	0	1	1	1	1	1	1	1	1	1	1	1	1	1	1	1	1	1	1	1	0	1	1	1	1	1	1	1	1	1	1
B4DLN1;F8W9G5	B4DLN1	9;1	9;1	0;0				2	9	9	0	5	5	5	3	2	3	3	3	3	3	3	3	3	4	4	4	5	3	3	2	5	5	5	3	2	3	3	3	3	3	3	3	3	4	4	4	5	3
Q8IZ83;B4DLQ1;F8WBH3;F5H4B6;Q8IZ83-2	Q8IZ83;B4DLQ1;F8WBH3;F5H4B6	11;11;9;9;2	11;11;9;9;2	11;11;9;9;2	Aldehyde dehydrogenase family 16 member A1	ALDH16A1	;;;	5	11	11	11	7	8	7	8	7	8	8	6	9	8	6	7	8	8	8	6	8	6	7	8	7	8	7	8	7	8	8	6	9	8	6	7	8	8	8	6	8	6
P15559;B4DLR8;B7ZAD1	P15559;B4DLR8;B7ZAD1	12;12;12	12;12;12	12;12;12	NAD(P)H dehydrogenase [quinone] 1	NQO1	;;	3	12	12	12	10	9	9	8	9	9	8	7	8	8	8	8	11	9	11	10	10	8	9	9	10	9	9	8	9	9	8	7	8	8	8	8	11	9	11	10	10	8
O75694;B4DLT2;O75694-2;E9PF10	O75694;B4DLT2;O75694-2;E9PF10	15;15;15;14	15;15;15;14	15;15;15;14	Nuclear pore complex protein Nup155	NUP155	;;;	4	15	15	15	6	7	7	4	0	0	0	0	1	1	0	0	1	5	3	2	8	6	4	8	6	7	7	4	0	0	0	0	1	1	0	0	1	5	3	2	8	6
P23443;P23443-2;B4DLT4;Q7Z721;F6UYM1	P23443;P23443-2;B4DLT4;Q7Z721;F6UYM1	10;10;10;9;8	10;10;10;9;8	10;10;10;9;8	Ribosomal protein S6 kinase beta-1	RPS6KB1	;;;;	5	10	10	10	8	7	7	7	3	4	3	4	7	5	3	5	6	7	7	7	6	6	4	8	8	7	7	7	3	4	3	4	7	5	3	5	6	7	7	7	6	6
Q9NVH2;B4DLZ6;Q9NVH2-3;Q9NVH2-2	Q9NVH2;B4DLZ6;Q9NVH2-3;Q9NVH2-2	3;3;3;3	3;3;3;3	3;3;3;3	Integrator complex subunit 7	INTS7	;;;	4	3	3	3	0	0	0	0	0	0	0	0	0	0	0	1	0	0	0	0	2	0	0	0	0	0	0	0	0	0	0	0	0	0	0	1	0	0	0	0	2	0
Q5VTB9;Q5TDE7;Q5TDE8;C9JJY2;F8WB55;B4DLZ9;B4DE07	Q5VTB9;Q5TDE7;Q5TDE8;C9JJY2;F8WB55;B4DLZ9;B4DE07	2;2;2;2;2;2;1	2;2;2;2;2;2;1	2;2;2;2;2;2;1	E3 ubiquitin-protein ligase RNF220	RNF220	;;;;;;	7	2	2	2	0	1	0	1	0	1	0	0	1	1	0	0	0	1	1	1	2	0	0	1	0	1	0	1	0	1	0	0	1	1	0	0	0	1	1	1	2	0
B4DM67	B4DM67	19	1	1				1	19	1	1	16	15	12	14	11	12	11	12	12	12	11	14	14	15	13	15	16	15	14	13	1	0	0	0	0	0	0	0	1	1	0	1	0	0	0	0	0	1
Q02543;B4DM74	Q02543;B4DM74	2;2	2;2	2;2	60S ribosomal protein L18a	RPL18A	;	2	2	2	2	1	2	1	1	0	0	0	0	0	0	0	0	0	0	0	0	2	1	0	2	1	2	1	1	0	0	0	0	0	0	0	0	0	0	0	0	2	1
Q5TA45;C9IYS7;Q5TA45-2;B4DM87;Q5TA45-3;G3V1S5;E9PNH9;E9PI75;E9PIG1;E9PNS4;C9J979	Q5TA45;C9IYS7;Q5TA45-2;B4DM87;Q5TA45-3;G3V1S5;E9PNH9;E9PI75;E9PIG1;E9PNS4;C9J979	2;2;2;2;2;2;1;1;1;1;1	2;2;2;2;2;2;1;1;1;1;1	2;2;2;2;2;2;1;1;1;1;1	Integrator complex subunit 11	CPSF3L	;;;;;;;;;;	11	2	2	2	0	0	0	0	0	0	0	0	0	0	0	0	0	0	0	0	1	0	0	1	0	0	0	0	0	0	0	0	0	0	0	0	0	0	0	0	1	0
Q13277;F8W9Y0;Q13277-2;B4DME0;E7ET77	Q13277;F8W9Y0;Q13277-2;B4DME0	6;6;6;6;2	6;6;6;6;2	6;6;6;6;2	Syntaxin-3	STX3	;;;	5	6	6	6	2	3	2	2	2	1	0	1	2	1	1	4	0	2	3	4	3	2	0	2	2	3	2	2	2	1	0	1	2	1	1	4	0	2	3	4	3	2
Q9Y296;G3V1A0;G5EA23;E9PQE8;E9PN70;B4DME1;E9PKS9	Q9Y296;G3V1A0;G5EA23;E9PQE8;E9PN70;B4DME1;E9PKS9	3;3;3;3;3;3;2	3;3;3;3;3;3;2	3;3;3;3;3;3;2	Trafficking protein particle complex subunit 4	TRAPPC4	;;;;;;	7	3	3	3	1	0	1	0	0	0	0	0	0	0	0	0	0	1	0	0	1	0	0	0	1	0	1	0	0	0	0	0	0	0	0	0	0	1	0	0	1	0
Q5MNZ6;B4DMI6	Q5MNZ6;B4DMI6	7;7	7;7	7;7	WD repeat domain phosphoinositide-interacting protein 3	WDR45B;WDR45L	;	2	7	7	7	4	4	1	2	3	4	4	2	3	2	2	3	3	4	2	4	5	2	2	3	4	4	1	2	3	4	4	2	3	2	2	3	3	4	2	4	5	2
Q9BW27;B4DMQ3;B4DPW1;F5H0W7;F5H0B4	Q9BW27;B4DMQ3;B4DPW1;F5H0W7	11;11;7;6;5	11;11;7;6;5	11;11;7;6;5	Nuclear pore complex protein Nup85	NUP85	;;;	5	11	11	11	5	5	6	3	1	2	1	2	2	2	3	2	3	5	6	2	7	6	4	5	5	5	6	3	1	2	1	2	2	2	3	2	3	5	6	2	7	6
P32322;B4DMU0;A6NFM2;E2QRB3	P32322;B4DMU0;A6NFM2	13;13;10;5	13;13;10;5	13;13;10;5	Pyrroline-5-carboxylate reductase 1, mitochondrial	PYCR1	;;	4	13	13	13	9	11	9	9	9	10	8	9	10	8	11	9	11	9	10	11	10	9	10	8	9	11	9	9	9	10	8	9	10	8	11	9	11	9	10	11	10	9
Q96GC5;B4DN34;F5H702;F5H8D0	Q96GC5;B4DN34;F5H702;F5H8D0	6;6;5;4	6;6;5;4	6;6;5;4	39S ribosomal protein L48, mitochondrial	MRPL48	;;;	4	6	6	6	3	1	1	2	0	0	0	1	1	0	0	2	0	2	3	2	1	1	4	2	3	1	1	2	0	0	0	1	1	0	0	2	0	2	3	2	1	1
Q9UHB6;Q9UHB6-4;B4DN52;Q9UHB6-2;F8VQE1;Q9UHB6-3;F8VS07;F8VRN8	Q9UHB6;Q9UHB6-4;B4DN52;Q9UHB6-2;F8VQE1;Q9UHB6-3;F8VS07	23;23;23;23;22;18;17;9	23;23;23;23;22;18;17;9	23;23;23;23;22;18;17;9	LIM domain and actin-binding protein 1	LIMA1	;;;;;;	8	23	23	23	12	12	7	10	9	7	13	6	13	9	9	14	7	13	11	9	14	9	9	10	12	12	7	10	9	7	13	6	13	9	9	14	7	13	11	9	14	9
P29558;E7ETU5;B4DN88;P29558-2;Q6XE24;E7EPF2;C9J9B2;E5RFU5;C9JIJ9;Q6XE24-3;Q6XE24-4;G5E9J9;Q6XE24-2;Q15434;F6W1U9;F8W1T6	P29558;E7ETU5;B4DN88;P29558-2;Q6XE24;E7EPF2;C9J9B2;E5RFU5;C9JIJ9;Q6XE24-3;Q6XE24-4;G5E9J9;Q6XE24-2	4;4;4;4;2;2;2;2;2;2;2;2;2;1;1;1	4;4;4;4;2;2;2;2;2;2;2;2;2;1;1;1	4;4;4;4;2;2;2;2;2;2;2;2;2;1;1;1	RNA-binding motif, single-stranded-interacting protein 1;RNA-binding motif, single-stranded-interacting protein 3	RBMS1;RBMS3	;;;;;;;;;;;;	16	4	4	4	0	2	0	0	1	0	0	0	0	0	0	2	0	1	1	1	1	1	0	0	0	2	0	0	1	0	0	0	0	0	0	2	0	1	1	1	1	1
Q58WW2;Q58WW2-2;B4DNB8;Q58WW2-3;F2Z305	Q58WW2;Q58WW2-2;B4DNB8;Q58WW2-3;F2Z305	10;10;10;10;7	10;10;10;10;7	10;10;10;10;7	DDB1- and CUL4-associated factor 6	DCAF6	;;;;	5	10	10	10	2	3	4	3	4	7	2	5	6	4	2	4	1	3	4	2	4	5	2	2	2	3	4	3	4	7	2	5	6	4	2	4	1	3	4	2	4	5
Q9Y697;B4DNL7;Q9Y697-2;F5GYK5;H0YGN5;F2Z2E7	Q9Y697;B4DNL7;Q9Y697-2;F5GYK5;H0YGN5;F2Z2E7	2;2;2;2;1;1	2;2;2;2;1;1	2;2;2;2;1;1	Cysteine desulfurase, mitochondrial	NFS1	;;;;;	6	2	2	2	0	1	0	0	0	1	0	0	0	0	0	0	0	1	0	0	0	1	0	0	0	1	0	0	0	1	0	0	0	0	0	0	0	1	0	0	0	1
Q96TA2;B4DNM1;Q96TA2-2;F5GYR4;Q96I63	Q96TA2;B4DNM1;Q96TA2-2;F5GYR4;Q96I63	2;2;2;1;1	2;2;2;1;1	2;2;2;1;1	ATP-dependent zinc metalloprotease YME1L1	YME1L1	;;;;	5	2	2	2	0	0	0	0	0	0	0	0	0	0	0	0	0	0	0	0	2	0	0	0	0	0	0	0	0	0	0	0	0	0	0	0	0	0	0	0	2	0
Q96IU4;B4DNR3;B4DQI4;F8W9U3;Q96IU4-2	Q96IU4;B4DNR3;B4DQI4;F8W9U3	9;9;8;8;2	9;9;8;8;2	9;9;8;8;2	Alpha/beta hydrolase domain-containing protein 14B	ABHD14B	;;;	5	9	9	9	7	7	6	6	9	8	6	7	6	6	7	8	8	7	6	8	7	6	7	7	7	7	6	6	9	8	6	7	6	6	7	8	8	7	6	8	7	6
Q15185;B4DP11;B4DDC6;B4DP21;B4DHP2	Q15185;B4DP11;B4DDC6;B4DP21;B4DHP2	8;8;6;6;4	8;8;6;6;4	8;8;6;6;4	Prostaglandin E synthase 3	PTGES3	;;;;	5	8	8	8	7	7	6	7	7	6	8	8	8	8	7	6	7	6	6	6	8	6	8	8	7	7	6	7	7	6	8	8	8	8	7	6	7	6	6	6	8	6
P62633;P62633-2;B4DP17;P62633-3;Q4JGY0;Q5U0E9;E9PDR7;D6RAT4	P62633;P62633-2;B4DP17;P62633-3;Q4JGY0;Q5U0E9;E9PDR7	3;3;3;3;3;3;3;1	3;3;3;3;3;3;3;1	3;3;3;3;3;3;3;1	Cellular nucleic acid-binding protein	CNBP	;;;;;;	8	3	3	3	1	1	1	1	2	3	1	2	2	2	1	3	0	0	0	0	1	0	2	2	1	1	1	1	2	3	1	2	2	2	1	3	0	0	0	0	1	0
O60637;E9PGI2;B4DP19;H0YKJ9;A6NEH4	O60637;E9PGI2;B4DP19	3;3;3;1;1	3;3;3;1;1	3;3;3;1;1	Tetraspanin-3	TSPAN3	;;	5	3	3	3	1	2	0	0	0	0	2	1	1	0	0	2	1	0	0	1	1	0	0	0	1	2	0	0	0	0	2	1	1	0	0	2	1	0	0	1	1	0
Q9BW60;B4DP24	Q9BW60;B4DP24	1;1	1;1	1;1	Elongation of very long chain fatty acids protein 1	ELOVL1	;	2	1	1	1	0	1	1	1	1	0	0	0	0	0	0	0	0	0	0	0	1	1	0	0	0	1	1	1	1	0	0	0	0	0	0	0	0	0	0	0	1	1
Q15363;B4DP27;F5GX39;E7EQ72;F6QWA0	Q15363;B4DP27;F5GX39;E7EQ72;F6QWA0	7;7;5;5;4	7;7;5;5;4	7;7;5;5;4	Transmembrane emp24 domain-containing protein 2	TMED2	;;;;	5	7	7	7	5	4	5	5	3	3	4	3	3	4	3	4	6	5	5	5	6	5	5	5	5	4	5	5	3	3	4	3	3	4	3	4	6	5	5	5	6	5
P12694;F5H5P2;B4DP47;H0YH31;F5GXU9;E7ESE6	P12694;F5H5P2;B4DP47	4;4;4;1;1;1	4;4;4;1;1;1	4;4;4;1;1;1	2-oxoisovalerate dehydrogenase subunit alpha, mitochondrial	BCKDHA	;;	6	4	4	4	1	3	2	1	0	0	0	0	1	0	0	0	0	2	3	1	1	2	2	1	1	3	2	1	0	0	0	0	1	0	0	0	0	2	3	1	1	2
P46527;B4DPH2	P46527;B4DPH2	2;2	2;2	2;2	Cyclin-dependent kinase inhibitor 1B	CDKN1B	;	2	2	2	2	1	0	2	1	1	1	1	0	2	1	1	1	0	1	1	1	1	1	1	1	1	0	2	1	1	1	1	0	2	1	1	1	0	1	1	1	1	1
P32970;B4DPR8	P32970;B4DPR8	2;2	2;2	2;2	CD70 antigen	CD70	;	2	2	2	2	0	0	0	0	0	0	1	0	1	1	0	1	0	0	0	1	0	0	0	0	0	0	0	0	0	0	1	0	1	1	0	1	0	0	0	1	0	0
Q8NC54;B4DPV8	Q8NC54;B4DPV8	2;2	2;2	2;2	Keratinocyte-associated transmembrane protein 2	KCT2	;	2	2	2	2	1	1	1	2	1	2	1	0	1	1	1	1	1	2	2	1	1	1	1	2	1	1	1	2	1	2	1	0	1	1	1	1	1	2	2	1	1	1
O94842;F6TTN0;B4DPY8;O15405;B4DRD0;Q96NM4;Q96NM4-2;B4DQV8;E1P5X0;G3XAC7	O94842;F6TTN0;B4DPY8	10;10;10;4;4;3;3;3;3;3	10;10;10;4;4;3;3;3;3;3	7;7;7;1;1;1;1;1;1;1	TOX high mobility group box family member 4	TOX4	;;	10	10	10	7	2	4	4	3	5	5	3	3	3	2	3	4	1	3	1	2	6	3	2	4	2	4	4	3	5	5	3	3	3	2	3	4	1	3	1	2	6	3
Q0ZGT2;B4DPZ7;Q0ZGT2-2;Q0ZGT2-3;E7ETM8;E7EUA0	Q0ZGT2;B4DPZ7;Q0ZGT2-2;Q0ZGT2-3;E7ETM8;E7EUA0	4;4;4;3;2;2	4;4;4;3;2;2	4;4;4;3;2;2	Nexilin	NEXN	;;;;;	6	4	4	4	0	1	0	0	0	0	0	0	0	0	0	0	0	0	0	0	2	0	2	0	0	1	0	0	0	0	0	0	0	0	0	0	0	0	0	0	2	0
P45954;B4DQ51	P45954;B4DQ51	7;7	7;7	7;7	Short/branched chain specific acyl-CoA dehydrogenase, mitochondrial	ACADSB	;	2	7	7	7	3	3	2	3	0	1	1	1	1	2	1	2	1	2	4	2	3	3	2	3	3	3	2	3	0	1	1	1	1	2	1	2	1	2	4	2	3	3
O95249;E9PCW1;B4DQA8;G5E9T8;Q96QI9	O95249;E9PCW1;B4DQA8;G5E9T8	3;3;3;2;1	3;3;3;2;1	3;3;3;2;1	Golgi SNAP receptor complex member 1	GOSR1	;;;	5	3	3	3	1	2	2	1	2	0	1	1	1	2	2	2	1	2	3	1	1	1	2	2	1	2	2	1	2	0	1	1	1	2	2	2	1	2	3	1	1	1
Q6VN20;B4DQH9;B3KP49;B4DID0	Q6VN20;B4DQH9;B3KP49;B4DID0	2;2;1;1	2;2;1;1	2;2;1;1	Ran-binding protein 10	RANBP10	;;;	4	2	2	2	1	1	0	0	0	0	0	0	1	1	0	0	0	0	1	0	2	0	1	0	1	1	0	0	0	0	0	0	1	1	0	0	0	0	1	0	2	0
Q13595;B4DQI6;B4DUA9	Q13595;B4DQI6;B4DUA9	1;1;1	1;1;1	1;1;1	Transformer-2 protein homolog alpha	TRA2A	;;	3	1	1	1	0	1	1	0	0	0	0	0	0	0	0	0	0	0	0	0	0	0	0	0	0	1	1	0	0	0	0	0	0	0	0	0	0	0	0	0	0	0
P61224;B4DQI8;A6NIZ1;F5GX62;E7ESV4;F5H7Y6;B4DW94;F5H6R7;F5H004;F5H147;B4DW74;B7ZB78;F5GYB5;F5H4H0;F5GYH7;F5H077;F5GWU8;F5H491;F5H0B7;F5H500;F5H823;F8WBC0	P61224;B4DQI8;A6NIZ1;F5GX62;E7ESV4;F5H7Y6;B4DW94;F5H6R7;F5H004;F5H147;B4DW74;B7ZB78;F5GYB5	9;9;7;7;7;7;7;6;6;6;6;5;5;4;4;4;4;4;4;4;4;2	9;9;7;7;7;7;7;6;6;6;6;5;5;4;4;4;4;4;4;4;4;2	1;1;1;0;0;0;1;0;0;0;1;1;1;0;0;0;0;0;0;0;0;0	Ras-related protein Rap-1b;Ras-related protein Rap-1b-like protein	RAP1B	;;;;;;;;;;;;	22	9	9	1	7	5	5	3	5	5	5	4	4	3	4	4	6	6	6	6	7	5	4	4	7	5	5	3	5	5	5	4	4	3	4	4	6	6	6	6	7	5
P52209;B4DQJ8;F5H7U0;F5H0L3;B4DV68	P52209;B4DQJ8;F5H7U0;F5H0L3;B4DV68	22;22;21;19;14	22;22;21;19;14	22;22;21;19;14	6-phosphogluconate dehydrogenase, decarboxylating	PGD	;;;;	5	22	22	22	17	13	12	12	16	13	16	16	14	12	15	16	19	16	14	14	19	15	13	14	17	13	12	12	16	13	16	16	14	12	15	16	19	16	14	14	19	15
B4DQR4	B4DQR4	9	1	1	Proteasome subunit alpha type-6	PSMA6		1	9	1	1	7	7	7	6	5	6	7	5	4	4	4	4	6	6	5	6	7	7	4	6	0	0	0	0	0	0	1	0	0	0	0	1	0	0	0	0	0	1
Q7L5Y9;D6REW7;B4DQT1;F5H3F8;B4DVN3;E7ESC7;Q7L5Y9-2;D6RID6;D6RE80;D6RDW4;E7ENL1;D6RIB6;C9JD69;Q7L5Y9-5;Q7L5Y9-4;Q7L5Y9-3	Q7L5Y9;D6REW7;B4DQT1;F5H3F8;B4DVN3;E7ESC7;Q7L5Y9-2;D6RID6;D6RE80;D6RDW4;E7ENL1;D6RIB6;C9JD69;Q7L5Y9-5;Q7L5Y9-4;Q7L5Y9-3	2;2;2;2;2;2;1;1;1;1;1;1;1;1;1;1	2;2;2;2;2;2;1;1;1;1;1;1;1;1;1;1	2;2;2;2;2;2;1;1;1;1;1;1;1;1;1;1	Macrophage erythroblast attacher	MAEA	;;;;;;;;;;;;;;;	16	2	2	2	0	1	0	0	0	0	0	0	0	0	0	0	0	1	0	0	0	0	0	0	0	1	0	0	0	0	0	0	0	0	0	0	0	1	0	0	0	0
O95219;B4DQV4;F8W9T3	O95219;B4DQV4	3;3;1	3;3;1	3;3;1	Sorting nexin-4	SNX4	;	3	3	3	3	1	1	2	0	0	0	0	0	0	0	0	0	0	1	1	0	2	0	1	0	1	1	2	0	0	0	0	0	0	0	0	0	0	1	1	0	2	0
Q86UY6;F5H2C9;B4DR03	Q86UY6;F5H2C9;B4DR03	1;1;1	1;1;1	1;1;1	N-alpha-acetyltransferase 40	NAA40	;;	3	1	1	1	1	0	0	0	0	0	0	0	0	0	0	0	0	0	0	1	1	0	0	0	1	0	0	0	0	0	0	0	0	0	0	0	0	0	0	1	1	0
O60291;O60291-3;O60291-2;B4DR12;E9PB19;O60291-4	O60291;O60291-3;O60291-2;B4DR12;E9PB19;O60291-4	3;3;3;3;3;3	3;3;3;3;3;3	3;3;3;3;3;3	E3 ubiquitin-protein ligase MGRN1	MGRN1	;;;;;	6	3	3	3	0	2	0	0	1	1	0	1	1	2	1	1	0	1	1	0	0	0	0	0	0	2	0	0	1	1	0	1	1	2	1	1	0	1	1	0	0	0
P61619;B4DR61;P61619-3;Q9H9S3;F8W776;Q8TC24;Q9H9S3-2;F8W773;C9JXC6;A6NK38;F2Z2C7;A6NIF9;C9JJV4	P61619;B4DR61;P61619-3;Q9H9S3;F8W776;Q8TC24;Q9H9S3-2;F8W773	9;9;6;5;5;5;5;5;3;3;3;3;3	9;9;6;5;5;5;5;5;3;3;3;3;3	9;9;6;5;5;5;5;5;3;3;3;3;3	Protein transport protein Sec61 subunit alpha isoform 1;Protein transport protein Sec61 subunit alpha isoform 2	SEC61A1;SEC61A2	;;;;;;;	13	9	9	9	7	6	7	6	4	3	4	3	3	4	5	5	5	6	5	5	8	6	6	5	7	6	7	6	4	3	4	3	3	4	5	5	5	6	5	5	8	6
Q9Y6E0-2;B4DR80;Q9Y6E0;F5H2G3;E9PCB9;H0Y630;E9PCB4;Q5JV98;Q5JV99	Q9Y6E0-2;B4DR80;Q9Y6E0;F5H2G3;E9PCB9;H0Y630;E9PCB4;Q5JV98	14;14;13;13;12;11;8;7;1	14;14;13;13;12;11;8;7;1	8;8;8;7;7;6;6;5;0	Serine/threonine-protein kinase 24;Serine/threonine-protein kinase 24 36 kDa subunit;Serine/threonine-protein kinase 24 12 kDa subunit	STK24	;;;;;;;	9	14	14	8	7	7	6	6	3	4	3	0	6	7	6	4	6	7	7	4	10	8	6	7	7	7	6	6	3	4	3	0	6	7	6	4	6	7	7	4	10	8
Q02809;B4DR87;E7EWK8;Q5JXB9;Q5JXB7;Q5JXB8	Q02809;B4DR87	29;29;14;10;10;7	29;29;14;10;10;7	29;29;14;10;10;7	Procollagen-lysine,2-oxoglutarate 5-dioxygenase 1	PLOD1	;	6	29	29	29	16	17	11	11	8	6	6	5	10	10	8	10	16	18	16	16	20	18	14	12	16	17	11	11	8	6	6	5	10	10	8	10	16	18	16	16	20	18
O14967;E7EVY8;B4DRG2	O14967;E7EVY8;B4DRG2	3;3;3	3;3;3	3;3;3	Calmegin	CLGN	;;	3	3	3	3	0	2	1	0	0	0	0	0	0	0	0	0	0	0	0	0	2	0	0	0	0	2	1	0	0	0	0	0	0	0	0	0	0	0	0	0	2	0
Q96JJ3;Q5JVZ5;B4DRL5;Q7Z5G9;F5GZP8;H0YEH5;B4DZ20;E9PBG2;Q5JVZ4;H0YCM7;Q5JVZ8;Q5JW01;Q92556;B4DJV6;Q92556-2;Q92556-3	Q96JJ3;Q5JVZ5;B4DRL5;Q7Z5G9;F5GZP8;H0YEH5;B4DZ20;E9PBG2;Q5JVZ4;H0YCM7	8;8;8;7;6;5;5;5;4;4;3;3;1;1;1;1	8;8;8;7;6;5;5;5;4;4;3;3;1;1;1;1	8;8;8;7;6;5;5;5;4;4;3;3;1;1;1;1	Engulfment and cell motility protein 2	ELMO2	;;;;;;;;;	16	8	8	8	1	4	3	4	0	0	0	0	0	1	0	0	0	3	2	1	3	3	3	2	1	4	3	4	0	0	0	0	0	1	0	0	0	3	2	1	3	3
P24386;B4DRL9	P24386;B4DRL9	7;7	5;5	5;5	Rab proteins geranylgeranyltransferase component A 1	CHM	;	2	7	5	5	1	1	1	0	2	1	0	1	1	2	1	2	0	0	2	1	3	1	0	0	0	1	1	0	1	1	0	0	1	2	1	1	0	0	1	0	1	1
O60353;B4E236;B4DRN0;F5H831;G5EA13	O60353;B4E236;B4DRN0;F5H831	3;3;3;2;1	3;3;3;2;1	3;3;3;2;1	Frizzled-6	FZD6	;;;	5	3	3	3	1	1	0	1	1	1	1	1	0	1	1	1	0	1	1	1	1	3	2	1	1	1	0	1	1	1	1	1	0	1	1	1	0	1	1	1	1	3
Q86YS7;Q86YS7-2;B4DRN7;F5H2A1;F5H5R1;F5H3N1;H0YGU7;H0YFC4	Q86YS7;Q86YS7-2;B4DRN7;F5H2A1;F5H5R1;F5H3N1	5;5;5;5;4;3;1;1	5;5;5;5;4;3;1;1	5;5;5;5;4;3;1;1	C2 domain-containing protein 5	C2CD5	;;;;;	8	5	5	5	2	0	0	2	0	0	0	0	0	0	0	0	0	1	1	2	0	0	2	2	2	0	0	2	0	0	0	0	0	0	0	0	0	1	1	2	0	0
Q92552;B4DRT2;G5EA06;D6RH20;E7ETN4;D6RJC7;E5RJ73;REV__H0Y546	Q92552;B4DRT2;G5EA06;D6RH20;E7ETN4	12;12;11;10;7;4;2;1	12;12;11;10;7;4;2;1	12;12;11;10;7;4;2;1	28S ribosomal protein S27, mitochondrial	MRPS27	;;;;	8	12	12	12	5	3	2	3	1	0	1	1	2	2	2	4	2	6	3	1	6	3	4	5	5	3	2	3	1	0	1	1	2	2	2	4	2	6	3	1	6	3
P13051;P13051-2;B4DRT6;F5GYA2;Q68DM5	P13051;P13051-2;B4DRT6;F5GYA2;Q68DM5	4;4;4;3;2	4;4;4;3;2	4;4;4;3;2	Uracil-DNA glycosylase	UNG;DKFZp781L1143	;;;;	5	4	4	4	1	1	0	1	0	0	0	0	0	0	0	0	1	1	2	1	1	0	0	0	1	1	0	1	0	0	0	0	0	0	0	0	1	1	2	1	1	0
Q15059;B4DS09;Q15059-2	Q15059;B4DS09;Q15059-2	3;3;3	1;1;1	1;1;1	Bromodomain-containing protein 3	BRD3	;;	3	3	1	1	0	2	1	1	0	0	0	0	0	0	0	1	0	0	0	0	0	1	1	1	0	1	1	0	0	0	0	0	0	0	0	0	0	0	0	0	0	0
O43422;B4DS64	O43422;B4DS64	2;2	2;2	2;2	52 kDa repressor of the inhibitor of the protein kinase	PRKRIR	;	2	2	2	2	0	0	0	0	0	0	0	0	0	0	0	0	0	1	0	0	1	0	0	0	0	0	0	0	0	0	0	0	0	0	0	0	0	1	0	0	1	0
Q8TB96;B4DSA2;F5GXC5;B4DHQ9	Q8TB96;B4DSA2;F5GXC5;B4DHQ9	2;2;2;1	2;2;2;1	2;2;2;1	T-cell immunomodulatory protein	ITFG1	;;;	4	2	2	2	1	0	0	0	0	0	0	0	0	0	0	1	0	0	0	0	1	0	0	0	1	0	0	0	0	0	0	0	0	0	0	1	0	0	0	0	1	0
O14773;B4DSE2;B5MDC1;O14773-2	O14773;B4DSE2;B5MDC1;O14773-2	7;7;7;7	7;7;7;7	7;7;7;7	Tripeptidyl-peptidase 1	TPP1	;;;	4	7	7	7	4	3	4	4	3	1	1	2	4	3	4	4	5	6	4	4	6	5	4	3	4	3	4	4	3	1	1	2	4	3	4	4	5	6	4	4	6	5
Q7Z3B4;B4DT35;E7EUM5;Q7Z3B4-2	Q7Z3B4;B4DT35;E7EUM5;Q7Z3B4-2	22;22;21;18	22;22;21;18	22;22;21;18	Nucleoporin p54	NUP54	;;;	4	22	22	22	10	15	10	13	4	3	3	1	4	4	4	5	10	13	14	12	18	12	12	11	10	15	10	13	4	3	3	1	4	4	4	5	10	13	14	12	18	12
P13804;B4DT43;H0YK49;H0YNX6;H0YLU7;H0YL12;H0YKF0;H0YL83	P13804;B4DT43;H0YK49;H0YNX6;H0YLU7;H0YL12;H0YKF0	12;12;11;10;9;8;6;3	12;12;11;10;9;8;6;3	12;12;11;10;9;8;6;3	Electron transfer flavoprotein subunit alpha, mitochondrial	ETFA	;;;;;;	8	12	12	12	11	7	9	7	9	8	9	8	7	7	6	8	10	10	8	9	11	9	9	10	11	7	9	7	9	8	9	8	7	7	6	8	10	10	8	9	11	9
Q9HAD4;D6R9M1;B4DT55;D6RGW4;H0YAI6;D6RA22;D6RIX6;D6RJA5;D6RB94;B4DK73;D6REJ0;H0Y9Z3;B4DHS8;D6RBY6;D6RE66;B4E2L4;H0YAA3	Q9HAD4;D6R9M1;B4DT55;D6RGW4;H0YAI6;D6RA22;D6RIX6;D6RJA5;D6RB94;B4DK73;D6REJ0;H0Y9Z3;B4DHS8;D6RBY6;D6RE66;B4E2L4;H0YAA3	2;2;2;1;1;1;1;1;1;1;1;1;1;1;1;1;1	2;2;2;1;1;1;1;1;1;1;1;1;1;1;1;1;1	2;2;2;1;1;1;1;1;1;1;1;1;1;1;1;1;1	WD repeat-containing protein 41	WDR41	;;;;;;;;;;;;;;;;	17	2	2	2	1	0	0	1	0	0	0	0	1	1	0	0	2	1	1	1	1	1	1	1	1	0	0	1	0	0	0	0	1	1	0	0	2	1	1	1	1	1
Q9NUQ6;B8ZZZ7;B4DT67;F8VT91;Q9NUQ6-2	Q9NUQ6;B8ZZZ7;B4DT67;F8VT91;Q9NUQ6-2	2;2;2;1;1	2;2;2;1;1	2;2;2;1;1	SPATS2-like protein	SPATS2L	;;;;	5	2	2	2	1	0	1	1	2	0	1	0	1	1	0	1	0	0	0	1	0	0	0	0	1	0	1	1	2	0	1	0	1	1	0	1	0	0	0	1	0	0
O75352;Q96K24;Q9H3L2;Q1HDL3;B4DT74	O75352;Q96K24;Q9H3L2;Q1HDL3;B4DT74	2;2;2;2;2	2;2;2;2;2	2;2;2;2;2	Mannose-P-dolichol utilization defect 1 protein	MPDU1;HBEBP2BPA	;;;;	5	2	2	2	1	2	2	2	0	0	2	2	2	1	1	2	1	1	1	1	2	0	2	1	1	2	2	2	0	0	2	2	2	1	1	2	1	1	1	1	2	0
P20936;E9PGC0;P20936-2;B4DTL2;H0YD89;Q68CU6	P20936;E9PGC0;P20936-2;B4DTL2;H0YD89	4;4;4;4;2;1	4;4;4;4;2;1	4;4;4;4;2;1	Ras GTPase-activating protein 1	RASA1	;;;;	6	4	4	4	1	0	1	0	0	0	0	0	0	0	0	0	0	0	0	1	1	0	0	1	1	0	1	0	0	0	0	0	0	0	0	0	0	0	0	1	1	0
P15586;B4DTT0;F6S8M0;B4DYH8;F5H260;H0YFA9;F5H4C6	P15586;B4DTT0;F6S8M0;B4DYH8;F5H260;H0YFA9;F5H4C6	11;11;11;11;9;7;6	11;11;11;11;9;7;6	11;11;11;11;9;7;6	N-acetylglucosamine-6-sulfatase	GNS	;;;;;;	7	11	11	11	9	9	9	9	9	9	8	10	9	9	9	9	10	7	9	8	10	8	8	8	9	9	9	9	9	9	8	10	9	9	9	9	10	7	9	8	10	8
Q12841;B4DTT5;B4DTZ8;C9J5G4	Q12841;B4DTT5;B4DTZ8	7;7;6;1	7;7;6;1	7;7;6;1	Follistatin-related protein 1	FSTL1	;;	4	7	7	7	6	5	5	6	4	6	5	5	6	5	6	7	6	6	4	6	6	6	4	5	6	5	5	6	4	6	5	5	6	5	6	7	6	6	4	6	6	6
Q13740;Q13740-2;B4DTU0;F5GXJ9;Q6ZS95	Q13740;Q13740-2;B4DTU0;F5GXJ9;Q6ZS95	20;20;20;19;10	20;20;20;19;10	20;20;20;19;10	CD166 antigen	ALCAM	;;;;	5	20	20	20	13	11	8	7	12	9	11	9	11	10	9	10	14	9	10	12	15	12	10	10	13	11	8	7	12	9	11	9	11	10	9	10	14	9	10	12	15	12
P40121;B4DU58;B8ZZS7;E7EUR2;E7EUE9;E7ENU9;B8ZZL6	P40121;B4DU58;B8ZZS7;E7EUR2;E7EUE9;E7ENU9;B8ZZL6	6;6;6;5;5;5;3	6;6;6;5;5;5;3	6;6;6;5;5;5;3	Macrophage-capping protein	CAPG	;;;;;;	7	6	6	6	2	3	3	5	2	3	2	2	4	5	4	3	2	3	5	4	5	3	4	4	2	3	3	5	2	3	2	2	4	5	4	3	2	3	5	4	5	3
P33240;B4DUD5;P33240-2;E7EWR4;E9PID8	P33240;B4DUD5;P33240-2;E7EWR4;E9PID8	17;17;17;16;14	17;17;17;16;14	11;11;11;10;9	Cleavage stimulation factor subunit 2	CSTF2	;;;;	5	17	17	11	13	14	13	11	13	13	14	10	13	11	12	12	12	13	13	12	12	10	13	12	13	14	13	11	13	13	14	10	13	11	12	12	12	13	13	12	12	10
Q15746;B4DUE3;Q15746-7;Q15746-4;Q15746-2;Q15746-3;Q15746-6;Q15746-5	Q15746;B4DUE3;Q15746-7;Q15746-4;Q15746-2;Q15746-3;Q15746-6;Q15746-5	2;2;2;2;2;2;2;1	2;2;2;2;2;2;2;1	2;2;2;2;2;2;2;1	Myosin light chain kinase, smooth muscle;Myosin light chain kinase, smooth muscle, deglutamylated form	MYLK	;;;;;;;	8	2	2	2	1	1	1	1	1	1	1	0	1	1	1	1	1	1	1	1	2	1	0	1	1	1	1	1	1	1	1	0	1	1	1	1	1	1	1	1	2	1
Q13952;Q5T6K7;E9PI99;Q5T6K5;E9PF96;Q5T6K9;F8VWM3;Q13952-2;B4DUS6;Q13952-3;E9PIG7;E9PL11;B4DW63;E9PJA8;E9PQR2	Q13952;Q5T6K7;E9PI99;Q5T6K5;E9PF96;Q5T6K9;F8VWM3;Q13952-2;B4DUS6;Q13952-3;E9PIG7;E9PL11;B4DW63	4;4;4;4;4;4;4;4;4;4;3;2;2;1;1	4;4;4;4;4;4;4;4;4;4;3;2;2;1;1	4;4;4;4;4;4;4;4;4;4;3;2;2;1;1	Nuclear transcription factor Y subunit gamma	NFYC	;;;;;;;;;;;;	15	4	4	4	3	2	2	3	1	1	1	1	2	2	3	2	0	2	1	1	3	3	2	1	3	2	2	3	1	1	1	1	2	2	3	2	0	2	1	1	3	3
O95861;B4DUS9;C9JI50;O95861-2;A6NF51;B4DPS5;F8VZG4;F8W1J0;F8VVW8;F8VRY7	O95861;B4DUS9;C9JI50;O95861-2;A6NF51;B4DPS5;F8VZG4;F8W1J0	10;10;8;8;7;6;5;5;4;1	10;10;8;8;7;6;5;5;4;1	10;10;8;8;7;6;5;5;4;1	3(2),5-bisphosphate nucleotidase 1	BPNT1	;;;;;;;	10	10	10	10	5	6	6	7	5	4	5	5	5	3	5	4	5	4	5	7	5	6	6	5	5	6	6	7	5	4	5	5	5	3	5	4	5	4	5	7	5	6
P50579;B4DUX5;G3V1U3;F8VRR3;F8VY03;F8VSC4	P50579;B4DUX5;G3V1U3;F8VRR3	12;12;9;8;5;2	12;12;9;8;5;2	1;1;1;0;0;1	Methionine aminopeptidase 2	METAP2	;;;	6	12	12	1	8	3	4	5	8	6	7	5	6	6	6	5	6	8	7	8	5	5	5	5	8	3	4	5	8	6	7	5	6	6	6	5	6	8	7	8	5	5
P51911;B4DUX6;B7Z7E1	P51911;B4DUX6;B7Z7E1	7;7;5	5;5;3	5;5;3	Calponin-1;Calponin	CNN1	;;	3	7	5	5	3	3	4	1	1	2	2	2	1	2	3	2	2	1	1	0	4	2	2	1	2	2	2	1	0	1	1	1	1	1	1	0	1	1	0	0	3	1
P0CG48;P0CG47;P62979;P62987;F5H6Q2;F5GYU3;F5H2Z3;F5H265;F5H7Y5;B4DV12;F5H388;F5H747;F5GXK7;Q96C32;F5H7K6;F5H041;F5H4D8;F5GYX6;F5GZ39	P0CG48;P0CG47;P62979;P62987;F5H6Q2;F5GYU3;F5H2Z3;F5H265;F5H7Y5;B4DV12;F5H388;F5H747;F5GXK7;Q96C32;F5H7K6;F5H041;F5H4D8;F5GYX6;F5GZ39	8;8;8;8;8;8;8;8;8;8;8;8;8;8;8;8;7;6;5	8;8;8;8;8;8;8;8;8;8;8;8;8;8;8;8;7;6;5	8;8;8;8;8;8;8;8;8;8;8;8;8;8;8;8;7;6;5	Polyubiquitin-C;Ubiquitin;Polyubiquitin-B;Ubiquitin;Ubiquitin-40S ribosomal protein S27a;Ubiquitin;40S ribosomal protein S27a;Ubiquitin-60S ribosomal protein L40;Ubiquitin;60S ribosomal protein L40	UBC;UBB;RPS27A;UBA52	;;;;;;;;;;;;;;;;;;	19	8	8	8	5	5	4	5	6	5	5	4	5	6	5	5	4	5	4	5	4	5	5	5	5	5	4	5	6	5	5	4	5	6	5	5	4	5	4	5	4	5
Q9H477;B4DV96	Q9H477;B4DV96	3;3	3;3	3;3	Ribokinase	RBKS	;	2	3	3	3	1	0	1	1	2	1	2	1	2	1	1	1	0	1	1	1	2	0	0	1	1	0	1	1	2	1	2	1	2	1	1	1	0	1	1	1	2	0
Q96SY0;B4DVT3;B4DVD5	Q96SY0;B4DVT3;B4DVD5	4;4;4	4;4;4	4;4;4	von Willebrand factor A domain-containing protein 9	VWA9	;;	3	4	4	4	3	0	1	3	1	0	1	0	3	2	0	1	1	1	3	0	3	3	1	2	3	0	1	3	1	0	1	0	3	2	0	1	1	1	3	0	3	3
Q08380;B4DVE1;E7EW56;B4DI70	Q08380;B4DVE1;E7EW56;B4DI70	13;13;10;8	13;13;10;8	13;13;10;8	Galectin-3-binding protein	LGALS3BP	;;;	4	13	13	13	9	7	6	4	7	5	7	8	6	5	4	5	6	7	7	8	10	6	4	6	9	7	6	4	7	5	7	8	6	5	4	5	6	7	7	8	10	6
P50995;E9PDK5;B4DVE7;E9PDS7;H0Y6E1;P27216;E5RIN3;Q5T0G9;P27216-2	P50995;E9PDK5;B4DVE7	20;20;20;6;5;1;1;1;1	20;20;20;6;5;1;1;1;1	20;20;20;6;5;1;1;1;1	Annexin A11	ANXA11	;;	9	20	20	20	15	12	13	13	9	10	9	6	11	12	12	12	15	12	14	15	16	13	14	14	15	12	13	13	9	10	9	6	11	12	12	12	15	12	14	15	16	13
Q99613;B4DVQ5;B5ME19;F5H4V1;B4DDN4;F5GZC5;F5H1I1;F5GZ22;B4DVU3;B4DRU0;C9J1F3;C9JJ55	Q99613;B4DVQ5;B5ME19;F5H4V1;B4DDN4;F5GZC5;F5H1I1;F5GZ22;B4DVU3;B4DRU0;C9J1F3;C9JJ55	39;39;38;38;35;34;33;32;30;29;29;28	39;39;38;38;35;34;33;32;30;29;29;28	39;39;38;38;35;34;33;32;30;29;29;28	Eukaryotic translation initiation factor 3 subunit C;Eukaryotic translation initiation factor 3 subunit C-like protein	EIF3C;EIF3CL	;;;;;;;;;;;	12	39	39	39	26	24	23	17	18	18	17	17	16	18	20	18	24	25	26	21	30	20	23	20	26	24	23	17	18	18	17	17	16	18	20	18	24	25	26	21	30	20
Q96GW9;B4DVV7	Q96GW9;B4DVV7	1;1	1;1	1;1	Methionine--tRNA ligase, mitochondrial	MARS2	;	2	1	1	1	0	0	0	0	0	0	0	0	0	1	0	0	0	0	0	0	1	0	0	0	0	0	0	0	0	0	0	0	0	1	0	0	0	0	0	0	1	0
Q92791;B4DVZ5	Q92791;B4DVZ5	2;2	2;2	2;2	Synaptonemal complex protein SC65	LEPREL4	;	2	2	2	2	1	1	1	1	0	0	1	0	1	0	0	0	0	0	2	1	1	1	1	1	1	1	1	1	0	0	1	0	1	0	0	0	0	0	2	1	1	1
P60866;B4DW28;E5RIP1;E5RJX2;G3XAN0	P60866;B4DW28;E5RIP1;E5RJX2;G3XAN0	2;2;1;1;1	2;2;1;1;1	2;2;1;1;1	40S ribosomal protein S20	RPS20	;;;;	5	2	2	2	2	2	2	2	1	1	1	1	1	2	2	2	2	1	2	2	2	2	2	2	2	2	2	2	1	1	1	1	1	2	2	2	2	1	2	2	2	2
B4DW52	B4DW52	19	1	1				1	19	1	1	16	14	15	14	16	16	16	16	15	14	13	14	15	15	16	15	16	14	15	17	0	0	0	0	0	0	0	0	0	0	0	0	0	0	0	0	0	0
Q9UJ83;C9J306;B4DXI5;E9PEN4;B4DWI1;Q7Z773;F8WCH9;C9JJM7;B3KPX4	Q9UJ83;C9J306;B4DXI5;E9PEN4;B4DWI1;Q7Z773;F8WCH9;C9JJM7;B3KPX4	2;2;2;2;2;1;1;1;1	2;2;2;2;2;1;1;1;1	2;2;2;2;2;1;1;1;1	2-hydroxyacyl-CoA lyase 1	HACL1	;;;;;;;;	9	2	2	2	0	0	0	0	1	0	0	0	1	0	0	1	0	0	0	0	0	0	0	1	0	0	0	0	1	0	0	0	1	0	0	1	0	0	0	0	0	0
Q8N2F6;Q8N2F6-2;C9J5N7;F5GX65;Q8N2F6-4;Q8N2F6-3;B4DWJ8	Q8N2F6;Q8N2F6-2;C9J5N7;F5GX65;Q8N2F6-4;Q8N2F6-3;B4DWJ8	2;2;2;2;2;2;2	2;2;2;2;2;2;2	2;2;2;2;2;2;2	Armadillo repeat-containing protein 10	ARMC10	;;;;;;	7	2	2	2	0	0	0	0	0	0	0	0	0	0	0	1	0	0	0	0	0	0	0	1	0	0	0	0	0	0	0	0	0	0	0	1	0	0	0	0	0	0
Q12907;B4DWN1;D6RBV2;D6RIU4;D6RDX1;D6RBH1	Q12907;B4DWN1;D6RBV2;D6RIU4;D6RDX1	9;9;8;6;5;3	9;9;8;6;5;3	9;9;8;6;5;3	Vesicular integral-membrane protein VIP36	LMAN2	;;;;	6	9	9	9	6	6	5	5	4	6	5	7	5	5	5	6	6	9	5	5	8	5	6	4	6	6	5	5	4	6	5	7	5	5	5	6	6	9	5	5	8	5
Q96F24;B4DWS0;C9JGX3;Q96F24-2	Q96F24;B4DWS0;C9JGX3;Q96F24-2	9;9;5;5	9;9;5;5	9;9;5;5	Nuclear receptor-binding factor 2	NRBF2	;;;	4	9	9	9	1	2	2	4	6	4	3	5	4	4	3	5	2	4	3	3	1	1	2	4	1	2	2	4	6	4	3	5	4	4	3	5	2	4	3	3	1	1
Q9H410;Q5JW54;Q5JW58;Q5JW55;Q9H410-2;B4DWT2;Q5JW57;Q5JW53	Q9H410;Q5JW54;Q5JW58;Q5JW55;Q9H410-2;B4DWT2;Q5JW57;Q5JW53	3;3;3;3;3;3;2;2	3;3;3;3;3;3;2;2	3;3;3;3;3;3;2;2	Kinetochore-associated protein DSN1 homolog	DSN1	;;;;;;;	8	3	3	3	0	1	1	2	0	0	0	0	1	0	0	0	0	1	0	1	0	1	0	0	0	1	1	2	0	0	0	0	1	0	0	0	0	1	0	1	0	1
P40616;B4DWW1;B4DZG7;F8VYN9;F8VP99;F8W1Z8;F8VP63	P40616;B4DWW1;B4DZG7;F8VYN9	4;4;3;3;1;1;1	4;4;3;3;1;1;1	4;4;3;3;1;1;1	ADP-ribosylation factor-like protein 1	ARL1	;;;	7	4	4	4	1	0	1	0	0	0	0	0	0	0	0	0	0	0	0	0	4	0	1	0	1	0	1	0	0	0	0	0	0	0	0	0	0	0	0	0	4	0
Q96KB5;B4DX68;E5RFX4;E5RIE1	Q96KB5;B4DX68	12;12;1;1	12;12;1;1	12;12;1;1	Lymphokine-activated killer T-cell-originated protein kinase	PBK	;	4	12	12	12	8	6	7	6	5	3	2	5	5	4	5	3	8	4	4	5	9	6	5	4	8	6	7	6	5	3	2	5	5	4	5	3	8	4	4	5	9	6
Q13227;B4DXA1	Q13227;B4DXA1	1;1	1;1	1;1	G protein pathway suppressor 2	GPS2	;	2	1	1	1	0	1	1	1	0	0	0	0	0	0	0	0	0	0	0	0	1	0	0	0	0	1	1	1	0	0	0	0	0	0	0	0	0	0	0	0	1	0
Q9Y5B8;E9PNU1;B4DXC8;Q9Y5B8-2	Q9Y5B8;E9PNU1;B4DXC8;Q9Y5B8-2	8;8;8;8	8;8;8;8	8;8;8;8	Nucleoside diphosphate kinase 7	NME7	;;;	4	8	8	8	5	5	4	5	3	4	5	3	2	4	2	4	4	6	4	5	5	5	6	5	5	5	4	5	3	4	5	3	2	4	2	4	4	6	4	5	5	5
Q7Z2W9;B4DXI4;F5H7V8;C9JPR2	Q7Z2W9;B4DXI4;F5H7V8;C9JPR2	4;4;3;2	4;4;3;2	4;4;3;2	39S ribosomal protein L21, mitochondrial	MRPL21	;;;	4	4	4	4	2	0	2	1	0	0	0	0	0	0	0	1	1	0	1	1	2	1	1	2	2	0	2	1	0	0	0	0	0	0	0	1	1	0	1	1	2	1
P60981;B4DYA6;F6RFD5	P60981;B4DYA6;F6RFD5	7;7;6	6;6;5	6;6;5	Destrin	DSTN	;;	3	7	6	6	3	4	5	4	4	5	5	5	3	3	4	4	4	4	4	4	5	6	5	4	2	3	4	3	3	4	4	4	2	2	3	3	3	3	3	3	4	5
Q8NFH5;B4DYB4;B4DP57;C9IYQ7;F8WCF5;F8WEL4;C9JIY9;C9JWU7	Q8NFH5;B4DYB4;B4DP57	7;7;4;3;3;3;2;1	7;7;4;3;3;3;2;1	7;7;4;3;3;3;2;1	Nucleoporin NUP53	NUP35	;;	8	7	7	7	0	2	1	1	0	0	0	0	0	1	0	1	0	1	1	0	4	0	1	0	0	2	1	1	0	0	0	0	0	1	0	1	0	1	1	0	4	0
P50542;B4DZ45;P50542-3;P50542-2;F5H3X7;F5H5C0;F5GYB4;F5GZ41;F5H0L9;F5H432;F5GXX3;F5H205;F5H637	P50542;B4DZ45;P50542-3;P50542-2	13;13;12;12;5;5;3;2;2;1;1;1;1	13;13;12;12;5;5;3;2;2;1;1;1;1	13;13;12;12;5;5;3;2;2;1;1;1;1	Peroxisomal targeting signal 1 receptor	PEX5	;;;	13	13	13	13	2	5	4	3	3	3	4	2	3	1	2	4	1	5	4	4	2	4	2	3	2	5	4	3	3	3	4	2	3	1	2	4	1	5	4	4	2	4
Q8N4Q0;B4DZ91	Q8N4Q0;B4DZ91	3;3	3;3	3;3	Zinc-binding alcohol dehydrogenase domain-containing protein 2	ZADH2	;	2	3	3	3	0	2	0	0	0	0	0	0	0	0	0	0	0	0	0	0	1	0	0	0	0	2	0	0	0	0	0	0	0	0	0	0	0	0	0	0	1	0
Q9BTX1;B4DZG6;Q9BTX1-4;G3XA81;Q9BTX1-2	Q9BTX1;B4DZG6;Q9BTX1-4;G3XA81;Q9BTX1-2	2;2;2;2;2	2;2;2;2;2	2;2;2;2;2	Nucleoporin NDC1	NDC1	;;;;	5	2	2	2	1	1	0	0	0	0	0	0	0	0	0	0	0	0	0	0	1	1	0	1	1	1	0	0	0	0	0	0	0	0	0	0	0	0	0	0	1	1
Q9UJ41;E9PFK9;E7ERJ8;Q9UJ41-2;B4DZM7;Q9UJ41-3;Q3HKR1	Q9UJ41;E9PFK9;E7ERJ8;Q9UJ41-2;B4DZM7;Q9UJ41-3	3;3;3;3;3;3;1	3;3;3;3;3;3;1	3;3;3;3;3;3;1	Rab5 GDP/GTP exchange factor	RABGEF1	;;;;;	7	3	3	3	1	1	0	0	0	0	0	0	0	0	1	2	0	0	1	0	1	0	0	0	1	1	0	0	0	0	0	0	0	0	1	2	0	0	1	0	1	0
Q16401;B4DZM8;F2Z3J2;Q4VXH0	Q16401;B4DZM8	17;17;5;3	17;17;5;3	17;17;5;3	26S proteasome non-ATPase regulatory subunit 5	PSMD5	;	4	17	17	17	10	5	7	7	4	4	4	2	3	6	5	5	6	7	6	6	12	4	5	6	10	5	7	7	4	4	4	2	3	6	5	5	6	7	6	6	12	4
Q00013;B4DZV5;G3XAI1;A8MTH1;C9JB34;C9J9J4	Q00013;B4DZV5;G3XAI1;A8MTH1;C9JB34	4;4;4;3;2;1	4;4;4;3;2;1	4;4;4;3;2;1	55 kDa erythrocyte membrane protein	MPP1	;;;;	6	4	4	4	2	1	0	0	0	0	0	0	0	0	0	0	0	0	0	0	3	1	0	0	2	1	0	0	0	0	0	0	0	0	0	0	0	0	0	0	3	1
B4E022	B4E022	24	1	1				1	24	1	1	18	18	17	18	19	19	20	21	16	18	16	18	22	20	19	16	19	18	18	17	0	0	0	0	1	0	0	1	0	1	0	1	0	0	0	0	0	0
P14859;H0YLB5;P14859-4;B4E029;P14859-3;P14859-2;P09086;Q9UKI9;H0YLC5;E9PQI0;H0YNL2;E9PIN6;H0YNW1;H0YLL6;E9PNC9;B5ME60;H0YKT2;REV__Q6AHZ1-2;REV__Q6AHZ1;P09086-4;F5GWW6;P09086-3;P09086-2;P09086-5	P14859;H0YLB5;P14859-4;B4E029;P14859-3;P14859-2;P09086;Q9UKI9;H0YLC5;E9PQI0;H0YNL2;E9PIN6;H0YNW1;H0YLL6;E9PNC9;B5ME60;H0YKT2;REV__Q6AHZ1-2;REV__Q6AHZ1;P09086-4;F5GWW6;P09086-3;P09086-2;P09086-5	2;2;2;2;2;2;1;1;1;1;1;1;1;1;1;1;1;1;1;1;1;1;1;1	2;2;2;2;2;2;1;1;1;1;1;1;1;1;1;1;1;1;1;1;1;1;1;1	2;2;2;2;2;2;1;1;1;1;1;1;1;1;1;1;1;1;1;1;1;1;1;1	POU domain, class 2, transcription factor 1;POU domain, class 2, transcription factor 2;POU domain, class 2, transcription factor 3;POU domain protein	POU2F1;POU2F2;POU2F3	;;;;;;;;;;;;;;;;;;;;;;;	24	2	2	2	1	1	0	2	0	0	1	0	0	1	1	1	0	0	0	1	0	1	0	0	1	1	0	2	0	0	1	0	0	1	1	1	0	0	0	1	0	1
P11234;Q6ZS74;B4E040;C9J6B1;C9JQB3;F8WEQ6;C9JYR1	P11234;Q6ZS74;B4E040;C9J6B1;C9JQB3	6;6;6;5;4;2;2	4;4;4;4;3;1;1	4;4;4;4;3;1;1	Ras-related protein Ral-B	RALB	;;;;	7	6	4	4	2	3	1	1	2	1	2	0	1	2	3	3	1	2	2	3	2	2	3	1	1	2	0	1	1	0	1	0	0	1	2	2	0	1	1	1	1	1
P53350;B4E083;Q58A51	P53350;B4E083;Q58A51	3;3;2	3;3;2	3;3;2	Serine/threonine-protein kinase PLK1	PLK1;Plk-1 delta	;;	3	3	3	3	1	1	1	2	1	0	0	0	1	0	1	1	0	1	2	1	0	1	1	1	1	1	1	2	1	0	0	0	1	0	1	1	0	1	2	1	0	1
Q8IWS0;B4E0G4;E9PC97	Q8IWS0;B4E0G4;E9PC97	1;1;1	1;1;1	1;1;1	PHD finger protein 6	PHF6	;;	3	1	1	1	0	0	0	0	0	0	0	0	0	0	0	0	0	0	0	0	0	0	0	1	0	0	0	0	0	0	0	0	0	0	0	0	0	0	0	0	0	0
P26006;B4E0H8;P26006-1;B4DDT0;D6R9X8;H0YA49;H0YA32	P26006;B4E0H8;P26006-1	22;22;21;6;4;3;2	22;22;21;6;4;3;2	22;22;21;6;4;3;2	Integrin alpha-3;Integrin alpha-3 heavy chain;Integrin alpha-3 light chain	ITGA3	;;	7	22	22	22	16	14	11	14	13	15	17	10	12	13	14	15	18	18	16	17	17	13	13	12	16	14	11	14	13	15	17	10	12	13	14	15	18	18	16	17	17	13
Q15629;G3XAN4;B4E0K2	Q15629;G3XAN4;B4E0K2	1;1;1	1;1;1	1;1;1	Translocating chain-associated membrane protein 1	TRAM1	;;	3	1	1	1	1	1	1	1	0	0	1	0	1	0	1	0	0	1	1	1	1	0	1	1	1	1	1	1	0	0	1	0	1	0	1	0	0	1	1	1	1	0
Q5ST30;B4E0K6;F8W0W3;E7ERL9;E7ER01;F5GXJ0;F8W0F9;F8VZ59;F8VWW3;F5H323;Q5ST30-2;E7EPN1;B4DG77;B7ZCJ6;A2ABL6	Q5ST30;B4E0K6;F8W0W3;E7ERL9;E7ER01;F5GXJ0;F8W0F9;F8VZ59;F8VWW3;F5H323;Q5ST30-2	9;9;9;9;9;9;7;7;7;7;5;2;2;2;1	9;9;9;9;9;9;7;7;7;7;5;2;2;2;1	9;9;9;9;9;9;7;7;7;7;5;2;2;2;1	Valine--tRNA ligase, mitochondrial	VARS2	;;;;;;;;;;	15	9	9	9	4	0	1	3	0	0	0	0	0	0	0	2	1	2	0	1	3	1	1	4	4	0	1	3	0	0	0	0	0	0	0	2	1	2	0	1	3	1
B4E0K9;O00754	B4E0K9;O00754	19;18	19;18	2;1	Alpha-mannosidase;Lysosomal alpha-mannosidase;Lysosomal alpha-mannosidase A peptide;Lysosomal alpha-mannosidase B peptide;Lysosomal alpha-mannosidase C peptide;Lysosomal alpha-mannosidase D peptide;Lysosomal alpha-mannosidase E peptide	MAN2B1	;	2	19	19	2	11	13	10	11	14	11	11	10	12	11	12	12	7	11	12	7	14	11	11	11	11	13	10	11	14	11	11	10	12	11	12	12	7	11	12	7	14	11
Q96II8;Q96II8-3;B4E0T7;Q96II8-2;F8WFB5;E9PD99	Q96II8;Q96II8-3;B4E0T7;Q96II8-2;F8WFB5;E9PD99	2;2;2;2;1;1	2;2;2;2;1;1	2;2;2;2;1;1	Leucine-rich repeat and calponin homology domain-containing protein 3	LRCH3	;;;;;	6	2	2	2	1	1	2	1	0	0	0	0	0	0	0	0	0	0	1	2	0	2	2	2	1	1	2	1	0	0	0	0	0	0	0	0	0	0	1	2	0	2
O14920;B4E0U4;O14920-2;E5RGW5;B3KRB7;G3V105;O14920-3	O14920;B4E0U4;O14920-2;E5RGW5;B3KRB7;G3V105;O14920-3	4;4;4;2;2;2;2	4;4;4;2;2;2;2	3;3;3;1;2;1;1	Inhibitor of nuclear factor kappa-B kinase subunit beta	IKBKB	;;;;;;	7	4	4	3	1	2	2	1	0	0	0	0	0	0	0	0	0	0	0	0	4	2	0	0	1	2	2	1	0	0	0	0	0	0	0	0	0	0	0	0	4	2
B4E0X8;C9JSZ1	B4E0X8	35;14	31;13	0;0				2	35	31	0	31	28	23	25	29	28	30	28	30	30	27	29	27	28	29	28	29	28	27	28	28	25	20	23	27	25	27	25	27	27	24	26	23	24	25	24	26	25
Q9P289;B4E0Y9;Q8NBY1;E7ERH7;C9JGW8;Q9P289-2;Q9P289-3;C9JDH9;C9J6L2;C9JCC0;C9J232;C9JJV0	Q9P289;B4E0Y9;Q8NBY1;E7ERH7;C9JGW8;Q9P289-2;Q9P289-3	13;13;12;12;11;11;9;4;4;4;4;2	8;8;7;7;6;7;5;2;2;2;2;1	5;5;4;5;4;5;3;0;0;0;0;0	Serine/threonine-protein kinase 26	STK26	;;;;;;	12	13	8	5	8	6	4	4	1	3	2	0	2	3	2	2	4	3	6	3	10	5	2	5	3	3	1	2	0	1	1	0	0	0	0	0	0	1	3	1	5	2
B4E107;F5GXE4;O95260-2;O95260;B4DK25;H0Y5C2;Q5SQQ1;B3KWA3	B4E107;F5GXE4;O95260-2;O95260;B4DK25;H0Y5C2	5;5;5;4;4;4;2;1	5;5;5;4;4;4;2;1	5;5;5;4;4;4;2;1	Arginyl-tRNA--protein transferase 1	ATE1	;;;;;	8	5	5	5	2	1	1	0	1	1	0	0	0	1	0	0	0	1	0	0	4	0	0	1	2	1	1	0	1	1	0	0	0	1	0	0	0	1	0	0	4	0
Q9NVS9;B4E1D7;B4E0V0;B4E152	Q9NVS9;B4E1D7;B4E0V0;B4E152	7;7;6;5	7;7;6;5	7;7;6;5	Pyridoxine-5-phosphate oxidase	PNPO	;;;	4	7	7	7	5	4	2	4	5	5	4	4	5	5	4	6	5	4	3	4	4	4	4	4	5	4	2	4	5	5	4	4	5	5	4	6	5	4	3	4	4	4
Q9BUN8;B4E1G1;Q9BUN8-2;E5RGY0	Q9BUN8;B4E1G1;Q9BUN8-2;E5RGY0	7;7;7;5	7;7;7;5	7;7;7;5	Derlin-1	DERL1	;;;	4	7	7	7	3	1	2	0	3	2	1	1	1	1	2	2	2	2	2	1	4	1	0	1	3	1	2	0	3	2	1	1	1	1	2	2	2	2	2	1	4	1
Q6NXE6;B4E1N1;F5GYG2;Q6NXE6-2;F5GWV0;F5H4P3;H0YGQ5;H0YH65;F5H6J3;F5H2X2;F5H2K4;F5GWK8	Q6NXE6;B4E1N1;F5GYG2;Q6NXE6-2;F5GWV0;F5H4P3	3;3;3;3;2;2;1;1;1;1;1;1	3;3;3;3;2;2;1;1;1;1;1;1	3;3;3;3;2;2;1;1;1;1;1;1	Armadillo repeat-containing protein 6	ARMC6	;;;;;	12	3	3	3	1	0	0	0	0	0	0	0	0	0	0	0	0	0	0	0	1	1	0	2	1	0	0	0	0	0	0	0	0	0	0	0	0	0	0	0	1	1
Q16270;B4E1N2	Q16270;B4E1N2	3;3	3;3	3;3	Insulin-like growth factor-binding protein 7	IGFBP7	;	2	3	3	3	2	1	2	1	0	1	1	1	1	2	1	2	0	1	1	1	2	1	0	1	2	1	2	1	0	1	1	1	1	2	1	2	0	1	1	1	2	1
P63151;B4E1T7;Q66LE6;E5RFR9;Q00005;Q9Y2T4;Q00005-2;E5RIY1;A8MZB4;Q9Y2T4-3;G3V149;B7Z3Y1;Q9Y2T4-2;Q00005-3;Q00005-4;Q00005-5;F5GXJ6	P63151;B4E1T7	21;21;9;8;4;4;4;4;4;4;4;4;4;4;4;4;1	21;21;9;8;4;4;4;4;4;4;4;4;4;4;4;4;1	21;21;9;8;4;4;4;4;4;4;4;4;4;4;4;4;1	Serine/threonine-protein phosphatase 2A 55 kDa regulatory subunit B alpha isoform	PPP2R2A	;	17	21	21	21	15	14	12	9	12	13	13	12	9	12	9	10	11	14	13	9	17	7	11	13	15	14	12	9	12	13	13	12	9	12	9	10	11	14	13	9	17	7
O95429;B4E217;H0YBT1	O95429;B4E217;H0YBT1	2;2;1	2;2;1	2;2;1	BAG family molecular chaperone regulator 4	BAG4	;;	3	2	2	2	1	2	1	1	1	1	1	0	1	1	0	1	1	1	1	1	1	1	1	1	1	2	1	1	1	1	1	0	1	1	0	1	1	1	1	1	1	1
P84103;B4E241	P84103;B4E241	5;5	5;5	4;4	Serine/arginine-rich splicing factor 3	SRSF3	;	2	5	5	4	5	3	4	2	4	3	4	4	4	3	3	5	2	2	1	3	3	4	3	3	5	3	4	2	4	3	4	4	4	3	3	5	2	2	1	3	3	4
Q8WZA0;B4E2N0	Q8WZA0;B4E2N0	9;9	9;9	9;9	Protein LZIC	LZIC	;	2	9	9	9	6	3	4	5	4	4	5	6	4	5	6	6	6	7	6	5	5	3	5	5	6	3	4	5	4	4	5	6	4	5	6	6	6	7	6	5	5	3
Q9UNL2;C9JA28;B4E2P2;C9J365	Q9UNL2;C9JA28;B4E2P2;C9J365	2;2;2;1	2;2;2;1	2;2;2;1	Translocon-associated protein subunit gamma	SSR3	;;;	4	2	2	2	2	1	2	1	2	2	2	2	2	2	2	2	2	1	0	1	2	2	1	2	2	1	2	1	2	2	2	2	2	2	2	2	2	1	0	1	2	2
P13473-2;B4E2S7;H0YCG2;E7EVR5	P13473-2;B4E2S7;H0YCG2;E7EVR5	5;5;3;3	5;5;3;3	1;1;1;1	Lysosome-associated membrane glycoprotein 2	LAMP2	;;;	4	5	5	1	3	1	0	0	2	3	2	2	2	2	1	1	2	1	2	2	3	2	2	1	3	1	0	0	2	3	2	2	2	2	1	1	2	1	2	2	3	2
P30740;B4E3A8;B4DNT0	P30740;B4E3A8	16;16;7	16;16;7	16;16;7	Leukocyte elastase inhibitor	SERPINB1	;	3	16	16	16	9	7	6	6	6	6	6	5	4	8	6	8	7	11	8	8	8	6	9	6	9	7	6	6	6	6	6	5	4	8	6	8	7	11	8	8	8	6
P18621;B4E3C2	P18621;B4E3C2	4;4	4;4	4;4	60S ribosomal protein L17	RPL17	;	2	4	4	4	2	1	2	0	1	0	0	0	0	0	1	2	0	2	0	1	4	3	2	2	2	1	2	0	1	0	0	0	0	0	1	2	0	2	0	1	4	3
O75843;H0YJ47;B4E3E1;Q86V28	O75843;H0YJ47;B4E3E1;Q86V28	2;2;2;2	2;2;2;2	2;2;2;2	AP-1 complex subunit gamma-like 2	AP1G2	;;;	4	2	2	2	1	2	1	1	0	1	1	1	1	1	1	1	0	1	1	1	1	1	1	1	1	2	1	1	0	1	1	1	1	1	1	1	0	1	1	1	1	1
Q92997;F5GWR8;B4E3E5;C9K0P9;O14640;P54792;P54792-2;O14640-2;F8WCF1	Q92997;F5GWR8;B4E3E5;C9K0P9;O14640;P54792;P54792-2;O14640-2	4;4;4;3;2;2;2;2;1	1;1;1;0;0;0;0;0;1	1;1;1;0;0;0;0;0;1	Segment polarity protein dishevelled homolog DVL-3;Segment polarity protein dishevelled homolog DVL-1;Putative segment polarity protein dishevelled homolog DVL1P1	DVL3;DVL1;DVL1P1	;;;;;;;	9	4	1	1	2	2	2	1	0	0	0	0	0	1	1	0	1	2	1	1	1	2	2	2	0	0	1	0	0	0	0	0	0	0	0	0	0	0	0	0	0	1
O00571;B4E3E8;B4DLU5;O15523;B4DXX7;B4E3C4;B4E132;C9J8G5;C9J081;B4DLA0;Q9NQI0;D6RCM4;E9PCD8;Q9NQI0-2;D6RDK4	O00571;B4E3E8;B4DLU5;O15523;B4DXX7	16;16;11;10;10;7;7;4;4;3;1;1;1;1;1	15;15;10;9;9;7;6;4;4;3;1;1;1;1;1	15;15;10;9;9;7;6;4;4;3;1;1;1;1;1	ATP-dependent RNA helicase DDX3X;ATP-dependent RNA helicase DDX3Y	DDX3X;DDX3Y	;;;;	15	16	15	15	9	8	5	6	1	1	2	2	2	1	1	2	6	8	6	5	10	5	4	6	8	7	4	5	1	1	2	2	2	1	1	2	5	7	5	5	9	4
Q96JC9;B4E3F5	Q96JC9;B4E3F5	1;1	1;1	1;1	ELL-associated factor 1	EAF1	;	2	1	1	1	0	0	0	0	0	0	1	0	0	0	1	0	0	0	0	0	0	0	0	1	0	0	0	0	0	0	1	0	0	0	1	0	0	0	0	0	0	0
Q53QV2;B5MBX5;B5MCP4	Q53QV2;B5MBX5;B5MCP4	1;1;1	1;1;1	1;1;1	Protein LBH	LBH	;;	3	1	1	1	1	1	1	1	1	1	1	1	1	1	1	1	1	1	1	1	1	1	1	1	1	1	1	1	1	1	1	1	1	1	1	1	1	1	1	1	1	1
Q86YP4;Q86YP4-2;B5MC40;B4DKZ7;C9JGN4;C9JHD7;C9JJK9	Q86YP4;Q86YP4-2;B5MC40;B4DKZ7	3;3;3;2;1;1;1	2;2;2;1;1;1;1	2;2;2;1;1;1;1	Transcriptional repressor p66-alpha	GATAD2A	;;;	7	3	2	2	0	1	0	1	0	0	1	0	0	0	0	0	0	2	1	2	1	1	0	1	0	0	0	0	0	0	0	0	0	0	0	0	0	1	0	1	1	0
P53814;P53814-5;B5MC56;E7ETT8;P53814-6;C9K039;P53814-2;C9JP19;C9JQZ8;B5MBZ4;B5MCI0	P53814;P53814-5;B5MC56;E7ETT8;P53814-6;C9K039	8;8;8;8;8;6;3;1;1;1;1	8;8;8;8;8;6;3;1;1;1;1	8;8;8;8;8;6;3;1;1;1;1	Smoothelin	SMTN	;;;;;	11	8	8	8	2	4	4	4	1	1	2	3	1	2	3	2	1	2	2	2	2	2	2	3	2	4	4	4	1	1	2	3	1	2	3	2	1	2	2	2	2	2
Q96DZ1;B5MC72;Q96DZ1-2	Q96DZ1;B5MC72;Q96DZ1-2	8;8;6	8;8;6	8;8;6	Endoplasmic reticulum lectin 1	ERLEC1	;;	3	8	8	8	3	2	1	1	2	3	3	2	2	1	3	3	1	0	3	3	5	2	1	2	3	2	1	1	2	3	3	2	2	1	3	3	1	0	3	3	5	2
Q99674;B5MCP5;B5MCC9	Q99674;B5MCP5;B5MCC9	4;4;4	4;4;4	4;4;4	Cell growth regulator with EF hand domain protein 1	CGREF1	;;	3	4	4	4	0	0	0	2	1	2	1	1	2	1	2	4	0	3	0	0	0	0	2	1	0	0	0	2	1	2	1	1	2	1	2	4	0	3	0	0	0	0
O43759;O43759-2;B5MCD7;A2A283;F8WCE4;O43759-3	O43759;O43759-2;B5MCD7;A2A283;F8WCE4	3;3;3;2;2;1	3;3;3;2;2;1	3;3;3;2;2;1	Synaptogyrin-1	SYNGR1	;;;;	6	3	3	3	2	2	2	3	1	1	1	1	2	2	1	2	0	2	1	0	0	1	2	3	2	2	2	3	1	1	1	1	2	2	1	2	0	2	1	0	0	1
O00541;B5MCF9;O00541-2;B3KXD6;C9JXJ1	O00541;B5MCF9;O00541-2;B3KXD6	5;5;5;3;2	5;5;5;3;2	5;5;5;3;2	Pescadillo homolog	PES1	;;;	5	5	5	5	2	3	1	2	0	0	0	0	0	0	0	0	0	1	2	1	1	1	1	2	2	3	1	2	0	0	0	0	0	0	0	0	0	1	2	1	1	1
P84101;B5MCG1	P84101;B5MCG1	1;1	1;1	1;1	Small EDRK-rich factor 2	SERF2	;	2	1	1	1	0	0	0	0	0	0	0	0	0	0	0	1	0	1	0	0	0	0	1	0	0	0	0	0	0	0	0	0	0	0	0	1	0	1	0	0	0	0
P0CG30;P0CG29;Q6ICJ4;B5MCL2	P0CG30;P0CG29;Q6ICJ4;B5MCL2	3;3;3;3	2;2;2;2	2;2;2;2	Glutathione S-transferase theta-2B;Glutathione S-transferase theta-2	GSTT2B;GSTT2;Em:AP000351.3	;;;	4	3	2	2	1	1	1	1	1	1	2	1	2	2	1	2	1	0	0	0	1	1	0	0	0	0	0	0	0	0	1	1	1	1	0	1	0	0	0	0	0	0
Q15084;B7Z254;F8WA83;B5MCQ5;Q15084-2	Q15084;B7Z254;F8WA83;B5MCQ5;Q15084-2	17;17;17;17;17	17;17;17;17;17	17;17;17;17;17	Protein disulfide-isomerase A6	PDIA6	;;;;	5	17	17	17	16	15	15	15	17	16	17	16	13	14	14	13	16	15	15	16	17	14	15	13	16	15	15	15	17	16	17	16	13	14	14	13	16	15	15	16	17	14
Q9H0E9-2;Q9H0E9;B5MCW3;Q9H0E9-4;H0Y2L9;F8W820;Q9H0E9-3;H0YAH7;H0YA84;F8WBH2;C9JV05	Q9H0E9-2;Q9H0E9;B5MCW3;Q9H0E9-4;H0Y2L9;F8W820;Q9H0E9-3;H0YAH7	11;11;11;11;10;10;10;6;3;1;1	11;11;11;11;10;10;10;6;3;1;1	11;11;11;11;10;10;10;6;3;1;1	Bromodomain-containing protein 8	BRD8	;;;;;;;	11	11	11	11	5	2	1	4	2	3	4	2	5	3	5	6	1	2	4	5	1	2	3	1	5	2	1	4	2	3	4	2	5	3	5	6	1	2	4	5	1	2
B5MCX3;C9J2Q4;C9IY94;B5MD47	B5MCX3;C9J2Q4	21;13;8;5	21;13;8;5	0;0;0;0		2018-09-02	;	4	21	21	0	17	16	16	15	17	18	16	13	16	14	15	15	15	15	16	14	17	17	13	15	17	16	16	15	17	18	16	13	16	14	15	15	15	15	16	14	17	17
B5MD23;O75954	B5MD23;O75954	2;2	2;2	2;2	Tetraspanin;Tetraspanin-9	TSPAN9	;	2	2	2	2	1	2	1	1	1	1	1	1	1	1	1	1	1	1	1	1	1	1	0	1	1	2	1	1	1	1	1	1	1	1	1	1	1	1	1	1	1	1
Q9Y320;Q9Y320-2;B5MD66	Q9Y320;Q9Y320-2;B5MD66	5;5;5	5;5;5	5;5;5	Thioredoxin-related transmembrane protein 2	TMX2	;;	3	5	5	5	4	2	2	0	2	2	1	1	2	2	2	2	2	1	1	1	4	1	1	1	4	2	2	0	2	2	1	1	2	2	2	2	2	1	1	1	4	1
Q6P4I2;B5MDA0;H0YMT3	Q6P4I2;B5MDA0;H0YMT3	5;5;3	5;5;3	5;5;3	WD repeat-containing protein 73	WDR73	;;	3	5	5	5	1	1	0	1	1	1	0	0	0	0	1	3	1	1	0	1	0	0	0	1	1	1	0	1	1	1	0	0	0	0	1	3	1	1	0	1	0	0
P62826;B5MDF5;F5H018;B4DV51;H0YFC6	P62826;B5MDF5;F5H018;B4DV51	10;10;8;5;4	10;10;8;5;4	10;10;8;5;4	GTP-binding nuclear protein Ran	RAN	;;;	5	10	10	10	8	9	9	8	9	8	9	8	8	8	9	7	9	8	9	8	9	9	8	8	8	9	9	8	9	8	9	8	8	8	9	7	9	8	9	8	9	9
P19532;B5MDQ7	P19532;B5MDQ7	2;2	2;2	2;2	Transcription factor E3	TFE3	;	2	2	2	2	0	1	0	1	0	0	0	0	0	0	0	2	0	0	0	0	0	0	0	0	0	1	0	1	0	0	0	0	0	0	0	2	0	0	0	0	0	0
Q8NDH3;H0YEP3;B5MDS9;Q8NDH3-3;Q8NDH3-2;G5EA34;E9PN47	Q8NDH3;H0YEP3;B5MDS9;Q8NDH3-3;Q8NDH3-2;G5EA34;E9PN47	1;1;1;1;1;1;1	1;1;1;1;1;1;1	1;1;1;1;1;1;1	Probable aminopeptidase NPEPL1	NPEPL1	;;;;;;	7	1	1	1	0	0	0	0	0	0	0	0	0	0	0	0	0	0	0	0	1	0	0	0	0	0	0	0	0	0	0	0	0	0	0	0	0	0	0	0	1	0
Q53EL6;B5ME91;Q5VZS7	Q53EL6;B5ME91	6;6;2	6;6;2	6;6;2	Programmed cell death protein 4	PDCD4	;	3	6	6	6	2	4	2	3	0	0	0	0	0	0	0	1	1	1	0	0	2	2	1	1	2	4	2	3	0	0	0	0	0	0	0	1	1	1	0	0	2	2
Q9P0V9;E7EW69;B5ME97;Q9P0V9-2;E7EX04;Q9P0V9-3;B7Z371;B7Z277;F5H1F2;C9JEQ7;F5GYV2;F5H1W3;F8WC85;C9JEW2;C9JNR7	Q9P0V9;E7EW69;B5ME97;Q9P0V9-2;E7EX04;Q9P0V9-3;B7Z371;B7Z277	14;14;14;14;13;13;10;8;3;2;1;1;1;1;1	14;14;14;14;13;13;10;8;3;2;1;1;1;1;1	6;6;6;6;5;5;4;5;0;1;0;1;1;1;1	Septin-10	2018-09-10	;;;;;;;	15	14	14	6	7	7	6	5	8	9	9	8	7	4	4	4	10	8	11	8	7	6	7	6	7	7	6	5	8	9	9	8	7	4	4	4	10	8	11	8	7	6
Q86UU0;B5ME99;C9K0G3;E9PKJ9;Q86UU0-3;Q86UU0-4;Q86UU0-2;E9PNR0;H0YCR3;E9PIW0	Q86UU0;B5ME99;C9K0G3;E9PKJ9;Q86UU0-3;Q86UU0-4;Q86UU0-2	5;5;5;5;5;5;5;2;1;1	5;5;5;5;5;5;5;2;1;1	5;5;5;5;5;5;5;2;1;1	B-cell CLL/lymphoma 9-like protein	BCL9L	;;;;;;	10	5	5	5	2	1	1	2	2	3	3	3	3	2	4	3	1	1	1	2	0	1	1	1	2	1	1	2	2	3	3	3	3	2	4	3	1	1	1	2	0	1
Q9H2H9;F8VX12;F8VX04;B5MEC5	Q9H2H9;F8VX12;F8VX04;B5MEC5	1;1;1;1	1;1;1;1	1;1;1;1	Sodium-coupled neutral amino acid transporter 1	SLC38A1	;;;	4	1	1	1	0	0	0	0	0	0	0	0	0	0	0	0	0	1	0	0	0	0	0	0	0	0	0	0	0	0	0	0	0	0	0	0	0	1	0	0	0	0
Q9BZL4;Q9BZL4-3;B5MEC7;Q9BZL4-2;Q9BZL4-4;B4DME2	Q9BZL4;Q9BZL4-3;B5MEC7;Q9BZL4-2;Q9BZL4-4;B4DME2	3;3;3;3;3;2	1;1;1;1;1;0	1;1;1;1;1;0	Protein phosphatase 1 regulatory subunit 12C	PPP1R12C	;;;;;	6	3	1	1	2	1	2	2	2	2	2	0	1	2	1	2	0	1	0	1	0	1	0	2	1	0	1	1	1	1	1	0	0	1	1	1	0	0	0	1	0	0
Q96KR1;B5MEH6;H0Y8W1;Q9HCE9;Q05D65;REV__H0Y9K7;REV__F5GYZ3;REV__Q15233;REV__P23246-2;REV__P23246;Q9HCE9-2	Q96KR1;B5MEH6	22;22;5;1;1;1;1;1;1;1;1	21;21;5;0;1;0;0;0;0;0;0	21;21;5;0;1;0;0;0;0;0;0	Zinc finger RNA-binding protein	ZFR	;	11	22	21	21	13	11	10	13	11	10	8	10	13	11	12	13	3	12	14	10	13	9	12	13	13	10	9	12	10	10	8	10	12	10	11	12	3	11	13	9	12	9
Q96AC1;B5TJY2;Q96AC1-2;H0YJ34;G3V281;H0YJB6;G3V5R2;G3V3J0;G3V379;G3V1L6	Q96AC1;B5TJY2;Q96AC1-2;H0YJ34	28;28;26;25;7;6;6;4;1;1	28;28;26;25;7;6;6;4;1;1	26;26;24;23;6;6;5;4;1;0	Fermitin family homolog 2	FERMT2	;;;	10	28	28	26	21	18	15	17	20	18	18	18	17	17	17	17	24	22	23	23	25	17	19	17	21	18	15	17	20	18	18	18	17	17	17	17	24	22	23	23	25	17
P16070;P16070-12;H0YD13;E7EPC6;B6EAT9;P16070-14;P16070-13;P16070-11;P16070-10;P16070-16;P16070-8;P16070-17;P16070-6;P16070-4;P16070-3;P16070-7;P16070-5;H0Y2P0;H0YE40;H0YDW7;H0YCV9;H0Y5E4;P16070-15;P16070-9;E9PKC6;Q86UZ1;H0YDX6;H0YD17;O95370	P16070;P16070-12;H0YD13;E7EPC6;B6EAT9;P16070-14;P16070-13;P16070-11;P16070-10;P16070-16;P16070-8;P16070-17;P16070-6;P16070-4;P16070-3;P16070-7;P16070-5;H0Y2P0;H0YE40	7;7;7;7;7;7;7;7;7;7;7;7;7;7;7;7;7;6;5;2;2;2;2;2;1;1;1;1;1	7;7;7;7;7;7;7;7;7;7;7;7;7;7;7;7;7;6;5;2;2;2;2;2;1;1;1;1;1	7;7;7;7;7;7;7;7;7;7;7;7;7;7;7;7;7;6;5;2;2;2;2;2;1;1;1;1;1	CD44 antigen	CD44	;;;;;;;;;;;;;;;;;;	29	7	7	7	6	6	6	7	6	6	7	5	5	7	7	7	6	6	5	6	7	6	7	6	6	6	6	7	6	6	7	5	5	7	7	7	6	6	5	6	7	6
Q6YHU6;B6ZDQ0;Q6YHU6-3;B6ZDE5;F5H3M9;B5MC89;Q8IY32;Q6YHU6-5;H0Y3V5;C9JJB1;Q6YHU6-4;Q6YHU6-2	Q6YHU6;B6ZDQ0;Q6YHU6-3;B6ZDE5;F5H3M9;B5MC89;Q8IY32;Q6YHU6-5	5;5;5;3;3;3;3;3;2;2;2;2	5;5;5;3;3;3;3;3;2;2;2;2	5;5;5;3;3;3;3;3;2;2;2;2	Thyroid adenoma-associated protein	THADA	;;;;;;;	12	5	5	5	2	1	1	1	1	1	2	1	0	1	1	1	0	0	0	1	3	1	0	1	2	1	1	1	1	1	2	1	0	1	1	1	0	0	0	1	3	1
Q9HCG8;B7WP27;B7WP74	Q9HCG8;B7WP27;B7WP74	4;4;3	4;4;3	4;4;3	Pre-mRNA-splicing factor CWC22 homolog	CWC22	;;	3	4	4	4	0	0	1	0	0	0	0	0	0	0	0	0	0	3	0	0	1	1	0	0	0	0	1	0	0	0	0	0	0	0	0	0	0	3	0	0	1	1
Q32P44;Q32P44-2;G3V1D0;B7WPE2;H0Y3M3;G3V195	Q32P44;Q32P44-2;G3V1D0;B7WPE2;H0Y3M3;G3V195	3;3;3;3;3;2	3;3;3;3;3;2	3;3;3;3;3;2	Echinoderm microtubule-associated protein-like 3	EML3	;;;;;	6	3	3	3	0	2	0	0	0	0	1	0	0	0	0	0	1	0	0	0	0	0	0	0	0	2	0	0	0	0	1	0	0	0	0	0	1	0	0	0	0	0
Q8WVV9;B7WPG3;C9J9G0;Q5JB52;Q8WVV9-4;C9IYN3;Q8WVV9-3;Q8WVV9-2;C9JJZ7	Q8WVV9;B7WPG3;C9J9G0;Q5JB52;Q8WVV9-4;C9IYN3;Q8WVV9-3;Q8WVV9-2	10;10;10;10;10;7;7;7;3	10;10;10;10;10;7;7;7;3	10;10;10;10;10;7;7;7;3	Heterogeneous nuclear ribonucleoprotein L-like	HNRNPLL	;;;;;;;	9	10	10	10	1	4	1	2	0	0	0	1	0	1	0	0	2	3	3	1	1	3	1	2	1	4	1	2	0	0	0	1	0	1	0	0	2	3	3	1	1	3
P78310;D3YHP0;P78310-2;B7WPI3;P78310-5;P78310-4	P78310;D3YHP0;P78310-2;B7WPI3;P78310-5;P78310-4	6;6;6;6;5;4	6;6;6;6;5;4	6;6;6;6;5;4	Coxsackievirus and adenovirus receptor	CXADR	;;;;;	6	6	6	6	1	3	2	3	3	3	3	3	3	2	3	5	0	3	2	4	3	3	4	2	1	3	2	3	3	3	3	3	3	2	3	5	0	3	2	4	3	3
Q9P121;B7Z1I4;B7Z1Z5;Q9P121-3;Q9P121-2;Q9P121-4;F8VTR5	Q9P121;B7Z1I4;B7Z1Z5;Q9P121-3;Q9P121-2;Q9P121-4	4;4;4;4;4;4;1	4;4;4;4;4;4;1	4;4;4;4;4;4;1	Neurotrimin	NTM	;;;;;	7	4	4	4	0	0	0	1	3	2	2	1	2	2	2	3	0	2	3	0	0	1	0	1	0	0	0	1	3	2	2	1	2	2	2	3	0	2	3	0	0	1
P38606;B7Z1R5;B7Z2V6;C9JVW8;C9JA17	P38606;B7Z1R5;B7Z2V6	24;24;15;6;5	24;24;15;6;5	24;24;15;6;5	V-type proton ATPase catalytic subunit A	ATP6V1A	;;	5	24	24	24	17	15	13	12	11	13	12	11	12	10	12	17	20	14	15	14	21	16	18	15	17	15	13	12	11	13	12	11	12	10	12	17	20	14	15	14	21	16
P61764;F5H5Q4;B7Z1V5;P61764-2	P61764;F5H5Q4;B7Z1V5;P61764-2	1;1;1;1	1;1;1;1	1;1;1;1	Syntaxin-binding protein 1	STXBP1	;;;	4	1	1	1	1	0	0	0	0	0	0	0	0	0	0	0	0	0	0	0	1	0	0	0	1	0	0	0	0	0	0	0	0	0	0	0	0	0	0	0	1	0
Q9UBS8;E7EP22;B7Z3J5;B7Z229;D6R988;D6RBK4;D6RAS4;D6R996;D6RDU6;D6RBU3;D6RA38;A8MTW5	Q9UBS8;E7EP22;B7Z3J5;B7Z229;D6R988;D6RBK4;D6RAS4;D6R996;D6RDU6;D6RBU3;D6RA38;A8MTW5	2;2;2;2;1;1;1;1;1;1;1;1	2;2;2;2;1;1;1;1;1;1;1;1	2;2;2;2;1;1;1;1;1;1;1;1	E3 ubiquitin-protein ligase RNF14	RNF14	;;;;;;;;;;;	12	2	2	2	2	1	0	0	0	0	0	1	0	0	0	1	0	0	0	1	0	0	1	0	2	1	0	0	0	0	0	1	0	0	0	1	0	0	0	1	0	0
B7Z2F4	B7Z2F4	19	1	1	T-complex protein 1 subunit delta			1	19	1	1	14	12	10	13	11	15	13	8	13	10	10	11	12	10	11	12	14	8	11	12	1	0	0	0	0	1	1	0	0	0	1	0	0	0	0	0	0	0
Q16881;Q16881-3;Q16881-4;B7Z2S5;E7ESI6;E9PIR7;B2R5P6;E2QRB9;E9PNQ6;E7EW10;Q16881-5;Q16881-2;Q16881-6;F5H780;E9PMY9;E9PKD3;E9PIZ5;E9PQI3;E9PLT3;E9PKI4;E9PRI8;E9PJU2	Q16881;Q16881-3;Q16881-4;B7Z2S5;E7ESI6;E9PIR7;B2R5P6;E2QRB9;E9PNQ6;E7EW10;Q16881-5;Q16881-2;Q16881-6;F5H780;E9PMY9	21;21;21;21;21;20;20;20;20;20;20;20;20;16;16;10;5;4;4;4;2;1	21;21;21;21;21;20;20;20;20;20;20;20;20;16;16;10;5;4;4;4;2;1	21;21;21;21;21;20;20;20;20;20;20;20;20;16;16;10;5;4;4;4;2;1	Thioredoxin reductase 1, cytoplasmic	TXNRD1	;;;;;;;;;;;;;;	22	21	21	21	17	14	14	15	16	16	14	15	14	13	12	12	15	15	16	15	18	15	17	15	17	14	14	15	16	16	14	15	14	13	12	12	15	15	16	15	18	15
O00213;F5GZI6;F5GWZ6;F5H0V5;F5H1C5;F5GZB6;B7Z2Y0;O00213-2	O00213;F5GZI6;F5GWZ6;F5H0V5;F5H1C5;F5GZB6;B7Z2Y0;O00213-2	1;1;1;1;1;1;1;1	1;1;1;1;1;1;1;1	1;1;1;1;1;1;1;1	Amyloid beta A4 precursor protein-binding family B member 1	APBB1	;;;;;;;	8	1	1	1	1	0	0	0	0	0	0	0	0	0	0	0	0	0	0	0	1	0	0	0	1	0	0	0	0	0	0	0	0	0	0	0	0	0	0	0	1	0
Q14746;B7Z7N2;F5H1E5;B7Z2Y2;Q86U99	Q14746;B7Z7N2;F5H1E5;B7Z2Y2;Q86U99	1;1;1;1;1	1;1;1;1;1	1;1;1;1;1	Conserved oligomeric Golgi complex subunit 2	COG2	;;;;	5	1	1	1	0	0	0	0	0	0	0	0	0	0	0	0	0	0	0	0	1	0	0	0	0	0	0	0	0	0	0	0	0	0	0	0	0	0	0	0	1	0
Q8N5N7;B7Z358	Q8N5N7;B7Z358	1;1	1;1	1;1	39S ribosomal protein L50, mitochondrial	MRPL50	;	2	1	1	1	0	0	0	0	0	0	0	0	0	0	0	0	0	1	0	0	0	0	0	0	0	0	0	0	0	0	0	0	0	0	0	0	0	1	0	0	0	0
Q13480;Q13480-2;B7Z3B9	Q13480;Q13480-2;B7Z3B9	3;3;3	3;3;3	3;3;3	GRB2-associated-binding protein 1	GAB1	;;	3	3	3	3	0	1	1	1	0	1	3	0	1	2	1	1	0	1	1	1	0	1	0	0	0	1	1	1	0	1	3	0	1	2	1	1	0	1	1	1	0	1
Q969N2;B7Z3N1;Q969N2-4;B7Z1N3;F5GWY0;Q969N2-2;G8JLF5;Q969N2-3	Q969N2;B7Z3N1;Q969N2-4;B7Z1N3;F5GWY0;Q969N2-2;G8JLF5;Q969N2-3	6;6;5;4;4;4;4;3	6;6;5;4;4;4;4;3	6;6;5;4;4;4;4;3	GPI transamidase component PIG-T	PIGT	;;;;;;;	8	6	6	6	2	4	4	1	1	1	0	2	1	1	1	2	0	1	0	1	2	2	2	2	2	4	4	1	1	1	0	2	1	1	1	2	0	1	0	1	2	2
Q6P1A2;B7Z3N3;F5H0M4	Q6P1A2;B7Z3N3;F5H0M4	3;3;2	3;3;2	3;3;2	Lysophospholipid acyltransferase 5	LPCAT3	;;	3	3	3	3	1	2	0	0	0	0	0	0	0	0	0	0	0	1	0	0	0	0	0	0	1	2	0	0	0	0	0	0	0	0	0	0	0	1	0	0	0	0
Q15813;B7Z3P1	Q15813;B7Z3P1	15;15	15;15	14;14	Tubulin-specific chaperone E	TBCE	;	2	15	15	14	6	9	7	6	0	0	1	0	1	1	3	2	5	5	5	5	11	8	6	6	6	9	7	6	0	0	1	0	1	1	3	2	5	5	5	5	11	8
P33121;E7EPM6;P33121-2;B7Z452;B7Z3Z9;H0Y9U7;D6RER0;Q9ULC5;Q9ULC5-3;B4DX30;Q9ULC5-4	P33121;E7EPM6;P33121-2;B7Z452;B7Z3Z9	5;5;5;5;4;2;2;1;1;1;1	5;5;5;5;4;2;2;1;1;1;1	5;5;5;5;4;2;2;1;1;1;1	Long-chain-fatty-acid--CoA ligase 1	ACSL1	;;;;	11	5	5	5	1	1	3	1	0	1	1	0	0	2	1	1	0	2	2	0	2	2	1	1	1	1	3	1	0	1	1	0	0	2	1	1	0	2	2	0	2	2
Q9H974;B7Z472;B7Z5R2;C9JJ71	Q9H974;B7Z472;B7Z5R2	5;5;4;1	5;5;4;1	5;5;4;1	Queuine tRNA-ribosyltransferase subunit QTRTD1	QTRTD1	;;	4	5	5	5	3	3	1	2	2	1	1	0	3	2	1	0	1	2	2	3	4	3	2	1	3	3	1	2	2	1	1	0	3	2	1	0	1	2	2	3	4	3
Q9BZK7;B7Z475;C9JLJ1;C9JCK0;C9JBN1;C9IYU9	Q9BZK7;B7Z475	11;11;1;1;1;1	11;11;1;1;1;1	7;7;1;1;1;1	F-box-like/WD repeat-containing protein TBL1XR1	TBL1XR1	;	6	11	11	7	8	8	8	7	8	10	9	6	8	7	7	8	7	8	8	6	9	8	7	8	8	8	8	7	8	10	9	6	8	7	7	8	7	8	8	6	9	8
P48059;B7Z483;B7Z7R3;Q7Z4I7;Q7Z4I7-2;F8WC86;F8WE10;A8MUY2;H0Y592;C9JF46;Q9NWG2;E7ENJ8;Q7Z4I2;Q7Z4I7-3;F5H6E6	P48059;B7Z483;B7Z7R3	6;6;6;1;1;1;1;1;1;1;1;1;1;1;1	6;6;6;1;1;1;1;1;1;1;1;1;1;1;1	6;6;6;1;1;1;1;1;1;1;1;1;1;1;1	LIM and senescent cell antigen-like-containing domain protein 1	LIMS1	;;	15	6	6	6	5	5	4	4	2	2	2	1	3	2	3	3	4	1	3	3	6	3	3	2	5	5	4	4	2	2	2	1	3	2	3	3	4	1	3	3	6	3
O00115;B7Z4K6	O00115;B7Z4K6	6;6	6;6	6;6	Deoxyribonuclease-2-alpha	DNASE2	;	2	6	6	6	3	3	1	1	2	2	0	4	2	2	2	3	2	4	1	2	1	1	0	0	3	3	1	1	2	2	0	4	2	2	2	3	2	4	1	2	1	1
O75554;B7Z4M2	O75554;B7Z4M2	7;7	7;7	7;7	WW domain-binding protein 4	WBP4	;	2	7	7	7	3	4	2	3	3	3	2	2	2	2	1	2	1	2	3	2	2	3	2	4	3	4	2	3	3	3	2	2	2	2	1	2	1	2	3	2	2	3
Q93045;E5RGX5;B7Z4N6;G3V110	Q93045;E5RGX5;B7Z4N6;G3V110	4;4;4;4	1;1;1;1	1;1;1;1	Stathmin-2;Stathmin	STMN2	;;;	4	4	1	1	3	3	3	3	4	3	3	3	3	4	4	4	3	3	3	3	4	3	3	4	1	1	1	1	1	1	1	1	1	1	1	1	1	1	1	1	1	1
B7Z4Q3;B7Z500;Q9Y383-2;C9JWT3;B8ZZ12	B7Z4Q3;B7Z500;Q9Y383-2	10;9;9;2;1	10;9;9;2;1	0;0;0;0;0	UPF0562 protein C7orf55;Putative RNA-binding protein Luc7-like 2	C7orf55;LUC7L2	;;	5	10	10	0	6	6	4	5	1	0	0	1	3	2	2	2	1	4	3	4	8	4	4	5	6	6	4	5	1	0	0	1	3	2	2	2	1	4	3	4	8	4
Q99538;B7Z4S8;Q86TV2;Q86TV3;G3V2T4;G3V4E4;F5H2T8;H0YJN9	Q99538;B7Z4S8;Q86TV2;Q86TV3;G3V2T4;G3V4E4;F5H2T8	3;3;3;3;2;2;2;1	3;3;3;3;2;2;2;1	3;3;3;3;2;2;2;1	Legumain	LGMN	;;;;;;	8	3	3	3	2	1	2	0	1	1	0	0	1	0	0	0	1	0	0	0	1	0	0	0	2	1	2	0	1	1	0	0	1	0	0	0	1	0	0	0	1	0
P38646;B7Z4V2;F5H3L8;D6RJI2;H0Y8S0;H0YBG6;D6RA73	P38646;B7Z4V2;F5H3L8	39;39;31;7;5;5;4	39;39;31;7;5;5;4	38;38;30;7;5;5;4	Stress-70 protein, mitochondrial	HSPA9	;;	7	39	39	38	33	28	31	32	29	31	27	28	28	28	30	31	34	31	31	30	33	29	29	29	33	28	31	32	29	31	27	28	28	28	30	31	34	31	31	30	33	29
Q9NV88;B7Z560;H0YG17;G3XAN1;E5RJ88;E5RK47;H0YBH8;E5RG70	Q9NV88;B7Z560;H0YG17;G3XAN1	3;3;2;2;1;1;1;1	3;3;2;2;1;1;1;1	3;3;2;2;1;1;1;1	Integrator complex subunit 9	INTS9	;;;	8	3	3	3	0	1	0	0	0	0	0	0	0	0	0	1	0	0	2	0	0	0	1	1	0	1	0	0	0	0	0	0	0	0	0	1	0	0	2	0	0	0
Q9UI42;B7Z576;B7Z5J4;F5H0B9;C9J3P4;C9J6N7;F8WF19	Q9UI42;B7Z576;B7Z5J4;F5H0B9	5;5;4;3;2;2;1	5;5;4;3;2;2;1	5;5;4;3;2;2;1	Carboxypeptidase A4	CPA4	;;;	7	5	5	5	1	3	1	0	2	1	1	1	4	3	1	3	0	1	2	0	1	2	0	1	1	3	1	0	2	1	1	1	4	3	1	3	0	1	2	0	1	2
Q8WU79;B7Z5B5;Q8WU79-2	Q8WU79;B7Z5B5;Q8WU79-2	6;6;6	6;6;6	6;6;6	Stromal membrane-associated protein 2	SMAP2	;;	3	6	6	6	3	3	3	2	1	1	0	1	0	0	1	0	0	3	3	2	3	3	1	3	3	3	3	2	1	1	0	1	0	0	1	0	0	3	3	2	3	3
Q9NRW7;B7Z5E4;F5H8K1;Q5T4Q0;F5GYC3	Q9NRW7;B7Z5E4;F5H8K1;Q5T4Q0;F5GYC3	6;6;4;3;3	6;6;4;3;3	6;6;4;3;3	Vacuolar protein sorting-associated protein 45	VPS45	;;;;	5	6	6	6	2	2	2	2	0	0	0	0	0	0	0	0	0	1	2	1	4	2	1	2	2	2	2	2	0	0	0	0	0	0	0	0	0	1	2	1	4	2
Q9NTI5;B7Z5S1;E7ENA8;Q9NTI5-2;Q9NTI5-3;A9IYQ1;E9PBP3	Q9NTI5;B7Z5S1;E7ENA8;Q9NTI5-2;Q9NTI5-3	8;8;8;8;4;1;1	4;4;4;4;2;1;1	4;4;4;4;2;1;1	Sister chromatid cohesion protein PDS5 homolog B	PDS5B	;;;;	7	8	4	4	3	2	3	2	0	1	0	0	2	1	2	2	2	2	4	1	2	2	2	1	0	0	1	1	0	0	0	0	0	0	0	0	0	1	3	0	0	1
Q13642-1;Q5JXI8;B7Z6U8;B7Z5V0;F5GWR5;B7Z5T4;B7Z793;Q13642;Q5JXH9;Q5JXH8;Q5JXH7;Q5JXI3;Q5JXI2;Q13642-3;Q5JXI0	Q13642-1;Q5JXI8;B7Z6U8;B7Z5V0;F5GWR5;B7Z5T4;B7Z793;Q13642;Q5JXH9;Q5JXH8;Q5JXH7;Q5JXI3;Q5JXI2;Q13642-3;Q5JXI0	5;5;5;5;5;5;5;4;4;4;4;4;4;4;3	5;5;5;5;5;5;5;4;4;4;4;4;4;4;3	5;5;5;5;5;5;5;4;4;4;4;4;4;4;3	Four and a half LIM domains protein 1	FHL1	;;;;;;;;;;;;;;	15	5	5	5	4	5	3	4	4	4	3	3	4	2	4	3	4	3	3	4	4	3	3	4	4	5	3	4	4	4	3	3	4	2	4	3	4	3	3	4	4	3
Q9H4Z3;B7Z5U5	Q9H4Z3;B7Z5U5	1;1	1;1	1;1	Phosphorylated CTD-interacting factor 1	PCIF1	;	2	1	1	1	0	1	0	0	0	0	0	0	0	0	0	0	0	0	1	0	0	0	0	0	0	1	0	0	0	0	0	0	0	0	0	0	0	0	1	0	0	0
P62070;B7Z5Z2;E9PK85;B7Z6C4;B7Z7H6;E9PQ87;E9PQK5;E9PQC5	P62070;B7Z5Z2;E9PK85;B7Z6C4;B7Z7H6	6;6;5;5;4;2;1;1	4;4;4;4;4;2;0;0	4;4;4;4;4;2;0;0	Ras-related protein R-Ras2	RRAS2	;;;;	8	6	4	4	4	3	2	2	2	1	2	2	1	1	2	3	2	1	2	2	3	2	2	1	2	2	1	1	1	0	0	1	0	0	1	2	1	0	1	1	1	1
Q16698;B7Z6B8;E5RJG7;E5RFV2;E5RJD2;E5RID6;H0YAW3	Q16698;B7Z6B8;E5RJG7;E5RFV2	13;13;7;7;5;3;1	13;13;7;7;5;3;1	13;13;7;7;5;3;1	2,4-dienoyl-CoA reductase, mitochondrial	DECR1	;;;	7	13	13	13	8	7	6	6	6	6	7	5	7	8	7	7	7	6	9	6	11	7	5	6	8	7	6	6	6	6	7	5	7	8	7	7	7	6	9	6	11	7
B7Z6F8;Q14677-2;H0YD52;P51826;E7EMX9;C9JXV5;P51826-2	B7Z6F8;Q14677-2	23;22;2;1;1;1;1	23;22;2;1;1;1;1	2;2;0;0;0;0;0	Clathrin interactor 1	CLINT1	;	7	23	23	2	16	13	11	11	15	13	12	14	14	14	12	17	15	16	9	12	18	16	12	10	16	13	11	11	15	13	12	14	14	14	12	17	15	16	9	12	18	16
Q5TC12;B7Z7I6;H0YEW4;A8MRA7;H0YD21;B7Z7D6;E9PPX6;H0YDD6;H0YCA6	Q5TC12;B7Z7I6;H0YEW4;A8MRA7;H0YD21;B7Z7D6	5;5;4;4;3;3;1;1;1	5;5;4;4;3;3;1;1;1	5;5;4;4;3;3;1;1;1	ATP synthase mitochondrial F1 complex assembly factor 1	ATPAF1	;;;;;	9	5	5	5	2	3	2	3	4	4	4	2	2	4	3	3	2	3	2	2	4	3	3	3	2	3	2	3	4	4	4	2	2	4	3	3	2	3	2	2	4	3
Q15172;B7Z7L2	Q15172;B7Z7L2	3;3	2;2	2;2	Serine/threonine-protein phosphatase 2A 56 kDa regulatory subunit alpha isoform	PPP2R5A	;	2	3	2	2	1	1	1	1	1	0	0	0	1	1	1	1	1	1	2	0	1	1	1	1	0	0	0	0	0	0	0	0	0	0	0	0	0	0	1	0	0	0
P00387;P00387-2;B7Z7L3;B1AHF3;F8WCX7	P00387;P00387-2;B7Z7L3;B1AHF3	15;15;15;10;1	15;15;15;10;1	15;15;15;10;1	NADH-cytochrome b5 reductase 3;NADH-cytochrome b5 reductase 3 membrane-bound form;NADH-cytochrome b5 reductase 3 soluble form	CYB5R3	;;;	5	15	15	15	10	11	7	10	11	8	6	6	7	9	8	7	8	9	10	8	13	10	8	10	10	11	7	10	11	8	6	6	7	9	8	7	8	9	10	8	13	10
P48739;P48739-2;B7Z7Q0;C9JW90;B3KYB6;B3KYB7	P48739;P48739-2;B7Z7Q0;C9JW90;B3KYB6	17;17;17;16;10;7	16;16;16;15;9;7	16;16;16;15;9;7	Phosphatidylinositol transfer protein beta isoform	PITPNB	;;;;	6	17	16	16	12	12	12	11	12	10	12	11	10	9	9	11	14	12	11	13	13	11	10	13	12	12	12	11	11	10	12	11	10	9	9	10	14	12	11	13	13	11
Q502W6;H0YF54;B7Z7Q7;Q502W6-2;Q502W6-8;Q502W6-6	Q502W6;H0YF54;B7Z7Q7;Q502W6-2;Q502W6-8;Q502W6-6	1;1;1;1;1;1	1;1;1;1;1;1	1;1;1;1;1;1	von Willebrand factor A domain-containing protein 3B	VWA3B	;;;;;	6	1	1	1	1	0	0	0	0	0	0	0	0	0	0	0	0	0	0	0	1	0	1	1	1	0	0	0	0	0	0	0	0	0	0	0	0	0	0	0	1	0
Q15392;B7Z817;F5H0H1	Q15392;B7Z817;F5H0H1	4;4;2	4;4;2	4;4;2	Delta(24)-sterol reductase	DHCR24	;;	3	4	4	4	1	1	0	0	0	0	0	0	1	0	0	1	1	1	1	1	3	1	1	0	1	1	0	0	0	0	0	0	1	0	0	1	1	1	1	1	3	1
Q8IWD4;B7Z860;B7Z820;Q8IWD4-2;B7Z2V1;B0QYH3;F8WBN8;B0QYH1	Q8IWD4;B7Z860;B7Z820;Q8IWD4-2;B7Z2V1	11;11;9;9;9;5;2;2	11;11;9;9;9;5;2;2	11;11;9;9;9;5;2;2	Coiled-coil domain-containing protein 117	CCDC117	;;;;	8	11	11	11	4	3	3	6	3	3	3	4	5	4	3	6	1	4	4	3	5	4	6	7	4	3	3	6	3	3	3	4	5	4	3	6	1	4	4	3	5	4
Q9UPN6;B7Z888;H0YCD4	Q9UPN6;B7Z888	13;13;4	13;13;4	10;10;4	Protein SCAF8	SCAF8	;	3	13	13	10	2	3	1	3	2	2	1	0	4	2	3	3	0	4	3	2	2	2	2	2	2	3	1	3	2	2	1	0	4	2	3	3	0	4	3	2	2	2
Q00536;B7Z8T0;E5RGN0;F5H203;E5RIY8;H0YBX5;E5RIU4;E5RJM2;H0YAZ9;H0YC36;H0YC60	Q00536;B7Z8T0;E5RGN0;F5H203	5;5;4;4;2;2;2;2;2;1;1	4;4;3;3;2;2;2;2;1;1;1	4;4;3;3;2;2;2;2;1;1;1	Cyclin-dependent kinase 16	CDK16	;;;	11	5	4	4	1	0	1	1	1	1	0	0	1	1	1	2	1	1	1	0	3	0	2	1	0	0	0	0	0	0	0	0	1	0	0	1	0	0	0	0	2	0
Q92896;Q92896-2;B7Z8Y4	Q92896;Q92896-2;B7Z8Y4	14;14;14	14;14;14	14;14;14	Golgi apparatus protein 1	GLG1	;;	3	14	14	14	4	4	5	5	4	4	3	3	3	2	2	5	4	3	6	1	11	4	6	4	4	4	5	5	4	4	3	3	3	2	2	5	4	3	6	1	11	4
Q6PCB8;D6RDX7;D6RIB9;B7Z902	Q6PCB8;D6RDX7;D6RIB9;B7Z902	1;1;1;1	1;1;1;1	1;1;1;1	Embigin	EMB	;;;	4	1	1	1	1	1	0	1	0	0	0	0	1	1	1	1	0	1	0	0	1	0	0	1	1	1	0	1	0	0	0	0	1	1	1	1	0	1	0	0	1	0
O60704;B7Z976;B1AHJ7;B1AHJ6;B1AHJ5	O60704;B7Z976;B1AHJ7;B1AHJ6;B1AHJ5	2;2;1;1;1	2;2;1;1;1	2;2;1;1;1	Protein-tyrosine sulfotransferase 2	TPST2	;;;;	5	2	2	2	1	1	0	1	0	1	0	0	0	0	0	1	0	0	0	0	0	0	1	0	1	1	0	1	0	1	0	0	0	0	0	1	0	0	0	0	0	0
P78395;E7EW99;B7Z986;F5H4B1;B5MCY4;E7EMH2	P78395;E7EW99;B7Z986;F5H4B1;B5MCY4;E7EMH2	2;2;2;2;1;1	2;2;2;2;1;1	2;2;2;2;1;1	Melanoma antigen preferentially expressed in tumors	PRAME	;;;;;	6	2	2	2	1	1	0	0	0	0	0	0	0	0	0	0	0	0	0	0	1	0	0	0	1	1	0	0	0	0	0	0	0	0	0	0	0	0	0	0	1	0
F8W118;F8VV59;B7Z9C2;B3KV44;F8VRJ2	F8W118;F8VV59;B7Z9C2;B3KV44;F8VRJ2	13;13;13;12;7	2;2;2;2;2	2;2;2;2;2	Nucleosome assembly protein 1-like 1	NAP1L1	;;;;	5	13	2	2	7	7	7	6	6	6	6	7	7	7	7	6	7	9	9	7	9	7	8	7	1	2	2	1	1	1	1	2	2	2	2	2	1	1	2	1	2	2
P34897;B7Z9F1;Q8N1A5;B4DLV4;H0YIZ0;G3V2Y4;G3V5L0;G3V4W5;G3V540;G3V2W0;G3V241;G3V3Y8;G3V4T0;G3V4X0;G3V2E4;G3V2D2;G3V2Y1;G3V3C6	P34897;B7Z9F1;Q8N1A5;B4DLV4;H0YIZ0	26;26;25;19;16;12;9;9;7;5;4;4;4;4;4;1;1;1	26;26;25;19;16;12;9;9;7;5;4;4;4;4;4;1;1;1	24;24;23;18;15;11;8;8;6;5;4;4;4;4;4;0;1;1	Serine hydroxymethyltransferase, mitochondrial;Serine hydroxymethyltransferase	SHMT2	;;;;	18	26	26	24	20	16	15	18	20	18	17	20	17	18	17	18	22	18	20	16	21	16	17	18	20	16	15	18	20	18	17	20	17	18	17	18	22	18	20	16	21	16
O75787;B7Z9I3;H0Y750;B7Z1I9;B7Z413;B7Z487	O75787;B7Z9I3;H0Y750;B7Z1I9;B7Z413	4;4;3;3;3;1	4;4;3;3;3;1	4;4;3;3;3;1	Renin receptor	ATP6AP2	;;;;	6	4	4	4	2	1	2	1	0	0	0	1	2	1	1	2	2	2	1	2	2	3	1	2	2	1	2	1	0	0	0	1	2	1	1	2	2	2	1	2	2	3
Q01415;B7ZAX5;Q7Z4Q4;H0YK30;H0YLL8;B3KUV8;H0YK10	Q01415;B7ZAX5;Q7Z4Q4;H0YK30;H0YLL8;B3KUV8;H0YK10	4;4;4;2;2;2;2	4;4;4;2;2;2;2	4;4;4;2;2;2;2	N-acetylgalactosamine kinase	GALK2	;;;;;;	7	4	4	4	1	1	1	2	1	1	0	0	1	0	1	0	0	2	1	1	1	1	0	1	1	1	1	2	1	1	0	0	1	0	1	0	0	2	1	1	1	1
O14662;F8W9Z6;B7ZBM7;C9K0W8;G8JLE0;E1P5M0;O14662-2;O14662-4;Q6GMS8;Q96NX8;B7ZBM8;B7ZBM4;B7ZBM5;B4DJX9;E9PND6;F8W1F9;H0YEW0;E9PRP8;O14662-3	O14662;F8W9Z6;B7ZBM7;C9K0W8;G8JLE0;E1P5M0;O14662-2;O14662-4;Q6GMS8;Q96NX8;B7ZBM8;B7ZBM4;B7ZBM5;B4DJX9	4;4;4;4;4;4;4;4;4;3;3;2;2;2;1;1;1;1;1	4;4;4;4;4;4;4;4;4;3;3;2;2;2;1;1;1;1;1	4;4;4;4;4;4;4;4;4;3;3;2;2;2;1;1;1;1;1	Syntaxin-16	STX16	;;;;;;;;;;;;;	19	4	4	4	0	0	0	0	0	0	0	0	0	0	0	0	0	2	1	0	1	0	0	0	0	0	0	0	0	0	0	0	0	0	0	0	0	2	1	0	1	0
Q7Z3K3;Q7Z3K3-4;Q7Z3K3-5;E9PM80;Q7Z3K3-2;Q7Z3K3-3;B7ZBY5	Q7Z3K3;Q7Z3K3-4;Q7Z3K3-5;E9PM80;Q7Z3K3-2;Q7Z3K3-3;B7ZBY5	1;1;1;1;1;1;1	1;1;1;1;1;1;1	1;1;1;1;1;1;1	Pogo transposable element with ZNF domain	POGZ	;;;;;;	7	1	1	1	1	1	1	0	1	1	0	0	0	1	1	1	0	1	0	1	0	0	0	1	1	1	1	0	1	1	0	0	0	1	1	1	0	1	0	1	0	0
Q9NR46;B7ZC38;B7ZC39;F6RPD3;Q9NR46-2;F8WFB9;G5E9J1	Q9NR46;B7ZC38;B7ZC39;F6RPD3;Q9NR46-2	9;9;8;8;8;4;1	8;8;7;7;7;3;1	8;8;7;7;7;3;1	Endophilin-B2	SH3GLB2	;;;;	7	9	8	8	7	5	4	5	0	3	1	2	3	2	1	2	6	5	2	3	5	6	5	5	6	5	3	4	0	2	0	1	2	1	0	1	5	4	1	2	4	5
Q16537;B7ZKK9;Q15173;Q15173-2	Q16537;B7ZKK9	13;13;1;1	13;13;1;1	11;11;1;1	Serine/threonine-protein phosphatase 2A 56 kDa regulatory subunit epsilon isoform	PPP2R5E	;	4	13	13	11	11	8	9	7	6	5	5	1	9	7	9	8	8	9	7	7	12	8	4	9	11	8	9	7	6	5	5	1	9	7	9	8	8	9	7	7	12	8
Q9H6S3;B7ZKL3;Q9H6S3-2;H0YD62;H0YF37;E9PNT0;E9PLH1;E9PN68;E9PLN2	Q9H6S3;B7ZKL3;Q9H6S3-2	11;11;6;3;3;2;2;1;1	11;11;6;3;3;2;2;1;1	11;11;6;3;3;2;2;1;1	Epidermal growth factor receptor kinase substrate 8-like protein 2	EPS8L2	;;	9	11	11	11	2	5	5	4	0	1	0	0	1	2	3	4	0	1	1	4	4	2	4	3	2	5	5	4	0	1	0	0	1	2	3	4	0	1	1	4	4	2
Q86WA8;E7EN44;B7ZKL7	Q86WA8;E7EN44;B7ZKL7	2;2;2	2;2;2	2;2;2	Lon protease homolog 2, peroxisomal	LONP2	;;	3	2	2	2	2	0	0	0	0	0	0	0	0	0	0	0	0	0	0	0	1	0	0	0	2	0	0	0	0	0	0	0	0	0	0	0	0	0	0	0	1	0
Q15020;B7ZKM0;F8VV04;F5H0B8;E7EMI4;Q15020-2;F8W667;F8VVK9;F8VZM2;H0YHU8;Q15020-3	Q15020;B7ZKM0;F8VV04;F5H0B8;E7EMI4	24;24;18;13;12;10;9;4;4;3;3	24;24;18;13;12;10;9;4;4;3;3	23;23;17;13;12;9;8;4;4;3;2	Squamous cell carcinoma antigen recognized by T-cells 3	SART3	;;;;	11	24	24	23	5	10	6	8	1	2	2	5	4	3	3	5	4	7	9	7	10	6	10	8	5	10	6	8	1	2	2	5	4	3	3	5	4	7	9	7	10	6
O95487;O95487-2;B7ZKM8	O95487;O95487-2;B7ZKM8	13;13;13	13;13;13	12;12;12	Protein transport protein Sec24B	SEC24B	;;	3	13	13	12	5	5	3	3	0	0	0	0	0	0	0	0	0	5	5	4	7	5	6	6	5	5	3	3	0	0	0	0	0	0	0	0	0	5	5	4	7	5
Q8WTV0-2;B7ZKQ9;Q8WTV0-4;Q8WTV0;B3KW46;B4DZ71;Q8WTV0-3;F8W8N0;F5H4X0;F5H5E8	Q8WTV0-2;B7ZKQ9;Q8WTV0-4;Q8WTV0;B3KW46;B4DZ71;Q8WTV0-3;F8W8N0;F5H4X0	7;7;7;5;5;5;5;5;4;2	7;7;7;5;5;5;5;5;4;2	7;7;7;5;5;5;5;5;4;2	Scavenger receptor class B member 1	SCARB1	;;;;;;;;	10	7	7	7	7	4	5	5	3	4	4	4	6	6	5	5	3	4	4	6	6	5	5	5	7	4	5	5	3	4	4	4	6	6	5	5	3	4	4	6	6	5
Q86UV5;Q86UV5-2;B7ZKS7;Q86UV5-7;Q86UV5-5;Q86UV5-3;E9PJH5;E9PJ93;Q86UV5-4	Q86UV5;Q86UV5-2;B7ZKS7;Q86UV5-7;Q86UV5-5;Q86UV5-3	4;4;4;2;2;2;1;1;1	4;4;4;2;2;2;1;1;1	4;4;4;2;2;2;1;1;1	Ubiquitin carboxyl-terminal hydrolase 48	USP48	;;;;;	9	4	4	4	1	1	3	0	0	0	0	0	0	0	0	1	0	0	0	1	3	1	0	0	1	1	3	0	0	0	0	0	0	0	0	1	0	0	0	1	3	1
Q9BQS8;B7ZKT7;Q9BQS8-3;Q9BQS8-2	Q9BQS8;B7ZKT7	16;16;5;5	16;16;5;5	16;16;5;5	FYVE and coiled-coil domain-containing protein 1	FYCO1	;	4	16	16	16	1	4	5	5	2	2	0	0	0	0	0	2	2	2	4	3	2	6	2	1	1	4	5	5	2	2	0	0	0	0	0	2	2	2	4	3	2	6
Q9C0E8;Q9C0E8-2;B7ZLA8;F5H2Y7;Q9C0E8-3;F5H2Q7;C9JL94;C9JM95	Q9C0E8;Q9C0E8-2;B7ZLA8;F5H2Y7;Q9C0E8-3;F5H2Q7	9;9;9;7;6;5;3;2	9;9;9;7;6;5;3;2	9;9;9;7;6;5;3;2	Protein lunapark	LNP	;;;;;	8	9	9	9	3	2	1	2	4	2	3	4	3	1	2	3	2	3	2	2	3	2	2	2	3	2	1	2	4	2	3	4	3	1	2	3	2	3	2	2	3	2
Q9H0E3;B7ZLM3;C9JTJ5;C9J683;Q9H0E3-2	Q9H0E3;B7ZLM3	5;5;2;2;1	5;5;2;2;1	5;5;2;2;1	Histone deacetylase complex subunit SAP130	SAP130	;	5	5	5	5	1	2	2	4	1	1	1	0	1	2	0	2	0	2	4	3	0	2	0	3	1	2	2	4	1	1	1	0	1	2	0	2	0	2	4	3	0	2
Q7L7X3;B7ZLV6;Q9H2K8;H0YF68	Q7L7X3;B7ZLV6;Q9H2K8;H0YF68	2;2;1;1	2;2;1;1	2;2;1;1	Serine/threonine-protein kinase TAO1;Serine/threonine-protein kinase TAO3	TAOK1;TAOK3	;;;	4	2	2	2	0	0	0	0	0	0	0	0	0	0	1	0	0	0	0	0	1	0	0	0	0	0	0	0	0	0	0	0	0	0	1	0	0	0	0	0	1	0
B7ZLX3;Q7Z460;Q7Z460-3;Q7Z460-2;E7EUA5;F8WA11;F5GWS0;C9JW97;F5H2E2;F5GWM7;H0Y5T1;F5H436;C9JP76;C9J151	B7ZLX3;Q7Z460;Q7Z460-3;Q7Z460-2;E7EUA5;F8WA11;F5GWS0;C9JW97;F5H2E2;F5GWM7	27;26;26;26;26;26;26;24;21;21;8;4;2;2	27;26;26;26;26;26;26;24;21;21;8;4;2;2	22;21;21;21;21;21;21;19;16;16;7;4;2;2	CLIP-associating protein 1	CLASP1	;;;;;;;;;	14	27	27	22	14	13	15	13	0	1	3	1	3	6	6	6	2	13	12	9	12	12	6	11	14	13	15	13	0	1	3	1	3	6	6	6	2	13	12	9	12	12
Q9BZQ6;H0Y498;B7ZLZ2	Q9BZQ6;H0Y498;B7ZLZ2	1;1;1	1;1;1	1;1;1	ER degradation-enhancing alpha-mannosidase-like protein 3	EDEM3	;;	3	1	1	1	0	1	0	0	0	0	0	0	0	0	0	0	0	0	0	0	1	0	0	0	0	1	0	0	0	0	0	0	0	0	0	0	0	0	0	0	1	0
Q15262;F5GWP2;F5GXI4;Q5TG12;E9PGC5;Q15262-2;Q15262-3;B7ZMG0;H0YDP9	Q15262;F5GWP2;F5GXI4;Q5TG12;E9PGC5;Q15262-2;Q15262-3;B7ZMG0;H0YDP9	3;3;3;3;3;3;3;3;2	3;3;3;3;3;3;3;3;2	3;3;3;3;3;3;3;3;2	Receptor-type tyrosine-protein phosphatase kappa;Protein-tyrosine-phosphatase	PTPRK	;;;;;;;;	9	3	3	3	1	0	0	2	1	1	1	1	0	0	0	0	0	0	1	1	0	0	0	1	1	0	0	2	1	1	1	1	0	0	0	0	0	0	1	1	0	0
Q86VP1;Q86VP1-2;B8ZZD4;Q86VP1-3;E7ENV2	Q86VP1;Q86VP1-2;B8ZZD4;Q86VP1-3;E7ENV2	13;13;13;12;12	13;13;13;12;12	13;13;13;12;12	Tax1-binding protein 1	TAX1BP1	;;;;	5	13	13	13	3	4	3	8	3	2	4	4	4	4	2	6	0	0	2	0	4	3	1	2	3	4	3	8	3	2	4	4	4	4	2	6	0	0	2	0	4	3
Q9H8M9;B8ZZF5;C9J5M4	Q9H8M9;B8ZZF5;C9J5M4	2;2;1	2;2;1	2;2;1	Protein eva-1 homolog A	EVA1A	;;	3	2	2	2	1	1	1	1	0	1	1	1	1	1	1	2	0	1	0	1	1	1	1	1	1	1	1	1	0	1	1	1	1	1	1	2	0	1	0	1	1	1
B8ZZK5;C9IZ52;O43924	B8ZZK5;C9IZ52;O43924	2;2;2	2;2;2	2;2;2	Retinal rod rhodopsin-sensitive cGMP 3,5-cyclic phosphodiesterase subunit delta	PDE6D	;;	3	2	2	2	0	0	0	0	1	1	2	1	0	0	0	0	0	1	1	0	0	0	0	0	0	0	0	0	1	1	2	1	0	0	0	0	0	1	1	0	0	0
P63165;B8ZZN6;B8ZZJ0;B9A032;B8ZZ67;A8MUS8	P63165;B8ZZN6;B8ZZJ0;B9A032	8;8;5;5;3;3	8;8;5;5;3;3	8;8;5;5;3;3	Small ubiquitin-related modifier 1	SUMO1	;;;	6	8	8	8	6	4	3	5	3	5	4	2	5	5	4	5	6	6	6	4	5	3	3	5	6	4	3	5	3	5	4	2	5	5	4	5	6	6	6	4	5	3
P06454;P06454-2;B8ZZQ6;B8ZZI3;B8ZZA1;B8ZZW7;E7EVV7	P06454;P06454-2;B8ZZQ6;B8ZZI3;B8ZZA1;B8ZZW7;E7EVV7	8;8;8;6;6;6;4	8;8;8;6;6;6;4	8;8;8;6;6;6;4	Prothymosin alpha;Prothymosin alpha, N-terminally processed;Thymosin alpha-1	PTMA	;;;;;;	7	8	8	8	8	7	8	7	8	8	7	7	7	6	7	7	8	8	8	8	8	8	7	7	8	7	8	7	8	8	7	7	7	6	7	7	8	8	8	8	8	8
Q8TCC3;B8ZZV5;Q8TCC3-3;Q8TCC3-2	Q8TCC3;B8ZZV5;Q8TCC3-3;Q8TCC3-2	2;2;2;2	2;2;2;2	2;2;2;2	39S ribosomal protein L30, mitochondrial	MRPL30	;;;	4	2	2	2	0	2	0	0	0	1	0	0	2	1	2	0	0	1	1	2	1	0	1	0	0	2	0	0	0	1	0	0	2	1	2	0	0	1	1	2	1	0
Q9NZW5;B9A001;B8ZZG1;C9J4Q3;C9JGI8;Q14168;Q14168-3;E7EWS4;E7EV91;E7EX01;Q14168-2;E7EV80	Q9NZW5;B9A001;B8ZZG1;C9J4Q3	13;13;12;7;5;1;1;1;1;1;1;1	13;13;12;7;5;1;1;1;1;1;1;1	13;13;12;7;5;1;1;1;1;1;1;1	MAGUK p55 subfamily member 6	MPP6	;;;	12	13	13	13	5	6	2	3	0	0	0	0	0	0	0	0	0	1	4	1	5	4	3	2	5	6	2	3	0	0	0	0	0	0	0	0	0	1	4	1	5	4
Q53GS9;B9A018;B8ZZD1;G5E9H0;B4DHT4;F8WC91;C9J0X5;C9JIU2	Q53GS9;B9A018;B8ZZD1;G5E9H0;B4DHT4	10;10;9;7;6;4;1;1	10;10;9;7;6;4;1;1	10;10;9;7;6;4;1;1	U4/U6.U5 tri-snRNP-associated protein 2	USP39	;;;;	8	10	10	10	2	1	2	1	0	0	0	0	0	0	0	0	0	3	1	0	3	2	2	2	2	1	2	1	0	0	0	0	0	0	0	0	0	3	1	0	3	2
Q9P0S3;Q53FV1;Q8N138;B9A069;F8VXD5;Q8N138-4	Q9P0S3;Q53FV1;Q8N138;B9A069;F8VXD5;Q8N138-4	1;1;1;1;1;1	1;1;1;1;1;1	1;1;1;1;1;1	ORM1-like protein 1;ORM1-like protein 2;ORM1-like protein 3	ORMDL1;ORMDL2;ORMDL3	;;;;;	6	1	1	1	0	0	0	0	0	0	0	0	0	0	0	0	0	0	0	0	0	1	0	0	0	0	0	0	0	0	0	0	0	0	0	0	0	0	0	0	0	1
Q92925;B9EGA3;Q92925-3;Q92925-2	Q92925;B9EGA3;Q92925-3;Q92925-2	13;13;13;13	13;13;13;13	11;11;11;11	SWI/SNF-related matrix-associated actin-dependent regulator of chromatin subfamily D member 2	SMARCD2	;;;	4	13	13	11	5	5	2	5	1	1	1	1	2	2	2	1	5	8	9	9	4	4	7	5	5	5	2	5	1	1	1	1	2	2	2	1	5	8	9	9	4	4
Q00722;B9EGH5;Q00722-2;H0YK35;Q9BVT6	Q00722;B9EGH5;Q00722-2;H0YK35	5;5;5;4;2	5;5;5;4;2	4;4;4;3;1	1-phosphatidylinositol 4,5-bisphosphate phosphodiesterase beta-2	PLCB2	;;;	5	5	5	4	1	0	0	0	0	0	0	0	0	0	1	0	0	0	0	0	2	0	0	0	1	0	0	0	0	0	0	0	0	0	1	0	0	0	0	0	2	0
Q7Z3U7;F8W1Z6;Q7Z3U7-2;F8VWA6;B9EGP5;Q7Z3U7-4;F8VZV1;Q7Z3U7-3	Q7Z3U7;F8W1Z6;Q7Z3U7-2;F8VWA6;B9EGP5;Q7Z3U7-4;F8VZV1	8;8;8;8;8;8;5;2	8;8;8;8;8;8;5;2	8;8;8;8;8;8;5;2	Protein MON2 homolog	MON2	;;;;;;	8	8	8	8	3	2	3	1	0	0	0	0	1	1	0	1	0	1	1	0	3	1	2	1	3	2	3	1	0	0	0	0	1	1	0	1	0	1	1	0	3	1
O43432;Q504Z1;B9EGQ7;F5H8J4;F5H564	O43432;Q504Z1;B9EGQ7;F5H8J4;F5H564	7;7;7;5;5	2;2;2;2;2	2;2;2;2;2	Eukaryotic translation initiation factor 4 gamma 3	EIF4G3	;;;;	5	7	2	2	5	3	3	3	1	1	3	3	1	2	3	4	5	3	1	4	4	3	3	3	0	0	0	0	0	0	0	0	0	0	0	0	0	0	0	0	1	0
Q9Y2X0;F5H5L7;B9TWZ6;E7ETV0;Q9Y2X0-5;Q9Y2X0-4;Q9Y2X0-2;Q9Y2X0-3	Q9Y2X0;F5H5L7;B9TWZ6;E7ETV0;Q9Y2X0-5;Q9Y2X0-4;Q9Y2X0-2;Q9Y2X0-3	1;1;1;1;1;1;1;1	1;1;1;1;1;1;1;1	1;1;1;1;1;1;1;1	Mediator of RNA polymerase II transcription subunit 16	MED16	;;;;;;;	8	1	1	1	1	0	0	0	0	0	0	0	0	0	0	0	0	0	0	0	1	0	0	0	1	0	0	0	0	0	0	0	0	0	0	0	0	0	0	0	1	0
Q70CQ2;C9JV64;B9ZVR8;C9JGA8;Q70CQ2-3;Q70CQ2-2	Q70CQ2;C9JV64;B9ZVR8;C9JGA8;Q70CQ2-3;Q70CQ2-2	10;10;10;10;10;10	10;10;10;10;10;10	10;10;10;10;10;10	Ubiquitin carboxyl-terminal hydrolase 34	USP34	;;;;;	6	10	10	10	3	3	0	3	0	0	1	1	3	3	1	2	0	1	1	1	1	2	3	2	3	3	0	3	0	0	1	1	3	3	1	2	0	1	1	1	1	2
O60610;O60610-2;B9ZVX0;E9PHQ0;E7ET75;E9PEZ3;E9PEZ2;E7ERW8;E7EMV0;F5H2N3;B4E2I7;E5RJ79	O60610;O60610-2;B9ZVX0;E9PHQ0;E7ET75;E9PEZ3;E9PEZ2;E7ERW8;E7EMV0	46;46;46;46;46;46;46;45;30;7;3;2	46;46;46;46;46;46;46;45;30;7;3;2	46;46;46;46;46;46;46;45;30;7;3;2	Protein diaphanous homolog 1	DIAPH1	;;;;;;;;	12	46	46	46	27	16	20	22	12	14	14	11	18	21	23	26	28	27	22	22	34	21	28	21	27	16	20	22	12	14	14	11	18	21	23	26	28	27	22	22	34	21
Q16611;C0H5Y7;E9PHB7	Q16611;C0H5Y7;E9PHB7	2;2;1	2;2;1	2;2;1	Bcl-2 homologous antagonist/killer	BAK1	;;	3	2	2	2	0	2	1	1	1	1	1	1	1	1	0	0	1	0	1	1	1	1	1	1	0	2	1	1	1	1	1	1	1	1	0	0	1	0	1	1	1	1
C4AMC7;Q6VEQ5;A6NE85;A8K0Z3;E7ER56;Q9NQA3;A8MWX3;B4DTD2;F5GYV6	C4AMC7;Q6VEQ5;A6NE85;A8K0Z3;E7ER56;Q9NQA3;A8MWX3	10;10;9;7;7;7;6;3;2	10;10;9;7;7;7;6;3;2	10;10;9;7;7;7;6;3;2	Putative WAS protein family homolog 3;WAS protein family homolog 2;WAS protein family homolog 1;WAS protein family homolog 6;Putative WAS protein family homolog 4	WASH3P;WASH2P;WASH1;WASH6P;WASH4P	;;;;;;	9	10	10	10	5	6	6	4	0	0	0	0	2	3	1	3	1	1	2	4	4	4	4	2	5	6	6	4	0	0	0	0	2	3	1	3	1	1	2	4	4	4
P00390;P00390-2;C8KIL8;C8KIM0;H0YBD4;E5RI06;H0YC68	P00390;P00390-2;C8KIL8;C8KIM0;H0YBD4	15;15;15;13;8;4;3	15;15;15;13;8;4;3	2;2;2;0;1;0;0	Glutathione reductase, mitochondrial	GSR	;;;;	7	15	15	2	12	11	9	10	12	12	14	12	12	11	10	10	12	9	10	14	12	11	12	11	12	11	9	10	12	12	14	12	12	11	10	10	12	9	10	14	12	11
Q9NW15;C9IZD0;C9JA49;C9IYD3;C9JQC9;C9JPY2;C9J670;Q9NW15-2;C9JHS1	Q9NW15;C9IZD0;C9JA49;C9IYD3;C9JQC9;C9JPY2;C9J670;Q9NW15-2;C9JHS1	1;1;1;1;1;1;1;1;1	1;1;1;1;1;1;1;1;1	1;1;1;1;1;1;1;1;1	Anoctamin-10	ANO10	;;;;;;;;	9	1	1	1	0	0	0	0	0	0	0	0	0	0	0	0	0	1	0	0	0	0	0	0	0	0	0	0	0	0	0	0	0	0	0	0	0	1	0	0	0	0
Q969M7;C9JF62;C9JSK8;C9IZ93;C9J9P8;Q969M7-3;C9J212;Q969M7-2;F2Z363;F8WFB7;G5E9R6;F8WB39;F8WDQ9;F8WD80;C9JFD2;Q969M7-5;Q969M7-4	Q969M7;C9JF62;C9JSK8;C9IZ93;C9J9P8;Q969M7-3;C9J212;Q969M7-2;F2Z363;F8WFB7;G5E9R6;F8WB39;F8WDQ9;F8WD80;C9JFD2;Q969M7-5;Q969M7-4	2;2;2;2;2;2;2;2;1;1;1;1;1;1;1;1;1	2;2;2;2;2;2;2;2;1;1;1;1;1;1;1;1;1	2;2;2;2;2;2;2;2;1;1;1;1;1;1;1;1;1	NEDD8-conjugating enzyme UBE2F	UBE2F	;;;;;;;;;;;;;;;;	17	2	2	2	1	0	0	1	0	0	0	2	0	0	0	1	0	1	2	2	0	0	1	0	1	0	0	1	0	0	0	2	0	0	0	1	0	1	2	2	0	0
Q68EM7;C9IZD3;Q68EM7-6;Q68EM7-5;Q68EM7-2;C9JE65;Q68EM7-4;Q68EM7-7	Q68EM7;C9IZD3;Q68EM7-6;Q68EM7-5;Q68EM7-2;C9JE65	9;9;9;9;8;8;3;2	9;9;9;9;8;8;3;2	4;4;4;4;4;4;2;0	Rho GTPase-activating protein 17	ARHGAP17	;;;;;	8	9	9	4	1	6	3	2	0	0	0	0	1	1	1	1	2	2	2	2	5	3	2	2	1	6	3	2	0	0	0	0	1	1	1	1	2	2	2	2	5	3
O75882;C9IZD4;O75882-3;O75882-2;Q5VV63	O75882;C9IZD4;O75882-3;O75882-2	8;8;8;8;1	8;8;8;8;1	8;8;8;8;1	Attractin	ATRN	;;;	5	8	8	8	1	2	1	2	4	5	4	3	5	5	2	3	0	5	3	2	1	2	2	1	1	2	1	2	4	5	4	3	5	5	2	3	0	5	3	2	1	2
Q15008;C9IZE4;E9PHI9;Q6UV22;C9J7B7;C9J0E9	Q15008;C9IZE4;E9PHI9;Q6UV22	19;19;15;15;8;8	19;19;15;15;8;8	19;19;15;15;8;8	26S proteasome non-ATPase regulatory subunit 6	PSMD6	;;;	6	19	19	19	14	15	15	13	12	14	13	10	12	13	12	11	15	15	12	15	15	15	14	13	14	15	15	13	12	14	13	10	12	13	12	11	15	15	12	15	15	15
P43307;C9J3L8;C9J5W0;E9PAL7;C9IZQ1;F5H5Y2;P43307-2	P43307;C9J3L8;C9J5W0;E9PAL7;C9IZQ1;F5H5Y2;P43307-2	3;3;3;3;3;2;2	3;3;3;3;3;2;2	3;3;3;3;3;2;2	Translocon-associated protein subunit alpha	SSR1	;;;;;;	7	3	3	3	2	1	2	2	2	3	2	2	2	2	2	2	3	1	1	3	3	2	1	2	2	1	2	2	2	3	2	2	2	2	2	2	3	1	1	3	3	2
Q969T4;C9IZU6;C9IYU3;B8ZZT1;B8ZZE4	Q969T4;C9IZU6;C9IYU3;B8ZZT1;B8ZZE4	4;4;3;2;2	2;2;2;2;2	2;2;2;2;2	Ubiquitin-conjugating enzyme E2 E3	UBE2E3	;;;;	5	4	2	2	3	3	3	3	3	3	4	3	3	2	4	2	3	3	3	3	3	3	3	3	1	1	1	1	1	1	2	1	1	1	2	1	1	1	1	1	1	1
Q9GZV5;C9J038;C9JQS8;C9JR84	Q9GZV5;C9J038;C9JQS8;C9JR84	4;4;3;3	4;4;3;3	4;4;3;3	WW domain-containing transcription regulator protein 1	WWTR1	;;;	4	4	4	4	2	2	1	1	2	3	2	2	3	3	3	3	2	3	3	3	2	2	2	3	2	2	1	1	2	3	2	2	3	3	3	3	2	3	3	3	2	2
Q9C040;C9J084;C9JVI3	Q9C040;C9J084;C9JVI3	1;1;1	1;1;1	1;1;1	Tripartite motif-containing protein 2	TRIM2	;;	3	1	1	1	0	0	0	0	0	0	0	0	0	0	0	0	0	0	0	0	1	0	0	0	0	0	0	0	0	0	0	0	0	0	0	0	0	0	0	0	1	0
P57723;C9J0A4;E7EST1;P57723-2;B3KM64;Q9GZT1	P57723;C9J0A4;E7EST1;P57723-2;B3KM64;Q9GZT1	2;2;2;2;1;1	1;1;1;1;1;1	1;1;1;1;1;1	Poly(rC)-binding protein 4	PCBP4	;;;;;	6	2	1	1	1	2	2	2	1	1	1	1	1	1	1	1	1	2	1	1	2	2	2	2	0	1	1	1	0	0	0	0	0	0	0	0	0	1	0	0	1	1
P27540;C9J0D7;P27540-3;F8WAP6;E7EN08;P27540-2;A6NGV6;Q9HBZ2;Q7Z3A3;Q9HBZ2-2	P27540;C9J0D7;P27540-3;F8WAP6;E7EN08;P27540-2	5;5;5;5;4;4;2;1;1;1	5;5;5;5;4;4;2;1;1;1	5;5;5;5;4;4;2;1;1;1	Aryl hydrocarbon receptor nuclear translocator	ARNT	;;;;;	10	5	5	5	0	1	1	1	1	2	1	2	2	2	2	0	0	3	1	0	0	1	1	1	0	1	1	1	1	2	1	2	2	2	2	0	0	3	1	0	0	1
Q86WB0;C9J672;C9J0I9;Q86WB0-3;F8WAU5;F8WBD7;F8WDK5;F8WF13;Q86WB0-2	Q86WB0;C9J672;C9J0I9;Q86WB0-3;F8WAU5	3;3;3;3;2;1;1;1;1	3;3;3;3;2;1;1;1;1	3;3;3;3;2;1;1;1;1	Nuclear-interacting partner of ALK	ZC3HC1	;;;;	9	3	3	3	0	2	2	0	0	0	0	0	0	0	0	0	0	0	0	0	2	0	0	0	0	2	2	0	0	0	0	0	0	0	0	0	0	0	0	0	2	0
Q9Y618;C9JE98;C9J239;C9J0Q5;Q9Y618-5;Q9Y618-4;Q9Y618-3;C9JJF6;C9JFD3;C9J7T7;C9JQE8;C9J330;Q9Y618-2;H0Y5V2;H0YGK8;C9JNV9	Q9Y618;C9JE98;C9J239;C9J0Q5;Q9Y618-5;Q9Y618-4;Q9Y618-3;C9JJF6;C9JFD3;C9J7T7;C9JQE8	37;37;37;37;37;37;36;36;36;31;26;6;6;5;4;1	37;37;37;37;37;37;36;36;36;31;26;6;6;5;4;1	36;36;36;36;36;36;35;35;35;30;25;6;6;5;4;1	Nuclear receptor corepressor 2	NCOR2	;;;;;;;;;;	16	37	37	36	12	13	7	8	8	9	7	5	15	14	14	14	2	6	6	10	15	10	9	13	12	13	7	8	8	9	7	5	15	14	14	14	2	6	6	10	15	10
Q9P0P0;C9J1C6;F8WBU5;C9J391	Q9P0P0;C9J1C6;F8WBU5;C9J391	4;4;2;2	4;4;2;2	4;4;2;2	E3 ubiquitin-protein ligase RNF181	RNF181	;;;	4	4	4	4	2	2	0	2	3	2	3	2	2	2	2	2	1	3	2	2	2	3	2	2	2	2	0	2	3	2	3	2	2	2	2	2	1	3	2	2	2	3
C9J1E1	C9J1E1	4	1	1		BLVRA		1	4	1	1	1	2	3	3	1	2	1	0	2	2	1	0	2	1	2	2	3	3	1	3	0	1	1	1	0	1	0	0	1	1	0	0	0	0	0	0	0	1
O43324;D6RBD7;C9J1V9;C9JLK5;H0YAL7;H0YAH9;D6RCQ0	O43324;D6RBD7;C9J1V9;C9JLK5;H0YAL7	6;6;6;6;4;1;1	6;6;6;6;4;1;1	6;6;6;6;4;1;1	Eukaryotic translation elongation factor 1 epsilon-1	EEF1E1;EEF1E1-BLOC1S5	;;;;	7	6	6	6	5	3	4	2	0	0	0	0	0	0	0	1	0	1	1	1	4	2	3	2	5	3	4	2	0	0	0	0	0	0	0	1	0	1	1	1	4	2
O95104;C9JD39;C9J1W7;O95104-2;C9JLZ0	O95104;C9JD39;C9J1W7;O95104-2;C9JLZ0	8;8;8;8;8	5;5;5;5;5	5;5;5;5;5	Splicing factor, arginine/serine-rich 15	SCAF4	;;;;	5	8	5	5	5	2	3	2	2	4	2	2	3	3	4	4	2	2	2	2	2	2	2	3	3	2	3	2	2	4	2	2	3	3	4	4	2	2	2	2	1	2
Q7L592;C9J236;C9JS27;E7EUC2;Q7L592-2	Q7L592;C9J236;C9JS27;E7EUC2;Q7L592-2	2;2;2;2;1	2;2;2;2;1	2;2;2;2;1	NADH dehydrogenase [ubiquinone] complex I, assembly factor 7	NDUFAF7	;;;;	5	2	2	2	1	1	0	0	0	0	0	0	0	0	0	0	0	0	0	0	0	0	0	0	1	1	0	0	0	0	0	0	0	0	0	0	0	0	0	0	0	0
Q5JS54;C9J2F8;D6RB92;F2Z3E0;F8WBZ2	Q5JS54;C9J2F8;D6RB92;F2Z3E0;F8WBZ2	2;2;1;1;1	2;2;1;1;1	2;2;1;1;1	Proteasome assembly chaperone 4	PSMG4	;;;;	5	2	2	2	2	1	1	1	2	1	0	1	1	1	1	1	1	0	1	1	1	1	1	0	2	1	1	1	2	1	0	1	1	1	1	1	1	0	1	1	1	1
Q16864;C9J2K4	Q16864;C9J2K4	5;5	5;5	5;5	V-type proton ATPase subunit F	ATP6V1F	;	2	5	5	5	3	3	3	3	4	4	4	4	4	2	3	4	3	4	4	2	3	2	4	2	3	3	3	3	4	4	4	4	4	2	3	4	3	4	4	2	3	2
P51965;C9J2P0	P51965;C9J2P0	3;3	1;1	1;1	Ubiquitin-conjugating enzyme E2 E1	UBE2E1	;	2	3	1	1	2	3	2	3	2	2	2	2	3	1	2	1	2	3	3	3	2	3	2	2	0	1	0	1	0	0	0	0	1	0	0	0	0	1	1	1	0	1
P24864;C9J2U0;P24864-2;P24864-3	P24864;C9J2U0;P24864-2;P24864-3	5;5;5;5	5;5;5;5	5;5;5;5	G1/S-specific cyclin-E1	CCNE1	;;;	4	5	5	5	2	3	1	2	3	2	1	1	2	1	0	1	0	1	2	2	2	1	1	2	2	3	1	2	3	2	1	1	2	1	0	1	0	1	2	2	2	1
P30876;C9J2Y9;C9J4M6	P30876;C9J2Y9;C9J4M6	26;26;25	26;26;25	26;26;25	DNA-directed RNA polymerase II subunit RPB2;DNA-directed RNA polymerase	POLR2B	;;	3	26	26	26	12	14	10	11	1	1	1	0	5	5	5	6	7	11	12	9	15	10	10	9	12	14	10	11	1	1	1	0	5	5	5	6	7	11	12	9	15	10
Q8IUF1;C9J3G2;Q5RIA9;Q5JTY5;Q4V339;F5H4S5;E7ETY5;F8WEG4;F5H3X4;Q5RIB0;F5GXH9;Q5RIA9-3;B4DNG9;Q9BRT8;C9JGY1;Q5RIB3;Q4V338;Q9BRT8-3;A6NM15;Q4V342;Q5RIB5;F8VVD2;E9PG27;C9J0I3;F2Z2J6;Q6NVZ8;F6SYN1;C9JHE4;A6NE75;F8WEU0;E7EUZ7;H0Y5V3;Q4V340;F2Z2T4;Q9BRT8-4;Q9BRT8-2;Q5RIB2;Q5RIB1;Q5JTY0;H0Y601;F2Z3H7;E9PFE9;H0Y857;Q5RIA9-2	Q8IUF1;C9J3G2;Q5RIA9;Q5JTY5;Q4V339;F5H4S5;E7ETY5;F8WEG4;F5H3X4;Q5RIB0;F5GXH9;Q5RIA9-3;B4DNG9;Q9BRT8;C9JGY1;Q5RIB3;Q4V338;Q9BRT8-3	5;5;4;4;4;4;4;4;4;4;4;4;4;3;3;3;3;3;2;2;2;2;2;2;2;2;2;2;2;2;2;2;2;2;2;2;1;1;1;1;1;1;1;1	5;5;4;4;4;4;4;4;4;4;4;4;4;3;3;3;3;3;2;2;2;2;2;2;2;2;2;2;2;2;2;2;2;2;2;2;1;1;1;1;1;1;1;1	5;5;4;4;4;4;4;4;4;4;4;4;4;3;3;3;3;3;2;2;2;2;2;2;2;2;2;2;2;2;2;2;2;2;2;2;1;1;1;1;1;1;1;1	COBW domain-containing protein 2;COBW domain-containing protein 5;COBW domain-containing protein 3;COBW domain-containing protein 6;COBW domain-containing protein 1	CBWD2;CBWD5;CBWD3;CBWD6;CBWD1	;;;;;;;;;;;;;;;;;	44	5	5	5	3	0	1	0	0	0	0	0	0	0	0	0	0	0	1	1	0	0	1	0	3	0	1	0	0	0	0	0	0	0	0	0	0	0	1	1	0	0
Q5JVF3;F8WEF4;F8W955;C9J439;Q5JVF3-3;Q5JVF3-2;Q5JVF3-4	Q5JVF3;F8WEF4;F8W955;C9J439;Q5JVF3-3;Q5JVF3-2;Q5JVF3-4	8;8;8;8;8;8;8	8;8;8;8;8;8;8	8;8;8;8;8;8;8	PCI domain-containing protein 2	PCID2	;;;;;;	7	8	8	8	3	2	3	1	1	0	0	0	0	0	0	0	2	1	3	2	4	3	2	2	3	2	3	1	1	0	0	0	0	0	0	0	2	1	3	2	4	3
P51692;C9J4I3	P51692;C9J4I3	1;1	1;1	1;1	Signal transducer and activator of transcription 5B	STAT5B	;	2	1	1	1	0	0	0	0	0	0	0	0	0	0	0	0	0	0	0	0	1	0	0	0	0	0	0	0	0	0	0	0	0	0	0	0	0	0	0	0	1	0
P61513;C9J4Z3	P61513;C9J4Z3	1;1	1;1	1;1	60S ribosomal protein L37a	RPL37A	;	2	1	1	1	0	0	0	0	0	0	0	0	0	0	0	0	0	0	0	0	0	1	0	0	0	0	0	0	0	0	0	0	0	0	0	0	0	0	0	0	0	1
P55327;D3YTI0;P55327-2;E5RKB4;D0UFD3;C9J502;D0UFD1;P55327-3;H0YC44;E5RK35	P55327;D3YTI0;P55327-2;E5RKB4;D0UFD3;C9J502;D0UFD1;P55327-3	7;7;7;7;7;7;7;7;3;1	1;1;1;1;1;1;1;1;0;1	1;1;1;1;1;1;1;1;0;1	Tumor protein D52	TPD52	;;;;;;;	10	7	1	1	6	6	6	7	7	7	7	6	5	5	6	6	7	7	6	7	7	7	6	6	1	1	1	1	1	1	1	1	1	1	1	1	1	1	1	1	1	1
Q9BUL8;C9J6F3;C9J5C3;C9JND6;C9J363;C9JSA3;C9J932;F8WDF3	Q9BUL8;C9J6F3;C9J5C3;C9JND6;C9J363;C9JSA3	7;7;7;5;5;4;2;1	7;7;7;5;5;4;2;1	7;7;7;5;5;4;2;1	Programmed cell death protein 10	PDCD10	;;;;;	8	7	7	7	2	1	1	1	2	1	0	4	1	2	2	5	2	0	1	1	4	2	2	0	2	1	1	1	2	1	0	4	1	2	2	5	2	0	1	1	4	2
P08069;C9J5X1	P08069;C9J5X1	3;3	3;3	3;3	Insulin-like growth factor 1 receptor;Insulin-like growth factor 1 receptor alpha chain;Insulin-like growth factor 1 receptor beta chain;Tyrosine-protein kinase receptor	IGF1R	;	2	3	3	3	1	2	1	1	1	1	0	0	1	1	1	2	0	2	1	1	1	1	0	1	1	2	1	1	1	1	0	0	1	1	1	2	0	2	1	1	1	1
Q8N999;C9J663;Q8N999-3	Q8N999;C9J663;Q8N999-3	1;1;1	1;1;1	1;1;1	Uncharacterized protein C12orf29	C12orf29	;;	3	1	1	1	1	1	1	1	1	1	1	1	1	1	1	1	1	1	0	1	1	1	1	1	1	1	1	1	1	1	1	1	1	1	1	1	1	1	0	1	1	1
C9J6N9	C9J6N9	4	1	1		UFD1L		1	4	1	1	4	4	4	4	4	4	4	4	4	4	4	4	3	4	4	4	4	4	4	4	1	1	1	1	1	1	1	1	1	1	1	1	0	1	1	1	1	1
Q9Y2I1;C9J715;Q9Y2I1-4;Q9Y2I1-3	Q9Y2I1;C9J715;Q9Y2I1-4;Q9Y2I1-3	2;2;2;2	2;2;2;2	2;2;2;2	Nischarin	NISCH	;;;	4	2	2	2	0	0	0	1	0	0	0	0	0	0	0	1	0	0	0	1	0	1	0	0	0	0	0	1	0	0	0	0	0	0	0	1	0	0	0	1	0	1
Q9UL63;C9J7E8;Q9UL63-2;C9JXB0;F8W7E8	Q9UL63;C9J7E8;Q9UL63-2	3;3;2;1;1	3;3;2;1;1	3;3;2;1;1	Muskelin	MKLN1	;;	5	3	3	3	0	0	0	0	0	0	0	0	1	0	1	0	0	0	0	0	0	1	1	0	0	0	0	0	0	0	0	0	1	0	1	0	0	0	0	0	0	1
Q15042;C9J837;A6H8Z3;Q15042-2	Q15042;C9J837;A6H8Z3	19;19;18;1	19;19;18;1	19;19;18;1	Rab3 GTPase-activating protein catalytic subunit	RAB3GAP1	;;	4	19	19	19	12	10	7	5	3	2	0	0	2	4	4	5	2	9	8	6	12	6	9	6	12	10	7	5	3	2	0	0	2	4	4	5	2	9	8	6	12	6
P16333;C9JVV5;C9J869;C9K098;C9J0K5;C9JAB9;B7Z751	P16333;C9JVV5;C9J869;C9K098;C9J0K5	5;5;5;4;3;2;2	4;4;4;3;2;2;2	4;4;4;3;2;2;2	Cytoplasmic protein NCK1	NCK1	;;;;	7	5	4	4	3	2	2	0	0	0	0	0	0	1	0	1	0	1	0	0	2	2	0	2	2	2	2	0	0	0	0	0	0	0	0	0	0	1	0	0	1	1
P56134;P56134-2;C9JJT5;F5H4H2;C9JU26;G3V325;C9J8H9;F8W7V3	P56134;P56134-2;C9JJT5;F5H4H2;C9JU26;G3V325;C9J8H9;F8W7V3	2;2;2;2;2;2;2;2	2;2;2;2;2;2;2;2	2;2;2;2;2;2;2;2	ATP synthase subunit f, mitochondrial	ATP5J2;ATP5J2-PTCD1	;;;;;;;	8	2	2	2	2	1	1	2	0	0	0	0	0	0	1	1	1	1	2	2	2	1	2	1	2	1	1	2	0	0	0	0	0	0	1	1	1	1	2	2	2	1
P57772;C9J8T0	P57772;C9J8T0	1;1	1;1	1;1	Selenocysteine-specific elongation factor	EEFSEC	;	2	1	1	1	0	0	0	0	0	0	0	0	0	0	0	0	0	0	0	1	0	1	0	0	0	0	0	0	0	0	0	0	0	0	0	0	0	0	0	1	0	1
Q14061;C9J8T6	Q14061;C9J8T6	1;1	1;1	1;1	Cytochrome c oxidase copper chaperone	COX17	;	2	1	1	1	1	1	0	1	0	1	1	1	1	1	1	1	0	0	0	1	1	0	1	1	1	1	0	1	0	1	1	1	1	1	1	1	0	0	0	1	1	0
Q9Y2X8;P51668;H0YGA2;C9J9H9	Q9Y2X8;P51668;H0YGA2;C9J9H9	1;1;1;1	1;1;1;1	1;1;1;1	Ubiquitin-conjugating enzyme E2 D4;Ubiquitin-conjugating enzyme E2 D1	UBE2D4;UBE2D1	;;;	4	1	1	1	1	1	1	1	0	0	0	0	1	1	1	1	0	1	1	1	1	1	1	0	1	1	1	1	0	0	0	0	1	1	1	1	0	1	1	1	1	1
P08865;C9J9K3;A6NE09;C9JQR9	P08865;C9J9K3;A6NE09	14;14;12;3	14;14;12;3	14;14;12;3	40S ribosomal protein SA	RPSA;RPSAP58	;;	4	14	14	14	11	10	9	11	11	9	11	10	9	8	8	9	11	12	10	9	12	10	10	11	11	10	9	11	11	9	11	10	9	8	8	9	11	12	10	9	12	10
Q96D46;C9JA08;F5GYG3;B4DKU1;C9J0B9;C9IZW9;C9K0C2;C9IY70	Q96D46;C9JA08;F5GYG3;B4DKU1	11;11;9;7;5;2;2;1	11;11;9;7;5;2;2;1	11;11;9;7;5;2;2;1	60S ribosomal export protein NMD3	NMD3	;;;	8	11	11	11	4	3	5	3	0	0	0	1	2	2	4	3	5	4	4	4	5	6	7	4	4	3	5	3	0	0	0	1	2	2	4	3	5	4	4	4	5	6
O43414;C9JA75;B4DEX5;H0Y4B0;E9PDK8;O43414-3;O43414-2;F6UGJ8;F6QUN3	O43414;C9JA75;B4DEX5;H0Y4B0;E9PDK8;O43414-3;O43414-2;F6UGJ8	5;5;4;4;4;4;4;3;2	5;5;4;4;4;4;4;3;2	5;5;4;4;4;4;4;3;2	ERI1 exoribonuclease 3	ERI3;PRNPIP	;;;;;;;	9	5	5	5	5	1	1	2	0	0	0	0	1	1	1	0	0	1	1	1	3	1	1	1	5	1	1	2	0	0	0	0	1	1	1	0	0	1	1	1	3	1
P18564;E9PEE8;C9JA97	P18564;E9PEE8;C9JA97	1;1;1	1;1;1	1;1;1	Integrin beta-6;Integrin beta	ITGB6	;;	3	1	1	1	1	1	1	1	1	1	1	1	1	1	1	1	1	1	1	1	1	1	1	1	1	1	1	1	1	1	1	1	1	1	1	1	1	1	1	1	1	1
Q9Y241;C9JAW5;C9JNU6	Q9Y241;C9JAW5;C9JNU6	1;1;1	1;1;1	1;1;1	HIG1 domain family member 1A, mitochondrial	HIGD1A	;;	3	1	1	1	1	1	1	1	1	1	0	0	1	1	1	1	1	1	1	1	1	1	0	1	1	1	1	1	1	1	0	0	1	1	1	1	1	1	1	1	1	1
Q16595;C9JAX1;Q16595-2;A8MXJ6	Q16595;C9JAX1	5;5;2;2	5;5;2;2	5;5;2;2	Frataxin, mitochondrial;Frataxin intermediate form;Frataxin(56-210);Frataxin(78-210);Frataxin mature form	FXN	;	4	5	5	5	4	5	4	4	5	5	5	5	5	5	5	5	5	4	5	3	4	5	3	4	4	5	4	4	5	5	5	5	5	5	5	5	5	4	5	3	4	5
C9JBE1;E7EPX3;C9J1E2;E5RJ35;C9JRG3;E3W974	C9JBE1;E7EPX3;C9J1E2	8;6;4;3;3;1	1;0;0;0;0;0	1;0;0;0;0;0		DNPEP	;;	6	8	1	1	5	5	4	5	7	7	5	7	5	7	5	5	5	5	4	4	6	5	6	5	0	0	0	0	1	1	0	1	0	1	0	0	0	0	0	0	0	0
P78330;C9JBI3;C9JEJ7;F8WD74	P78330;C9JBI3	12;12;4;4	12;12;4;4	12;12;4;4	Phosphoserine phosphatase	PSPH	;	4	12	12	12	9	8	7	6	7	6	7	7	5	6	7	7	8	8	5	6	9	7	7	6	9	8	7	6	7	6	7	7	5	6	7	7	8	8	5	6	9	7
Q9Y6A9;C9JBL1	Q9Y6A9;C9JBL1	1;1	1;1	1;1	Signal peptidase complex subunit 1	SPCS1	;	2	1	1	1	0	1	1	0	0	1	0	0	0	0	0	0	0	0	0	0	1	0	0	0	0	1	1	0	0	1	0	0	0	0	0	0	0	0	0	0	1	0
Q8N3F0;C9JBT1;Q8N3F0-3;Q8N3F0-2	Q8N3F0;C9JBT1;Q8N3F0-3;Q8N3F0-2	1;1;1;1	1;1;1;1	1;1;1;1	Maturin	MTURN	;;;	4	1	1	1	1	0	1	1	1	1	1	1	1	1	1	1	0	0	1	0	0	1	1	0	1	0	1	1	1	1	1	1	1	1	1	1	0	0	1	0	0	1
Q58EX2;Q58EX2-4;C9JBW3;Q58EX2-2;Q58EX2-3;C9JA88	Q58EX2;Q58EX2-4;C9JBW3;Q58EX2-2;Q58EX2-3;C9JA88	7;7;7;7;7;6	7;7;7;7;7;6	7;7;7;7;7;6	Protein sidekick-2	SDK2	;;;;;	6	7	7	7	2	2	2	1	2	1	0	0	1	1	2	3	0	3	1	1	4	1	1	1	2	2	2	1	2	1	0	0	1	1	2	3	0	3	1	1	4	1
Q9BT25;C9JBZ4	Q9BT25;C9JBZ4	1;1	1;1	1;1	HAUS augmin-like complex subunit 8	HAUS8	;	2	1	1	1	0	1	1	0	0	1	1	0	0	0	1	1	0	1	0	0	1	1	1	0	0	1	1	0	0	1	1	0	0	0	1	1	0	1	0	0	1	1
Q14919;Q14919-2;C9JCC6;E9PQX9;E9PNC7;E9PMW2	Q14919;Q14919-2;C9JCC6;E9PQX9;E9PNC7;E9PMW2	4;4;4;3;2;2	4;4;4;3;2;2	4;4;4;3;2;2	Dr1-associated corepressor	DRAP1	;;;;;	6	4	4	4	1	3	3	2	3	2	1	2	3	2	2	4	3	3	2	3	3	3	3	3	1	3	3	2	3	2	1	2	3	2	2	4	3	3	2	3	3	3
Q9NZM1;Q9NZM1-3;C9JCN0;F8W8J4;Q9NZM1-2;Q9NZM1-6;H0YD14;Q9NZM1-5;Q9NZM1-8;Q9NZM1-7	Q9NZM1;Q9NZM1-3;C9JCN0;F8W8J4;Q9NZM1-2;Q9NZM1-6;H0YD14;Q9NZM1-5	6;6;6;6;6;6;4;4;1;1	6;6;6;6;6;6;4;4;1;1	6;6;6;6;6;6;4;4;1;1	Myoferlin	MYOF	;;;;;;;	10	6	6	6	2	0	0	1	0	0	0	0	0	0	0	0	0	2	2	1	1	1	1	1	2	0	0	1	0	0	0	0	0	0	0	0	0	2	2	1	1	1
Q13685;C9JG97;C9JEH3;C9JTS3	Q13685;C9JG97;C9JEH3;C9JTS3	9;9;9;5	9;9;9;5	9;9;9;5	Angio-associated migratory cell protein	AAMP	;;;	4	9	9	9	7	4	2	5	5	5	5	3	5	5	4	5	5	3	6	7	7	6	5	3	7	4	2	5	5	5	5	3	5	5	4	5	5	3	6	7	7	6
Q5W0V3;C9JEP3;Q5W0V3-2;Q5W0V4	Q5W0V3;C9JEP3;Q5W0V3-2;Q5W0V4	2;2;2;1	2;2;2;1	2;2;2;1	Protein FAM160B1	FAM160B1	;;;	4	2	2	2	0	0	1	0	0	0	0	0	0	0	0	0	0	0	0	0	1	0	0	0	0	0	1	0	0	0	0	0	0	0	0	0	0	0	0	0	1	0
Q8IX18;F5H625;C9JEW8;Q8IX18-3;C9JR60;Q8IX18-2	Q8IX18;F5H625;C9JEW8;Q8IX18-3;C9JR60;Q8IX18-2	4;4;4;4;4;4	4;4;4;4;4;4	4;4;4;4;4;4	Probable ATP-dependent RNA helicase DHX40	DHX40	;;;;;	6	4	4	4	1	1	0	1	0	0	0	0	0	0	0	0	0	1	1	0	1	0	0	0	1	1	0	1	0	0	0	0	0	0	0	0	0	1	1	0	1	0
Q9UKI2;C9JEZ4	Q9UKI2;C9JEZ4	4;4	4;4	4;4	Cdc42 effector protein 3	CDC42EP3	;	2	4	4	4	1	1	1	0	1	1	1	3	2	1	1	1	0	0	1	0	2	0	0	0	1	1	1	0	1	1	1	3	2	1	1	1	0	0	1	0	2	0
P49848;C9JFL8;C9JTY6;G8JLM6;P49848-2	P49848;C9JFL8;C9JTY6;G8JLM6;P49848-2	1;1;1;1;1	1;1;1;1;1	1;1;1;1;1	Transcription initiation factor TFIID subunit 6	TAF6	;;;;	5	1	1	1	0	1	0	0	0	0	0	0	0	0	0	0	0	0	0	0	0	0	0	0	0	1	0	0	0	0	0	0	0	0	0	0	0	0	0	0	0	0
P99999;C9JFR7;CON__P62894	P99999;C9JFR7	6;6;2	6;6;2	6;6;2	Cytochrome c	CYCS	;	3	6	6	6	5	3	4	3	5	3	3	3	5	4	4	4	5	4	3	3	5	5	4	3	5	3	4	3	5	3	3	3	5	4	4	4	5	4	3	3	5	5
Q92618;C9JFV6	Q92618;C9JFV6	1;1	1;1	1;1	Zinc finger protein 516	ZNF516	;	2	1	1	1	0	0	0	0	0	1	0	0	0	0	0	0	0	0	0	0	0	0	0	0	0	0	0	0	0	1	0	0	0	0	0	0	0	0	0	0	0	0
O94761;E9PIW8;C9JFV7	O94761;E9PIW8;C9JFV7	1;1;1	1;1;1	1;1;1	ATP-dependent DNA helicase Q4	RECQL4	;;	3	1	1	1	0	0	0	0	0	0	0	0	0	0	0	0	0	0	0	0	1	0	0	0	0	0	0	0	0	0	0	0	0	0	0	0	0	0	0	0	1	0
O95299;C9JGP9;E7ESZ7;Q8WXC9;Q8N1B9;C9J6X0	O95299;C9JGP9;E7ESZ7;Q8WXC9	5;5;5;4;2;2	5;5;5;4;2;2	5;5;5;4;2;2	NADH dehydrogenase [ubiquinone] 1 alpha subcomplex subunit 10, mitochondrial	NDUFA10	;;;	6	5	5	5	1	3	0	0	0	0	0	0	0	0	0	0	0	1	0	1	2	1	1	0	1	3	0	0	0	0	0	0	0	0	0	0	0	1	0	1	2	1
Q9BRQ8;C9JI05;Q9BRQ8-2	Q9BRQ8;C9JI05;Q9BRQ8-2	5;5;5	5;5;5	5;5;5	Apoptosis-inducing factor 2	AIFM2	;;	3	5	5	5	1	4	3	2	1	0	0	0	0	0	0	0	0	2	3	1	2	2	2	2	1	4	3	2	1	0	0	0	0	0	0	0	0	2	3	1	2	2
Q86TI0;C9JIE2;E9PGH8;H0Y8P0;H0YA01	Q86TI0;C9JIE2;E9PGH8;H0Y8P0;H0YA01	4;4;4;3;2	4;4;4;3;2	4;4;4;3;2	TBC1 domain family member 1	TBC1D1	;;;;	5	4	4	4	1	1	0	1	0	1	0	0	1	0	0	0	0	1	2	0	1	0	1	1	1	1	0	1	0	1	0	0	1	0	0	0	0	1	2	0	1	0
P13798;C9JIF9;C9JLK2;F8WEH5;H0YFE5	P13798;C9JIF9	24;24;9;2;1	24;24;9;2;1	24;24;9;2;1	Acylamino-acid-releasing enzyme	APEH	;	5	24	24	24	19	16	19	16	18	19	19	17	19	18	17	18	17	16	19	19	20	17	14	17	19	16	19	16	18	19	19	17	19	18	17	18	17	16	19	19	20	17
Q6IQ49;C9JIQ2;Q6IQ49-2;Q6IQ49-3	Q6IQ49;C9JIQ2;Q6IQ49-2;Q6IQ49-3	7;7;7;6	7;7;7;6	7;7;7;6	Protein SDE2 homolog	SDE2	;;;	4	7	7	7	1	3	2	1	1	2	2	2	1	2	2	3	0	1	1	3	2	0	1	1	1	3	2	1	1	2	2	2	1	2	2	3	0	1	1	3	2	0
P82930;C9JJ19	P82930;C9JJ19	2;2	2;2	2;2	28S ribosomal protein S34, mitochondrial	MRPS34	;	2	2	2	2	2	0	1	0	0	1	0	0	0	0	0	0	0	1	0	0	0	0	0	0	2	0	1	0	0	1	0	0	0	0	0	0	0	1	0	0	0	0
Q2KHR3;C9JJ88;Q2KHR3-2;H0YCQ7;E7ES42	Q2KHR3;C9JJ88;Q2KHR3-2	10;10;10;4;3	10;10;10;4;3	10;10;10;4;3	Glutamine and serine-rich protein 1	QSER1	;;	5	10	10	10	0	6	0	3	2	3	1	2	2	1	2	4	0	4	4	4	2	2	1	3	0	6	0	3	2	3	1	2	2	1	2	4	0	4	4	4	2	2
O00192;C9JJX6;E9PDC3;O00192-2;E7EV58	O00192;C9JJX6;E9PDC3;O00192-2;E7EV58	8;8;8;8;5	8;8;8;8;5	8;8;8;8;5	Armadillo repeat protein deleted in velo-cardio-facial syndrome	ARVCF	;;;;	5	8	8	8	5	1	2	3	0	0	0	0	0	1	0	0	0	2	0	1	5	3	3	2	5	1	2	3	0	0	0	0	0	1	0	0	0	2	0	1	5	3
P23229;P23229-2;C9JK10;P23229-4;P23229-5;P23229-3;G5E9H1;P23229-9;P23229-6;P23229-7;C9JXX7	P23229;P23229-2;C9JK10;P23229-4;P23229-5;P23229-3;G5E9H1;P23229-9;P23229-6;P23229-7	21;21;21;21;21;21;21;21;21;18;1	21;21;21;21;21;21;21;21;21;18;1	21;21;21;21;21;21;21;21;21;18;1	Integrin alpha-6;Integrin alpha-6 heavy chain;Integrin alpha-6 light chain;Processed integrin alpha-6	ITGA6	;;;;;;;;;	11	21	21	21	8	11	11	11	4	6	7	2	7	6	6	8	2	11	7	6	12	10	8	8	8	11	11	11	4	6	7	2	7	6	6	8	2	11	7	6	12	10
Q9NQT8;C9JK41;F8VPJ2;E7ERX9	Q9NQT8;C9JK41;F8VPJ2;E7ERX9	3;3;3;2	3;3;3;2	2;2;2;1	Kinesin-like protein KIF13B;Kinesin-like protein	KIF13B	;;;	4	3	3	2	1	0	2	1	0	0	0	0	0	0	0	1	0	1	0	0	1	1	1	0	1	0	2	1	0	0	0	0	0	0	0	1	0	1	0	0	1	1
O43676;C9JKQ2	O43676;C9JKQ2	1;1	1;1	1;1	NADH dehydrogenase [ubiquinone] 1 beta subcomplex subunit 3	NDUFB3	;	2	1	1	1	1	0	1	0	0	0	0	0	0	1	0	1	0	0	0	1	1	0	0	0	1	0	1	0	0	0	0	0	0	1	0	1	0	0	0	1	1	0
P35226;Q5T8Z5;C9JKW4;Q5T8Z6;Q5T8Z4;Q5T8Z1;P35227;Q5T8Z2;E9PC92	P35226;Q5T8Z5;C9JKW4;Q5T8Z6;Q5T8Z4;Q5T8Z1;P35227;Q5T8Z2;E9PC92	2;2;2;2;2;2;1;1;1	2;2;2;2;2;2;1;1;1	2;2;2;2;2;2;1;1;1	Polycomb complex protein BMI-1;Polycomb group RING finger protein 2	BMI1;COMMD3-BMI1;PCGF2	;;;;;;;;	9	2	2	2	1	2	1	1	0	0	0	1	1	1	0	1	0	1	1	1	1	1	1	1	1	2	1	1	0	0	0	1	1	1	0	1	0	1	1	1	1	1
Q9P0I2;C9JLM9;Q9P0I2-2	Q9P0I2;C9JLM9;Q9P0I2-2	1;1;1	1;1;1	1;1;1	ER membrane protein complex subunit 3	EMC3	;;	3	1	1	1	1	0	0	0	0	0	0	0	0	0	0	0	0	0	0	0	1	0	0	0	1	0	0	0	0	0	0	0	0	0	0	0	0	0	0	0	1	0
P52434;C9JLU1;C9JCU7;C9JBJ6;C9J413;C9JUA8	P52434;C9JLU1;C9JCU7;C9JBJ6;C9J413	6;6;5;4;3;1	6;6;5;4;3;1	6;6;5;4;3;1	DNA-directed RNA polymerases I, II, and III subunit RPABC3	POLR2H	;;;;	6	6	6	6	4	3	4	3	5	3	3	3	4	2	3	3	4	5	4	3	4	4	4	3	4	3	4	3	5	3	3	3	4	2	3	3	4	5	4	3	4	4
C9JLW8	C9JLW8	6	6	6	Protein FAM195B	FAM195B		1	6	6	6	4	4	5	4	5	3	6	3	3	3	4	4	4	4	4	2	5	4	2	4	4	4	5	4	5	3	6	3	3	3	4	4	4	4	4	2	5	4
Q9Y530;C9JXC3;C9JNE2;C9J5P1	Q9Y530;C9JXC3;C9JNE2;C9J5P1	4;4;4;2	4;4;4;2	4;4;4;2	O-acetyl-ADP-ribose deacetylase 1	OARD1	;;;	4	4	4	4	2	1	1	1	0	0	0	0	0	0	0	0	1	1	1	1	2	3	2	2	2	1	1	1	0	0	0	0	0	0	0	0	1	1	1	1	2	3
Q9H300;F8WCQ4;C9JNP8;Q9H300-2	Q9H300;F8WCQ4;C9JNP8;Q9H300-2	1;1;1;1	1;1;1;1	1;1;1;1	Presenilins-associated rhomboid-like protein, mitochondrial;P-beta	PARL	;;;	4	1	1	1	1	0	0	0	0	0	0	0	0	0	0	0	0	0	0	0	1	0	0	0	1	0	0	0	0	0	0	0	0	0	0	0	0	0	0	0	1	0
P83731;C9JXB8;C9JNW5	P83731;C9JXB8;C9JNW5	5;5;5	5;5;5	5;5;5	60S ribosomal protein L24	RPL24	;;	3	5	5	5	3	4	3	2	0	1	1	1	1	2	1	3	1	3	2	2	3	2	3	2	3	4	3	2	0	1	1	1	1	2	1	3	1	3	2	2	3	2
Q9NR56;Q86VM6;C9JP00;Q5VZF2;O95205;Q9NR56-3;Q96RE3;E9PBW7;Q86UV8;Q5VZF2-3;Q5VZF2-2;Q9NR56-2;Q96P92;Q9NUK0;C9J4T8;B4E3F7;B1AKI6;Q9NUK0-4;Q9NUK0-3;Q9NUK0-2;C9JCX1	Q9NR56;Q86VM6;C9JP00;Q5VZF2;O95205;Q9NR56-3;Q96RE3;E9PBW7;Q86UV8;Q5VZF2-3;Q5VZF2-2;Q9NR56-2;Q96P92;Q9NUK0;C9J4T8;B4E3F7;B1AKI6;Q9NUK0-4;Q9NUK0-3;Q9NUK0-2	4;4;4;3;3;3;3;3;3;3;3;3;3;2;2;2;2;2;2;2;1	4;4;4;3;3;3;3;3;3;3;3;3;3;2;2;2;2;2;2;2;1	4;4;4;3;3;3;3;3;3;3;3;3;3;2;2;2;2;2;2;2;1	Muscleblind-like protein 1;Muscleblind-like protein 2;Muscleblind-like protein 3	MBNL1;MBNL2;MBLL;MBNL3	;;;;;;;;;;;;;;;;;;;	21	4	4	4	2	3	2	2	1	1	2	0	2	2	1	2	2	2	2	2	4	3	2	2	2	3	2	2	1	1	2	0	2	2	1	2	2	2	2	2	4	3
O75718;C9JP16;Q8NB01;B3KQR7	O75718;C9JP16;Q8NB01;B3KQR7	11;11;11;6	11;11;11;6	5;5;5;0	Cartilage-associated protein	CRTAP	;;;	4	11	11	5	7	7	7	6	2	0	0	1	3	3	4	3	7	8	7	6	10	7	4	7	7	7	7	6	2	0	0	1	3	3	4	3	7	8	7	6	10	7
Q92609;C9JP52;C9J3F6	Q92609;C9JP52;C9J3F6	8;8;4	8;8;4	8;8;4	TBC1 domain family member 5	TBC1D5	;;	3	8	8	8	4	2	1	3	0	0	1	0	0	0	2	1	1	2	1	2	4	1	1	2	4	2	1	3	0	0	1	0	0	0	2	1	1	2	1	2	4	1
Q12765;C9JPG0;B4DIP5;B4DH22;C9K052;B8ZZP4;C9J7U9	Q12765;C9JPG0;B4DIP5;B4DH22;C9K052	11;11;8;6;6;4;4	11;11;8;6;6;4;4	11;11;8;6;6;4;4	Secernin-1	SCRN1	;;;;	7	11	11	11	10	8	7	7	6	5	6	8	7	7	6	5	9	8	8	10	11	9	8	6	10	8	7	7	6	5	6	8	7	7	6	5	9	8	8	10	11	9
P05166;E9PEC3;F5H4H8;E7ETT4;E7EUY3;E7ETT1;E9PDR0;C9JQS9;E7EX59;P05166-2;F8WBI9;E7ENC1	P05166;E9PEC3;F5H4H8;E7ETT4;E7EUY3;E7ETT1;E9PDR0;C9JQS9;E7EX59;P05166-2;F8WBI9	6;6;6;6;6;6;6;6;6;6;4;2	6;6;6;6;6;6;6;6;6;6;4;2	6;6;6;6;6;6;6;6;6;6;4;2	Propionyl-CoA carboxylase beta chain, mitochondrial	PCCB	;;;;;;;;;;	12	6	6	6	2	2	2	2	1	1	2	3	3	3	4	3	1	2	0	1	1	1	2	2	2	2	2	2	1	1	2	3	3	3	4	3	1	2	0	1	1	1
P54252;P54252-2;G3V3R7;C9JQV6;E9PE62;E9PEE0;F5H211;F5H096;F5H7N7;F5H4C0;E9PB63;G3V328;H0YFR2;P54252-3;G3V4U9;G3V4F5;G3V4F4;G3V5H3;G3V526;E9PJN5;G3V2G1;G3V3T6;G3V3T0;G3V2G2;D6RDL9;G3V3A6;D3VVP3;D6R9I5;G3V4B1;G3V390;G3V3S5	P54252;P54252-2;G3V3R7;C9JQV6;E9PE62;E9PEE0;F5H211;F5H096;F5H7N7;F5H4C0;E9PB63;G3V328;H0YFR2;P54252-3;G3V4U9;G3V4F5;G3V4F4;G3V5H3;G3V526;E9PJN5;G3V2G1;G3V3T6	7;7;7;7;7;7;7;7;7;7;7;6;6;6;5;4;4;4;4;4;4;4;3;3;3;2;2;2;2;2;2	7;7;7;7;7;7;7;7;7;7;7;6;6;6;5;4;4;4;4;4;4;4;3;3;3;2;2;2;2;2;2	6;6;6;6;6;6;6;6;6;6;6;5;6;5;4;3;3;3;3;3;3;4;2;3;3;1;1;1;1;1;1	Ataxin-3	ATXN3	;;;;;;;;;;;;;;;;;;;;;	31	7	7	6	1	3	1	1	0	1	1	1	0	0	3	2	0	1	2	2	2	1	2	4	1	3	1	1	0	1	1	1	0	0	3	2	0	1	2	2	2	1
Q96RL1;C9JR12;F2Z2T8;F8VQY2;Q96RL1-4;Q96RL1-2;Q96RL1-3	Q96RL1;C9JR12;F2Z2T8;F8VQY2;Q96RL1-4;Q96RL1-2;Q96RL1-3	1;1;1;1;1;1;1	1;1;1;1;1;1;1	1;1;1;1;1;1;1	BRCA1-A complex subunit RAP80	UIMC1	;;;;;;	7	1	1	1	0	0	1	0	0	0	0	0	0	0	0	0	0	0	0	0	1	1	0	1	0	0	1	0	0	0	0	0	0	0	0	0	0	0	0	0	1	1
Q9UGP4;C9JRJ5	Q9UGP4;C9JRJ5	5;5	5;5	5;5	LIM domain-containing protein 1	LIMD1	;	2	5	5	5	0	0	3	3	0	1	2	1	1	1	0	0	0	1	1	1	1	1	1	1	0	0	3	3	0	1	2	1	1	1	0	0	0	1	1	1	1	1
Q9NX63;C9JRZ6;F8WAR4;G3V1K1;F8WD73	Q9NX63;C9JRZ6;F8WAR4;G3V1K1	5;5;4;3;1	5;5;4;3;1	5;5;4;3;1	MICOS complex subunit MIC19	CHCHD3	;;;	5	5	5	5	1	3	0	0	1	2	1	2	0	1	2	2	1	2	1	1	2	1	0	0	1	3	0	0	1	2	1	2	0	1	2	2	1	2	1	1	2	1
Q92890;C9JS35;Q92890-1;A6NJ11;A8MW31;C9JNP9;C9IZG3	Q92890;C9JS35;Q92890-1;A6NJ11;A8MW31	16;16;16;15;12;7;5	16;16;16;15;12;7;5	13;13;13;13;9;6;3	Ubiquitin fusion degradation protein 1 homolog	UFD1L	;;;;	7	16	16	13	13	12	11	8	14	10	12	13	11	10	11	11	12	10	12	13	12	11	11	10	13	12	11	8	14	10	12	13	11	10	11	11	12	10	12	13	12	11
Q6V1X1;C9JSG1;Q6V1X1-6;Q6V1X1-4;Q6V1X1-2;Q6V1X1-5;Q6V1X1-3;H0YMV1;H0YLB4;H0YN53;H0YKA2	Q6V1X1;C9JSG1;Q6V1X1-6;Q6V1X1-4;Q6V1X1-2;Q6V1X1-5;Q6V1X1-3;H0YMV1;H0YLB4;H0YN53;H0YKA2	2;2;2;2;2;2;2;1;1;1;1	2;2;2;2;2;2;2;1;1;1;1	2;2;2;2;2;2;2;1;1;1;1	Dipeptidyl peptidase 8	DPP8	;;;;;;;;;;	11	2	2	2	0	1	1	0	1	0	0	0	0	0	0	0	0	0	0	1	0	1	0	0	0	1	1	0	1	0	0	0	0	0	0	0	0	0	0	1	0	1
Q5JRX3;E9PDX6;E7ES23;Q5JRX3-2;C9JSL2;E9PDX7;H0Y4F7;B1APQ0;H0Y7L7;B1APQ1	Q5JRX3;E9PDX6;E7ES23;Q5JRX3-2;C9JSL2;E9PDX7	17;17;17;17;17;14;4;3;3;1	17;17;17;17;17;14;4;3;3;1	17;17;17;17;17;14;4;3;3;1	Presequence protease, mitochondrial	PITRM1	;;;;;	10	17	17	17	6	7	4	4	0	0	0	1	1	1	4	3	1	5	6	6	4	2	3	3	6	7	4	4	0	0	0	1	1	1	4	3	1	5	6	6	4	2
Q8NCE2;C9JSR1;Q8NCE2-3;Q8NCE2-2;F5GXM7;F8WEA3;C9JR61;F8WCC0;B4DQK9;B4DJ23	Q8NCE2;C9JSR1;Q8NCE2-3;Q8NCE2-2;F5GXM7	3;3;3;3;2;1;1;1;1;1	3;3;3;3;2;1;1;1;1;1	3;3;3;3;2;1;1;1;1;1	Myotubularin-related protein 14	MTMR14	;;;;	10	3	3	3	2	1	2	1	1	1	0	0	1	1	1	1	0	1	1	1	3	1	1	2	2	1	2	1	1	1	0	0	1	1	1	1	0	1	1	1	3	1
Q3KRA6;C9JTA8	Q3KRA6;C9JTA8	2;2	2;2	2;2	UPF0538 protein C2orf76	C2orf76	;	2	2	2	2	1	1	0	0	0	0	0	0	0	0	0	0	0	0	0	0	2	1	0	1	1	1	0	0	0	0	0	0	0	0	0	0	0	0	0	0	2	1
P50452;C9JTJ8;C9JVA8;Q8N178	P50452;C9JTJ8;C9JVA8;Q8N178	1;1;1;1	1;1;1;1	1;1;1;1	Serpin B8	SERPINB8	;;;	4	1	1	1	1	0	1	0	1	1	1	0	1	1	0	1	0	0	0	0	0	1	0	0	1	0	1	0	1	1	1	0	1	1	0	1	0	0	0	0	0	1
O95352;C9JTK7;E9PB95;O95352-2;C9J415;C9JFF4;C9JGL2;F8WDY9;C9JNU2;C9JKA3;C9JE55	O95352;C9JTK7;E9PB95;O95352-2	13;13;12;12;2;2;1;1;1;1;1	13;13;12;12;2;2;1;1;1;1;1	13;13;12;12;2;2;1;1;1;1;1	Ubiquitin-like modifier-activating enzyme ATG7	ATG7	;;;	11	13	13	13	7	4	5	3	1	0	0	1	3	2	5	4	3	1	2	2	7	4	4	4	7	4	5	3	1	0	0	1	3	2	5	4	3	1	2	2	7	4
O15155;C9JTT8;Q68DU7;Q96EA0	O15155;C9JTT8;Q68DU7;Q96EA0	1;1;1;1	1;1;1;1	1;1;1;1	BET1 homolog	BET1;DKFZp781C0425	;;;	4	1	1	1	0	1	1	1	0	1	1	1	1	1	0	0	1	1	1	1	1	1	1	1	0	1	1	1	0	1	1	1	1	1	0	0	1	1	1	1	1	1
Q9Y508;C9JU49;Q9Y508-2;E9PGC2	Q9Y508;C9JU49;Q9Y508-2	4;4;4;1	4;4;4;1	4;4;4;1	E3 ubiquitin-protein ligase RNF114	RNF114	;;	4	4	4	4	2	0	1	1	0	0	0	0	1	0	0	1	0	1	1	1	1	1	1	2	2	0	1	1	0	0	0	0	1	0	0	1	0	1	1	1	1	1
O43164;C9JUD6;O43164-2	O43164;C9JUD6;O43164-2	1;1;1	1;1;1	1;1;1	E3 ubiquitin-protein ligase Praja-2	PJA2	;;	3	1	1	1	1	1	0	0	1	1	0	1	1	0	0	1	0	1	0	1	0	1	1	1	1	1	0	0	1	1	0	1	1	0	0	1	0	1	0	1	0	1
Q7Z7H5;C9JUN6;Q7Z7H5-2;Q7Z7H5-3;F8W7F7	Q7Z7H5;C9JUN6;Q7Z7H5-2;Q7Z7H5-3;F8W7F7	6;6;6;5;4	5;5;5;4;3	5;5;5;4;3	Transmembrane emp24 domain-containing protein 4	TMED4	;;;;	5	6	5	5	3	4	5	5	4	6	5	5	5	4	4	4	5	6	6	6	4	5	4	5	2	3	4	4	3	5	4	4	4	3	3	3	4	5	5	5	3	4
Q15751;C9JUT5;H0YK45;H0YNB1;E7ENU6	Q15751;C9JUT5	6;6;1;1;1	6;6;1;1;1	6;6;1;1;1	Probable E3 ubiquitin-protein ligase HERC1	HERC1	;	5	6	6	6	1	2	1	2	0	0	0	0	0	0	0	0	0	0	1	0	2	1	0	2	1	2	1	2	0	0	0	0	0	0	0	0	0	0	1	0	2	1
P08962;F8VNT9;F8W022;F8VWK8;C9JV86;Q8N6Z9;F8VV56;F8VZE2;F8VX62	P08962;F8VNT9;F8W022;F8VWK8;C9JV86;Q8N6Z9;F8VV56;F8VZE2	3;3;3;3;3;3;2;2;1	3;3;3;3;3;3;2;2;1	3;3;3;3;3;3;2;2;1	CD63 antigen;Tetraspanin	CD63	;;;;;;;	9	3	3	3	2	2	2	2	2	2	2	2	2	2	2	3	2	2	2	2	2	2	2	2	2	2	2	2	2	2	2	2	2	2	2	3	2	2	2	2	2	2
Q9H9P8;C9JVN9;Q9H9P8-2;G3V5S1;G3V272;G3V5A8	Q9H9P8;C9JVN9;Q9H9P8-2	11;11;11;5;5;1	11;11;11;5;5;1	11;11;11;5;5;1	L-2-hydroxyglutarate dehydrogenase, mitochondrial	L2HGDH	;;	6	11	11	11	4	5	2	2	1	1	1	0	0	1	1	1	1	3	4	2	4	1	3	1	4	5	2	2	1	1	1	0	0	1	1	1	1	3	4	2	4	1
Q8IYM9;C9JWC5;F5GZK6;F8WAP8;Q8IYM9-2	Q8IYM9;C9JWC5;F5GZK6;F8WAP8;Q8IYM9-2	1;1;1;1;1	1;1;1;1;1	1;1;1;1;1	E3 ubiquitin-protein ligase TRIM22	TRIM22	;;;;	5	1	1	1	0	0	0	0	0	0	0	0	0	0	0	0	0	0	0	0	1	0	0	0	0	0	0	0	0	0	0	0	0	0	0	0	0	0	0	0	1	0
O15530;E9PER6;C9JWR9;O15530-2;O15530-3;O15530-4;E3W993;Q6A1A2;Q59EH6	O15530;E9PER6;C9JWR9;O15530-2;O15530-3;O15530-4;E3W993;Q6A1A2;Q59EH6	7;7;7;7;7;5;4;4;4	7;7;7;7;7;5;4;4;4	7;7;7;7;7;5;4;4;4	3-phosphoinositide-dependent protein kinase 1;Putative 3-phosphoinositide-dependent protein kinase 2	PDPK1;PDPK2P	;;;;;;;;	9	7	7	7	2	3	2	4	0	0	0	0	2	2	1	2	0	2	4	2	3	3	3	1	2	3	2	4	0	0	0	0	2	2	1	2	0	2	4	2	3	3
Q9UM00;C9JX01;Q9UM00-2	Q9UM00;C9JX01;Q9UM00-2	3;3;3	3;3;3	3;3;3	Transmembrane and coiled-coil domain-containing protein 1	TMCO1	;;	3	3	3	3	2	0	1	1	0	0	1	0	0	0	0	1	0	0	0	1	1	0	1	1	2	0	1	1	0	0	1	0	0	0	0	1	0	0	0	1	1	0
Q8WVN8;C9JX13;Q8WVN8-2;E9PHD0	Q8WVN8;C9JX13;Q8WVN8-2;E9PHD0	4;4;4;3	2;2;2;1	2;2;2;1	Ubiquitin-conjugating enzyme E2 Q2	UBE2Q2	;;;	4	4	2	2	1	1	1	1	0	2	1	0	2	2	1	1	0	1	1	0	3	1	0	1	0	0	0	0	0	1	0	0	1	1	0	0	0	0	0	0	1	0
O95905;E9PAW8;C9JX46;F2Z2R1;C9J316;C9JGV1	O95905;E9PAW8;C9JX46	3;3;3;1;1;1	3;3;3;1;1;1	3;3;3;1;1;1	Protein SGT1	ECD	;;	6	3	3	3	1	2	2	2	0	0	0	0	0	0	0	0	0	2	1	1	1	1	1	2	1	2	2	2	0	0	0	0	0	0	0	0	0	2	1	1	1	1
Q96MY1;C9JX76;Q96MY1-2	Q96MY1;C9JX76;Q96MY1-2	1;1;1	1;1;1	1;1;1	Nucleolar protein 4-like	NOL4L	;;	3	1	1	1	1	1	1	1	0	0	0	0	0	1	1	1	0	1	0	0	1	0	0	1	1	1	1	1	0	0	0	0	0	1	1	1	0	1	0	0	1	0
Q0VGL1;C9JXA7	Q0VGL1;C9JXA7	2;2	2;2	2;2	Ragulator complex protein LAMTOR4;Ragulator complex protein LAMTOR4, N-terminally processed	LAMTOR4	;	2	2	2	2	1	1	0	0	1	2	1	0	1	0	0	0	1	0	0	0	1	0	0	0	1	1	0	0	1	2	1	0	1	0	0	0	1	0	0	0	1	0
C9JYN0;Q16563-2;Q16563	C9JYN0;Q16563-2;Q16563	3;3;2	3;3;2	3;3;2	Synaptophysin-like protein 1	SYPL1	;;	3	3	3	3	3	1	1	2	1	1	1	1	1	2	2	2	2	2	1	1	2	1	1	1	3	1	1	2	1	1	1	1	1	2	2	2	2	2	1	1	2	1
Q14689;C9JYN1;E9PER1;Q14689-3;Q14689-2;Q14689-4;F6XJ20	Q14689;C9JYN1;E9PER1;Q14689-3;Q14689-2;Q14689-4	4;4;4;4;4;4;1	1;1;1;1;1;1;1	0;0;0;0;0;0;0	Disco-interacting protein 2 homolog A	DIP2A	;;;;;	7	4	1	0	2	1	1	1	2	1	1	0	1	1	1	2	0	1	1	1	2	1	0	1	0	0	0	0	0	0	0	0	1	0	0	0	0	0	0	0	0	0
P20338;C9JZA1	P20338;C9JZA1	6;6	6;6	5;5	Ras-related protein Rab-4A	RAB4A	;	2	6	6	5	1	2	1	1	3	2	3	0	2	3	2	3	0	2	3	0	1	1	2	1	1	2	1	1	3	2	3	0	2	3	2	3	0	2	3	0	1	1
P18077;F8WBS5;F8WB72;C9K025	P18077;F8WBS5;F8WB72;C9K025	3;3;3;3	3;3;3;3	3;3;3;3	60S ribosomal protein L35a	RPL35A	;;;	4	3	3	3	1	2	2	2	1	1	1	0	1	2	1	2	1	1	1	0	2	1	1	1	1	2	2	2	1	1	1	0	1	2	1	2	1	1	1	0	2	1
O43709;C9K060	O43709;C9K060	2;2	2;2	2;2	Probable 18S rRNA (guanine-N(7))-methyltransferase	WBSCR22	;	2	2	2	2	1	1	0	1	1	0	1	0	1	1	0	1	0	0	1	1	1	0	0	1	1	1	0	1	1	0	1	0	1	1	0	1	0	0	1	1	1	0
Q7Z422;Q7Z422-4;Q7Z422-2;Q7Z422-3;C9K0U0;B4DNI1;F8WEE8	Q7Z422;Q7Z422-4;Q7Z422-2;Q7Z422-3;C9K0U0;B4DNI1;F8WEE8	7;7;7;7;7;6;5	7;7;7;7;7;6;5	7;7;7;7;7;6;5	SUZ domain-containing protein 1	SZRD1	;;;;;;	7	7	7	7	5	5	6	4	4	5	3	2	5	5	4	4	2	3	2	3	4	3	3	4	5	5	6	4	4	5	3	2	5	5	4	4	2	3	2	3	4	3
O95149;C9K0X5	O95149;C9K0X5	2;2	2;2	2;2	Snurportin-1	SNUPN	;	2	2	2	2	0	1	1	0	0	0	0	0	0	0	0	0	0	1	2	1	1	1	0	0	0	1	1	0	0	0	0	0	0	0	0	0	0	1	2	1	1	1
P30038;D2D4A3;B4DGE4;C9JTC4;Q5TF55;Q5JNV7;E9PF68	P30038;D2D4A3;B4DGE4;C9JTC4;Q5TF55	5;5;4;3;3;2;2	5;5;4;3;3;2;2	5;5;4;3;3;2;2	Delta-1-pyrroline-5-carboxylate dehydrogenase, mitochondrial	ALDH4A1	;;;;	7	5	5	5	2	2	3	2	0	0	0	0	0	0	0	0	0	3	1	1	2	3	4	2	2	2	3	2	0	0	0	0	0	0	0	0	0	3	1	1	2	3
Q16625;D2DU64;D2DU65;Q5U1V4	Q16625;D2DU64;D2DU65;Q5U1V4	4;4;3;3	4;4;3;3	4;4;3;3	Occludin	OCLN	;;;	4	4	4	4	3	2	2	1	0	1	1	2	1	2	1	1	0	1	0	1	3	2	1	1	3	2	2	1	0	1	1	2	1	2	1	1	0	1	0	1	3	2
D3DTL2;E5RGZ4;E5RI09;E5RG95	D3DTL2;E5RGZ4	13;9;5;5	2;2;2;2	2;2;2;2	Beta-enolase;Enolase	ENO3	;	4	13	2	2	10	8	5	9	6	5	6	6	7	7	6	7	8	9	8	8	11	9	8	6	1	1	1	1	0	1	0	0	1	1	1	1	0	1	1	0	1	1
Q8N573;D3HIS6;Q8N573-5;Q8N573-3;H0YC07;Q8N573-6;E5RII8;H0YAZ6;B7Z8N5;Q8N573-4;E9PLW2	Q8N573;D3HIS6;Q8N573-5;Q8N573-3;H0YC07	17;17;16;11;10;4;3;3;3;3;1	17;17;16;11;10;4;3;3;3;3;1	2;2;1;0;0;0;0;0;0;0;0	Oxidation resistance protein 1	OXR1	;;;;	11	17	17	2	3	5	7	4	2	4	5	8	4	5	5	7	0	3	7	4	4	5	3	4	3	5	7	4	2	4	5	8	4	5	5	7	0	3	7	4	4	5
D3YLG5;A6NJW1	D3YLG5;A6NJW1	9;8	1;0	1;0	Basigin	BSG	;	2	9	1	1	6	5	6	8	7	7	9	5	8	8	6	8	7	6	7	6	7	7	7	8	0	0	0	1	1	1	1	1	1	0	0	1	0	0	0	0	0	1
P63098;F6U1T9;D3YTA9;Q96LZ3;B4DYQ6	P63098;F6U1T9;D3YTA9	7;7;7;1;1	7;7;7;1;1	7;7;7;1;1	Calcineurin subunit B type 1	PPP3R1	;;	5	7	7	7	6	2	3	4	4	5	5	3	5	3	3	3	5	4	4	4	7	3	4	4	6	2	3	4	4	5	5	3	5	3	3	3	5	4	4	4	7	3
P62910;D3YTB1;F8W727;D3YTI8	P62910;D3YTB1;F8W727	3;3;3;1	3;3;3;1	3;3;3;1	60S ribosomal protein L32	RPL32	;;	4	3	3	3	0	2	0	2	0	0	0	0	0	0	1	0	0	0	0	0	1	1	3	3	0	2	0	2	0	0	0	0	0	0	1	0	0	0	0	0	1	1
Q6NXT1;D3YTC9;F8WB76;B5MCX7;C9JU48;Q6NXT1-2;C9JX82	Q6NXT1;D3YTC9;F8WB76;B5MCX7;C9JU48;Q6NXT1-2	4;4;2;2;2;2;1	4;4;2;2;2;2;1	4;4;2;2;2;2;1	Ankyrin repeat domain-containing protein 54	ANKRD54	;;;;;	7	4	4	4	0	2	1	1	0	1	1	0	0	1	1	2	1	3	1	3	1	0	2	0	0	2	1	1	0	1	1	0	0	1	1	2	1	3	1	3	1	0
Q86WP2;Q86WP2-2;F5GY92;D4PHA4;Q86WP2-4;Q86WP2-3	Q86WP2;Q86WP2-2;F5GY92;D4PHA4;Q86WP2-4;Q86WP2-3	1;1;1;1;1;1	1;1;1;1;1;1	1;1;1;1;1;1	Vasculin	GPBP1	;;;;;	6	1	1	1	1	0	0	1	1	1	1	1	1	1	1	1	0	0	0	0	1	1	1	1	1	0	0	1	1	1	1	1	1	1	1	1	0	0	0	0	1	1
O43852-2;D6QS48;F5H6K9;F5H1Q9;H0Y875;F5GZT6	O43852-2;D6QS48;F5H6K9;F5H1Q9;H0Y875	14;14;8;8;7;6	2;2;2;0;0;2	2;2;2;0;0;2	Calumenin	CALU	;;;;	6	14	2	2	12	11	10	11	13	12	12	10	12	11	11	12	12	11	10	12	13	11	11	11	1	1	1	1	1	1	1	1	1	1	1	2	1	1	1	1	1	1
Q13557;Q13557-8;D6R938;E9PBG7;E9PF82;Q13557-10;Q13557-6;Q13557-11;Q13557-3;Q13557-9;Q13557-5;Q13557-4;H0Y9J2;H0Y9C2;Q9UQM7;Q9UQM7-2;E9PBE8;E7EQE4;D6RHX9;D6RFJ0;E7ERS6;E7ETC9	Q13557;Q13557-8;D6R938;E9PBG7;E9PF82;Q13557-10;Q13557-6;Q13557-11;Q13557-3;Q13557-9;Q13557-5;Q13557-4	15;15;15;15;15;15;15;15;14;14;14;14;7;6;4;4;2;2;1;1;1;1	11;11;11;11;11;11;11;11;10;10;10;10;7;4;1;1;0;0;0;0;0;0	1;1;1;1;1;1;1;1;1;1;1;1;1;0;0;0;0;0;0;0;0;0	Calcium/calmodulin-dependent protein kinase type II subunit delta	CAMK2D	;;;;;;;;;;;	22	15	11	1	7	8	8	8	9	8	6	8	9	8	8	8	7	8	8	9	11	12	8	10	6	5	6	6	7	6	4	6	6	6	6	6	5	5	5	6	9	10
D6R9L0	D6R9L0	7	1	1		GNB2L1		1	7	1	1	5	5	5	4	4	5	3	3	4	4	5	4	5	5	4	5	5	5	5	5	0	0	0	0	0	1	0	0	0	0	0	0	0	0	0	0	0	0
P57088;D6RAA6;H0Y8N0;D6RBY2	P57088;D6RAA6	6;6;2;1	6;6;2;1	6;6;2;1	Transmembrane protein 33	TMEM33	;	4	6	6	6	4	4	5	4	0	1	1	0	3	2	3	2	1	3	2	2	4	4	2	3	4	4	5	4	0	1	1	0	3	2	3	2	1	3	2	2	4	4
Q9UKT5;D6RAJ6;Q9UKT5-2	Q9UKT5;D6RAJ6;Q9UKT5-2	1;1;1	1;1;1	1;1;1	F-box only protein 4	FBXO4	;;	3	1	1	1	0	1	0	1	0	0	0	0	0	0	0	0	0	0	0	0	0	0	1	1	0	1	0	1	0	0	0	0	0	0	0	0	0	0	0	0	0	0
Q969S9;D6RAL1;F5H687;Q969S9-5;Q969S9-4;Q969S9-2;Q969S9-3	Q969S9;D6RAL1;F5H687;Q969S9-5;Q969S9-4;Q969S9-2;Q969S9-3	1;1;1;1;1;1;1	1;1;1;1;1;1;1	1;1;1;1;1;1;1	Ribosome-releasing factor 2, mitochondrial	GFM2	;;;;;;	7	1	1	1	1	0	0	0	0	0	0	0	0	0	0	1	0	0	0	0	1	0	0	0	1	0	0	0	0	0	0	0	0	0	0	1	0	0	0	0	1	0
Q8IY95;D6RAZ6;Q8IY95-2	Q8IY95;D6RAZ6;Q8IY95-2	2;2;2	2;2;2	2;2;2	Transmembrane protein 192	TMEM192	;;	3	2	2	2	0	0	0	1	0	0	0	0	0	0	0	0	0	0	0	0	0	0	0	1	0	0	0	1	0	0	0	0	0	0	0	0	0	0	0	0	0	0
O60645;D6RB59;O60645-2;Q6P2E8;H0Y995	O60645;D6RB59;O60645-2;Q6P2E8	3;3;3;3;1	3;3;3;3;1	3;3;3;3;1	Exocyst complex component 3	EXOC3	;;;	5	3	3	3	0	0	1	1	0	0	0	0	0	0	0	0	0	0	0	0	0	1	2	0	0	0	1	1	0	0	0	0	0	0	0	0	0	0	0	0	0	1
Q9NX40;D6RDK6;D6RBN5;D6RI08;D6RDK1;D6RIV2;D6R9T5;D6RG39;D6RIT9;Q9NX40-3;Q9NX40-2;G8JLN7;D6R918;D6RBC5;D6RDI5;D6RA54;D6RC55	Q9NX40;D6RDK6;D6RBN5;D6RI08;D6RDK1;D6RIV2;D6R9T5;D6RG39;D6RIT9;Q9NX40-3;Q9NX40-2;G8JLN7	6;6;6;4;4;4;4;4;4;4;4;4;1;1;1;1;1	6;6;6;4;4;4;4;4;4;4;4;4;1;1;1;1;1	6;6;6;4;4;4;4;4;4;4;4;4;1;1;1;1;1	OCIA domain-containing protein 1	OCIAD1	;;;;;;;;;;;	17	6	6	6	3	5	3	2	4	3	5	4	3	6	3	5	3	4	4	2	2	2	3	2	3	5	3	2	4	3	5	4	3	6	3	5	3	4	4	2	2	2
Q8IUW5;D6RBN9	Q8IUW5;D6RBN9	2;2	2;2	2;2	RELT-like protein 1	RELL1	;	2	2	2	2	0	1	1	1	0	0	0	0	0	0	0	0	0	1	1	0	0	1	1	1	0	1	1	1	0	0	0	0	0	0	0	0	0	1	1	0	0	1
Q8IZ81;D6RBS5;D6RHX2	Q8IZ81;D6RBS5;D6RHX2	4;4;3	4;4;3	4;4;3	ELMO domain-containing protein 2	ELMOD2	;;	3	4	4	4	0	2	1	0	0	0	0	0	0	0	0	0	0	0	0	0	1	0	1	1	0	2	1	0	0	0	0	0	0	0	0	0	0	0	0	0	1	0
O75380;D6RBT3	O75380;D6RBT3	2;2	2;2	2;2	NADH dehydrogenase [ubiquinone] iron-sulfur protein 6, mitochondrial	NDUFS6	;	2	2	2	2	2	2	1	1	1	1	1	0	1	1	1	1	1	1	1	1	2	1	1	1	2	2	1	1	1	1	1	0	1	1	1	1	1	1	1	1	2	1
Q8NBQ5;D6RCD0	Q8NBQ5;D6RCD0	11;11	11;11	11;11	Estradiol 17-beta-dehydrogenase 11	HSD17B11	;	2	11	11	11	5	8	6	6	6	8	7	6	7	7	7	6	6	8	7	7	8	6	6	5	5	8	6	6	6	8	7	6	7	7	7	6	6	8	7	7	8	6
Q96EV8;D6RCT8;F5GY46;Q96EV8-2;D6RID1;D6RJC6;F8WCM4	Q96EV8;D6RCT8;F5GY46;Q96EV8-2;D6RID1	3;3;3;3;2;1;1	3;3;3;3;2;1;1	1;1;1;1;1;0;0	Dysbindin	DTNBP1	;;;;	7	3	3	1	0	0	1	1	0	0	1	1	1	1	0	0	0	0	0	0	1	1	0	0	0	0	1	1	0	0	1	1	1	1	0	0	0	0	0	0	1	1
P62266;D6RD47;D6RDJ2;D6RIX0;D6R9I7	P62266;D6RD47;D6RDJ2;D6RIX0;D6R9I7	3;3;2;2;2	3;3;2;2;2	3;3;2;2;2	40S ribosomal protein S23	RPS23	;;;;	5	3	3	3	2	2	3	2	2	2	1	3	0	1	1	1	1	2	2	1	2	1	3	3	2	2	3	2	2	2	1	3	0	1	1	1	1	2	2	1	2	1
Q14728;D6RIZ4;D6RE79;D6RA47	Q14728;D6RIZ4;D6RE79;D6RA47	2;2;2;1	2;2;2;1	2;2;2;1	Major facilitator superfamily domain-containing protein 10	MFSD10	;;;	4	2	2	2	0	0	0	1	0	0	0	1	0	0	0	0	0	0	0	0	1	0	0	0	0	0	0	1	0	0	0	1	0	0	0	0	0	0	0	0	1	0
Q96S19;Q96S19-3;D6REA6	Q96S19;Q96S19-3;D6REA6	1;1;1	1;1;1	1;1;1	UPF0585 protein C16orf13	C16orf13	;;	3	1	1	1	1	1	1	1	0	0	0	0	0	0	0	0	0	0	1	0	1	1	0	0	1	1	1	1	0	0	0	0	0	0	0	0	0	0	1	0	1	1
Q9NVA2;D6RGI3;D6RER5;Q9NVA2-2;D6RDU5;H0Y961;D6RDP1;D6R9Y6;H0Y9G8	Q9NVA2;D6RGI3;D6RER5;Q9NVA2-2;D6RDU5;H0Y961	20;20;20;18;16;10;5;5;3	20;20;20;18;16;10;5;5;3	11;11;11;9;7;3;4;4;3	Septin-11	2018-09-11	;;;;;	9	20	20	11	16	11	12	11	16	14	14	14	13	10	12	10	16	13	15	14	17	13	12	10	16	11	12	11	16	14	14	14	13	10	12	10	16	13	15	14	17	13
O94979;D6REX3;O94979-3;O94979-2;O94979-8;O94979-4;O94979-6;B7ZL00;D6RHZ5;O94979-7;O94979-5;H0Y8V7;H0Y9K1;H0Y9T9;H0Y8W8;H0YAF5;D6RE64;D6RCQ9;H0Y9V3;Q9NQW1;D6RBT0;D6RHE8;B4E2H6;E9PKR7;B4DGE3;Q9NQW1-2;Q9NQW1-4;Q9NQW1-5	O94979;D6REX3;O94979-3;O94979-2;O94979-8;O94979-4;O94979-6;B7ZL00;D6RHZ5;O94979-7;O94979-5	31;31;30;30;30;29;28;28;24;22;16;10;8;6;6;4;2;2;2;1;1;1;1;1;1;1;1;1	31;31;30;30;30;29;28;28;24;22;16;10;8;6;6;4;2;2;2;1;1;1;1;1;1;1;1;1	17;17;16;16;16;15;14;14;10;8;8;1;0;6;6;4;2;2;2;1;1;1;1;1;1;1;1;1	Protein transport protein Sec31A	SEC31A	;;;;;;;;;;	28	31	31	17	25	17	18	16	19	18	20	17	22	20	18	19	25	20	22	21	23	18	21	20	25	17	18	16	19	18	20	17	22	20	18	19	25	20	22	21	23	18
O95394;D6RF12;E9PF86;D6RCQ8;D6RCD1;D6RF77;D6RC77;H0Y987;H0Y8I3;D6RIS6	O95394;D6RF12;E9PF86	15;15;14;6;5;5;4;4;3;3	15;15;14;6;5;5;4;4;3;3	15;15;14;6;5;5;4;4;3;3	Phosphoacetylglucosamine mutase	PGM3	;;	10	15	15	15	11	10	5	8	4	3	2	1	6	5	7	6	6	9	7	6	13	9	7	10	11	10	5	8	4	3	2	1	6	5	7	6	6	9	7	6	13	9
Q9P2W9;D6RF48;D6RC71;D6RD65;H0YAL4	Q9P2W9;D6RF48;D6RC71;D6RD65;H0YAL4	4;4;3;3;3	4;4;3;3;3	4;4;3;3;3	Syntaxin-18	STX18	;;;;	5	4	4	4	2	0	1	1	0	0	0	0	0	0	2	1	0	1	1	1	0	0	2	1	2	0	1	1	0	0	0	0	0	0	2	1	0	1	1	1	0	0
Q4G0J3;D6RFF0	Q4G0J3;D6RFF0	1;1	1;1	1;1	La-related protein 7	LARP7	;	2	1	1	1	0	1	1	1	0	0	0	0	0	0	0	0	0	1	0	0	0	0	0	1	0	1	1	1	0	0	0	0	0	0	0	0	0	1	0	0	0	0
P27707;D6RFG8;D6RCP9	P27707;D6RFG8;D6RCP9	9;9;5	9;9;5	9;9;5	Deoxycytidine kinase	DCK	;;	3	9	9	9	7	4	4	3	5	5	3	4	6	4	2	4	7	6	5	4	7	3	4	4	7	4	4	3	5	5	3	4	6	4	2	4	7	6	5	4	7	3
Q9GZM5;D6RFI3;E7EQR8;D6RGI4;D6RGY8;D6RED8;D6RBQ1;D6RA04;D6RAY4;H0Y9A1	Q9GZM5;D6RFI3;E7EQR8;D6RGI4;D6RGY8;D6RED8	5;5;5;4;3;3;1;1;1;1	5;5;5;4;3;3;1;1;1;1	5;5;5;4;3;3;1;1;1;1	Protein YIPF3;Protein YIPF3, 36 kDa form III	YIPF3	;;;;;	10	5	5	5	1	2	2	2	0	0	0	1	1	1	2	2	0	1	1	2	3	1	1	1	1	2	2	2	0	0	0	1	1	1	2	2	0	1	1	2	3	1
P61927;D6RG19;D6R9X9	P61927;D6RG19;D6R9X9	2;2;1	2;2;1	2;2;1	60S ribosomal protein L37;Ribosomal protein L37	RPL37	;;	3	2	2	2	1	1	1	2	1	1	1	1	1	1	1	1	1	0	0	0	1	0	0	1	1	1	1	2	1	1	1	1	1	1	1	1	1	0	0	0	1	0
Q99715;D6RGG3;Q99715-4;C9JLI9;Q99715-2;H0Y4P7;H0Y5N9;H0Y991	Q99715;D6RGG3;Q99715-4;C9JLI9;Q99715-2	20;20;20;10;10;7;3;1	20;20;20;10;10;7;3;1	20;20;20;10;10;7;3;1	Collagen alpha-1(XII) chain	COL12A1	;;;;	8	20	20	20	1	5	3	2	2	0	1	1	1	3	1	4	1	5	3	0	4	3	2	1	1	5	3	2	2	0	1	1	1	3	1	4	1	5	3	0	4	3
Q96LI5;Q9ULM6;D6RGK9;H0Y9C1;H0Y9Z5	Q96LI5;Q9ULM6;D6RGK9;H0Y9C1;H0Y9Z5	1;1;1;1;1	1;1;1;1;1	1;1;1;1;1	CCR4-NOT transcription complex subunit 6-like;CCR4-NOT transcription complex subunit 6	CNOT6L;CNOT6	;;;;	5	1	1	1	1	0	0	0	0	0	0	0	0	0	0	0	0	0	0	0	1	0	0	0	1	0	0	0	0	0	0	0	0	0	0	0	0	0	0	0	1	0
Q9NUQ7;H0YA18;D6RGX2	Q9NUQ7;H0YA18;D6RGX2	3;3;3	3;3;3	3;3;3	Ufm1-specific protease 2	UFSP2	;;	3	3	3	3	1	1	0	1	0	0	0	0	0	0	0	0	0	0	0	1	1	0	0	1	1	1	0	1	0	0	0	0	0	0	0	0	0	0	0	1	1	0
Q8NI36;D6RIY8	Q8NI36;D6RIY8	1;1	1;1	1;1	WD repeat-containing protein 36	WDR36	;	2	1	1	1	1	0	0	0	0	0	0	0	0	0	0	0	0	0	0	0	1	0	0	0	1	0	0	0	0	0	0	0	0	0	0	0	0	0	0	0	1	0
O15327;F5H4N7;E9PCZ3;D6RJC3;E7EQN9;E9PHC0;E9PG59	O15327;F5H4N7;E9PCZ3;D6RJC3;E7EQN9;E9PHC0	6;6;6;6;6;5;2	6;6;6;6;6;5;2	6;6;6;6;6;5;2	Type II inositol 3,4-bisphosphate 4-phosphatase	INPP4B	;;;;;	7	6	6	6	3	2	2	2	0	0	0	0	0	1	0	0	0	0	1	0	3	1	3	2	3	2	2	2	0	0	0	0	0	1	0	0	0	0	1	0	3	1
Q14693;D6W506;E7ESE7;F5GY24;B4DET9;B4DGZ6;A8MU38	Q14693;D6W506;E7ESE7;F5GY24;B4DET9;B4DGZ6	6;6;6;6;5;5;1	6;6;6;6;5;5;1	4;4;4;4;3;3;1	Phosphatidate phosphatase LPIN1	LPIN1	;;;;;	7	6	6	4	0	3	0	1	0	1	0	0	2	1	2	0	0	1	1	1	2	1	1	3	0	3	0	1	0	1	0	0	2	1	2	0	0	1	1	1	2	1
Q9BSW2-2;Q9BSW2;D7UEQ6	Q9BSW2-2;Q9BSW2;D7UEQ6	1;1;1	1;1;1	1;1;1	EF-hand calcium-binding domain-containing protein 4B	CRACR2A	;;	3	1	1	1	0	1	0	0	0	0	0	0	0	0	0	1	0	0	1	0	0	0	0	0	0	1	0	0	0	0	0	0	0	0	0	1	0	0	1	0	0	0
D9YZV8	D9YZV8	24	1	0	Tropomyosin alpha-1 chain	TPM1		1	24	1	0	18	17	16	15	19	16	17	18	16	13	15	18	22	20	20	22	20	16	17	16	0	1	1	1	1	0	0	0	1	0	1	1	1	1	1	0	1	1
Q7L4I2;H0YGP9;E1B6W4;F5GXM2;Q7L4I2-2	Q7L4I2;H0YGP9;E1B6W4;F5GXM2;Q7L4I2-2	2;2;2;2;2	2;2;2;2;2	2;2;2;2;2	Arginine/serine-rich coiled-coil protein 2	RSRC2	;;;;	5	2	2	2	2	1	0	2	0	1	0	0	1	1	0	1	1	1	2	1	0	0	1	2	2	1	0	2	0	1	0	0	1	1	0	1	1	1	2	1	0	0
Q9BQA9;E1B6X3	Q9BQA9;E1B6X3	2;2	2;2	2;2	Uncharacterized protein C17orf62	C17orf62	;	2	2	2	2	1	1	0	2	2	1	0	2	0	1	1	2	0	2	1	1	0	1	2	2	1	1	0	2	2	1	0	2	0	1	1	2	0	2	1	1	0	1
O75496;E2QRF9;C9K0U5	O75496;E2QRF9	4;4;1	4;4;1	4;4;1	Geminin	GMNN	;	3	4	4	4	1	0	1	0	1	1	1	1	1	2	1	2	1	1	1	0	1	0	0	0	1	0	1	0	1	1	1	1	1	2	1	2	1	1	1	0	1	0
Q9NYP7;E2QRH7;F6SH78	Q9NYP7;E2QRH7;F6SH78	3;3;3	3;3;3	3;3;3	Elongation of very long chain fatty acids protein 5	ELOVL5	;;	3	3	3	3	1	1	1	1	1	1	1	0	2	1	1	1	0	0	2	0	1	1	1	1	1	1	1	1	1	1	1	0	2	1	1	1	0	0	2	0	1	1
Q9H2U2;E2QRM6;F8WDN9;Q9H2U2-3;Q9H2U2-2;D6R967;H0Y9D8;B4DFH3;Q9H2U2-4	Q9H2U2;E2QRM6;F8WDN9;Q9H2U2-3;Q9H2U2-2;D6R967;H0Y9D8	3;3;3;3;3;2;2;1;1	3;3;3;3;3;2;2;1;1	3;3;3;3;3;2;2;1;1	Inorganic pyrophosphatase 2, mitochondrial	PPA2	;;;;;;	9	3	3	3	1	2	1	1	0	0	0	0	2	1	1	1	0	1	1	1	1	1	1	1	1	2	1	1	0	0	0	0	2	1	1	1	0	1	1	1	1	1
O75330;E3W978;F8WCW5;O75330-4;O75330-2;O75330-3	O75330;E3W978;F8WCW5;O75330-4;O75330-2;O75330-3	4;4;4;4;4;4	4;4;4;4;4;4	4;4;4;4;4;4	Hyaluronan mediated motility receptor	HMMR	;;;;;	6	4	4	4	0	0	1	0	0	0	0	0	0	0	0	0	0	1	1	0	1	1	1	0	0	0	1	0	0	0	0	0	0	0	0	0	0	1	1	0	1	1
O60313;O60313-2;E5KLK1;E5KLJ6;E5KLJ9;E5KLJ5	O60313;O60313-2;E5KLK1;E5KLJ6;E5KLJ9;E5KLJ5	23;23;23;23;23;23	23;23;23;23;23;23	23;23;23;23;23;23	Dynamin-like 120 kDa protein, mitochondrial;Dynamin-like 120 kDa protein, form S1	OPA1	;;;;;	6	23	23	23	14	15	14	16	1	0	1	1	0	3	3	3	7	12	12	8	17	16	13	11	14	15	14	16	1	0	1	1	0	3	3	3	7	12	12	8	17	16
Q9NRS6;E9PMW6;Q9NRS6-2;E5KQS6;E9PK26	Q9NRS6;E9PMW6;Q9NRS6-2;E5KQS6;E9PK26	3;3;3;3;2	3;3;3;3;2	3;3;3;3;2	Sorting nexin-15	SNX15	;;;;	5	3	3	3	0	1	1	0	0	0	0	0	0	0	0	0	0	0	1	0	1	0	0	0	0	1	1	0	0	0	0	0	0	0	0	0	0	0	1	0	1	0
Q96MF7;E5RFJ1;E5RIM1;E5RHW9;H0YB96	Q96MF7;E5RFJ1;E5RIM1;E5RHW9	7;7;5;5;2	7;7;5;5;2	7;7;5;5;2	E3 SUMO-protein ligase NSE2	NSMCE2	;;;	5	7	7	7	4	3	1	4	3	3	1	1	1	1	2	5	1	1	0	1	2	2	5	2	4	3	1	4	3	3	1	1	1	1	2	5	1	1	0	1	2	2
P34913;E5RFU2;E7ETW9;B4E1M2;E5RFH6;G3V134;H0YAW7;E5RI53	P34913;E5RFU2;E7ETW9;B4E1M2;E5RFH6;G3V134	9;9;9;8;7;7;4;2	9;9;9;8;7;7;4;2	9;9;9;8;7;7;4;2	Bifunctional epoxide hydrolase 2;Cytosolic epoxide hydrolase 2;Lipid-phosphate phosphatase	EPHX2	;;;;;	8	9	9	9	6	4	2	4	3	4	3	2	3	3	3	4	3	3	4	4	5	2	3	3	6	4	2	4	3	4	3	2	3	3	3	4	3	3	4	4	5	2
O00244;E5RGN3;E5RIM7	O00244;E5RGN3;E5RIM7	3;3;3	3;3;3	3;3;3	Copper transport protein ATOX1	ATOX1	;;	3	3	3	3	3	3	3	2	3	2	2	2	2	1	1	2	3	3	2	2	3	3	1	2	3	3	3	2	3	2	2	2	2	1	1	2	3	3	2	2	3	3
O75608;E5RGR0;O75608-2;B4DP64;E5RH74;E5RJA0;E5RJ48;E5RI35;E5RK58	O75608;E5RGR0;O75608-2;B4DP64;E5RH74;E5RJA0;E5RJ48;E5RI35	6;6;6;5;4;4;3;3;1	6;6;6;5;4;4;3;3;1	6;6;6;5;4;4;3;3;1	Acyl-protein thioesterase 1	LYPLA1	;;;;;;;	9	6	6	6	5	4	4	5	5	4	4	3	4	4	4	3	4	3	3	4	4	4	3	4	5	4	4	5	5	4	4	3	4	4	4	3	4	3	3	4	4	4
Q9H6H4;E5RJV5;E5RGS2	Q9H6H4;E5RJV5;E5RGS2	1;1;1	1;1;1	1;1;1	Receptor expression-enhancing protein 4;Receptor expression-enhancing protein	REEP4	;;	3	1	1	1	0	0	1	1	0	0	0	0	0	1	1	1	0	1	1	1	1	1	1	1	0	0	1	1	0	0	0	0	0	1	1	1	0	1	1	1	1	1
Q9NRG0;E5RGS9	Q9NRG0;E5RGS9	2;2	2;2	2;2	Chromatin accessibility complex protein 1	CHRAC1	;	2	2	2	2	2	1	1	1	1	1	1	1	1	1	1	1	2	1	1	1	2	0	1	1	2	1	1	1	1	1	1	1	1	1	1	1	2	1	1	1	2	0
P29084;E5RH41;E5RK24;E5RIW4	P29084;E5RH41;E5RK24;E5RIW4	2;2;1;1	2;2;1;1	2;2;1;1	Transcription initiation factor IIE subunit beta	GTF2E2	;;;	4	2	2	2	1	0	0	1	0	0	0	0	0	0	0	1	0	1	1	1	1	0	0	0	1	0	0	1	0	0	0	0	0	0	0	1	0	1	1	1	1	0
Q6NXR4;E5RH83;E5RIH5;E5RIZ0	Q6NXR4;E5RH83;E5RIH5;E5RIZ0	1;1;1;1	1;1;1;1	1;1;1;1	TELO2-interacting protein 2	TTI2	;;;	4	1	1	1	0	1	1	1	0	0	0	0	0	0	0	1	0	0	0	1	1	0	1	1	0	1	1	1	0	0	0	0	0	0	0	1	0	0	0	1	1	0
Q15369;E5RHG8;E5RGD9;E5RJ89	Q15369;E5RHG8;E5RGD9;E5RJ89	6;6;5;4	6;6;5;4	6;6;5;4	Transcription elongation factor B polypeptide 1	TCEB1	;;;	4	6	6	6	4	5	4	4	4	5	4	5	4	4	5	4	5	4	5	3	5	3	4	5	4	5	4	4	4	5	4	5	4	4	5	4	5	4	5	3	5	3
E5RHS8	E5RHS8	1	1	1				1	1	1	1	1	0	0	0	0	0	0	0	0	0	0	0	0	0	1	0	0	0	0	0	1	0	0	0	0	0	0	0	0	0	0	0	0	0	1	0	0	0
O94905;E5RHW4;E5RJ09;O94905-2;O94905-3	O94905;E5RHW4;E5RJ09	6;6;3;1;1	4;4;2;0;0	4;4;2;0;0	Erlin-2	ERLIN2	;;	5	6	4	4	3	3	1	2	3	2	2	1	1	2	3	3	0	1	2	1	2	2	1	1	2	1	0	0	1	0	0	0	0	0	1	1	0	0	0	0	0	0
E5RI98	E5RI98	6	1	1		NPM1		1	6	1	1	5	5	3	5	5	5	5	4	5	6	5	5	5	4	5	4	5	5	4	4	1	1	1	1	1	1	1	1	1	1	1	1	1	0	1	0	1	1
Q8IV48;E5RIV7	Q8IV48;E5RIV7	1;1	1;1	1;1	3-5 exoribonuclease 1	ERI1	;	2	1	1	1	0	0	0	0	0	0	0	0	0	0	0	0	0	0	0	0	1	1	0	0	0	0	0	0	0	0	0	0	0	0	0	0	0	0	0	0	1	1
O75347;E5RIW3;E5RJD8;B4DT30;E5RIX8;E5RHG6	O75347;E5RIW3;E5RJD8;B4DT30;E5RIX8	7;7;7;5;4;2	7;7;7;5;4;2	7;7;7;5;4;2	Tubulin-specific chaperone A	TBCA	;;;;	6	7	7	7	5	5	4	5	5	5	6	5	6	5	4	6	7	5	4	4	6	4	3	4	5	5	4	5	5	5	6	5	6	5	4	6	7	5	4	4	6	4
Q6IBW4;Q6IBW4-5;F8W8U0;F8WBT7;E5RJN3;E5RJ71;G3XAG4;Q6IBW4-2;Q6IBW4-4;E5RJL4;F8WAR3;F8WBU6	Q6IBW4;Q6IBW4-5;F8W8U0;F8WBT7;E5RJN3;E5RJ71;G3XAG4;Q6IBW4-2;Q6IBW4-4;E5RJL4;F8WAR3;F8WBU6	2;2;2;2;2;2;2;2;2;1;1;1	2;2;2;2;2;2;2;2;2;1;1;1	2;2;2;2;2;2;2;2;2;1;1;1	Condensin-2 complex subunit H2	NCAPH2	;;;;;;;;;;;	12	2	2	2	2	0	1	0	0	0	1	0	0	0	0	0	0	0	0	2	0	1	2	0	2	0	1	0	0	0	1	0	0	0	0	0	0	0	0	2	0	1
O15182;E5RK82;E5RJF8;E5RFM2;H0YBL5;E5RH67	O15182;E5RK82;E5RJF8;E5RFM2;H0YBL5;E5RH67	4;4;4;3;2;2	4;4;4;3;2;2	4;4;4;3;2;2	Centrin-3	CETN3	;;;;;	6	4	4	4	0	0	0	0	0	2	1	0	1	2	0	1	0	0	1	0	0	0	0	1	0	0	0	0	0	2	1	0	1	2	0	1	0	0	1	0	0	0
P63208;E5RJR5;E7ERH2;F8W8N3;P63208-2;E5RGM3;E5RHM3;E5RGM4	P63208;E5RJR5;E7ERH2;F8W8N3;P63208-2;E5RGM3	11;11;8;8;8;6;1;1	11;11;8;8;8;6;1;1	9;9;6;6;6;4;0;0	S-phase kinase-associated protein 1	SKP1	;;;;;	8	11	11	9	7	6	6	4	6	7	6	6	8	5	5	7	8	7	8	7	8	7	6	5	7	6	6	4	6	7	6	6	8	5	5	7	8	7	8	7	8	7
Q7L5N1;E7EM64	Q7L5N1;E7EM64	9;9	9;9	9;9	COP9 signalosome complex subunit 6	COPS6	;	2	9	9	9	6	3	4	5	5	4	4	5	3	4	3	3	6	6	5	4	7	4	5	5	6	3	4	5	5	4	4	5	3	4	3	3	6	6	5	4	7	4
Q13671;E7EM96;E9PNR2;Q13671-2	Q13671;E7EM96;E9PNR2;Q13671-2	1;1;1;1	1;1;1;1	1;1;1;1	Ras and Rab interactor 1	RIN1	;;;	4	1	1	1	1	0	0	0	0	0	0	0	0	0	0	0	0	0	0	0	1	0	0	0	1	0	0	0	0	0	0	0	0	0	0	0	0	0	0	0	1	0
O95208;O95208-2;E7EMC3;E9PBC2;O95208-3;E9PBC1;A8MTV8	O95208;O95208-2;E7EMC3;E9PBC2;O95208-3;E9PBC1;A8MTV8	9;9;9;9;8;7;6	9;9;9;9;8;7;6	9;9;9;9;8;7;6	Epsin-2	EPN2	;;;;;;	7	9	9	9	4	2	2	6	5	4	6	6	6	6	5	6	1	2	2	5	5	3	4	5	4	2	2	6	5	4	6	6	6	6	5	6	1	2	2	5	5	3
Q8NBJ7;E7EMF9;C9JL30;C9J660;E7EMQ6;A8MXB9;F8WA42;Q8NBJ7-2;Q8NBJ7-3;E9PBT8;E9PG02;Q8NBJ7-5;F8WEX5;F8WEV7;F8WES7;Q8NBJ7-4	Q8NBJ7;E7EMF9;C9JL30;C9J660;E7EMQ6;A8MXB9;F8WA42;Q8NBJ7-2;Q8NBJ7-3;E9PBT8	10;10;9;9;8;8;8;8;8;5;4;4;3;2;2;2	10;10;9;9;8;8;8;8;8;5;4;4;3;2;2;2	10;10;9;9;8;8;8;8;8;5;4;4;3;2;2;2	Sulfatase-modifying factor 2	SUMF2	;;;;;;;;;	16	10	10	10	6	9	7	8	4	4	3	2	3	4	4	4	6	6	7	5	8	8	7	7	6	9	7	8	4	4	3	2	3	4	4	4	6	6	7	5	8	8
Q14254;E7EMK1;E7EMK3	Q14254;E7EMK1;E7EMK3	1;1;1	1;1;1	1;1;1	Flotillin-2	FLOT2	;;	3	1	1	1	0	0	0	0	0	0	0	0	0	0	0	0	0	0	0	0	1	0	0	0	0	0	0	0	0	0	0	0	0	0	0	0	0	0	0	0	1	0
Q9UMR2;Q9UMR2-2;E7EMK4	Q9UMR2;Q9UMR2-2;E7EMK4	18;18;18	3;3;3	2;2;2	ATP-dependent RNA helicase DDX19B	DDX19B	;;	3	18	3	2	12	10	10	13	6	8	4	4	5	10	9	11	13	11	13	11	16	11	11	12	0	1	0	1	0	1	0	0	0	0	0	0	1	0	0	0	2	0
Q13510;E7EMM4;Q13510-2;E7ERV9;E9PDS0	Q13510;E7EMM4;Q13510-2;E7ERV9;E9PDS0	13;13;13;11;9	13;13;13;11;9	13;13;13;11;9	Acid ceramidase;Acid ceramidase subunit alpha;Acid ceramidase subunit beta	ASAH1	;;;;	5	13	13	13	10	9	5	5	5	5	5	5	8	6	4	8	5	5	6	8	10	5	8	5	10	9	5	5	5	5	5	5	8	6	4	8	5	5	6	8	10	5
P41236;E7EMN6;Q6NXS1;E7EUI7	P41236;E7EMN6;Q6NXS1;E7EUI7	8;8;6;5	8;8;6;5	8;8;6;5	Protein phosphatase inhibitor 2;Protein phosphatase inhibitor 2-like protein 3	PPP1R2;PPP1R2P3	;;;	4	8	8	8	6	5	6	6	5	6	7	6	7	6	4	8	6	6	5	7	5	7	7	7	6	5	6	6	5	6	7	6	7	6	4	8	6	6	5	7	5	7
P61916;G3V3E8;E7EMS2;G3V3D1;H0YIZ1;G3V2V8;B4DQV7	P61916;G3V3E8;E7EMS2;G3V3D1;H0YIZ1;G3V2V8;B4DQV7	5;5;5;5;4;3;3	5;5;5;5;4;3;3	5;5;5;5;4;3;3	Epididymal secretory protein E1	NPC2	;;;;;;	7	5	5	5	3	3	1	1	3	4	4	4	2	2	2	4	2	3	2	3	2	3	3	2	3	3	1	1	3	4	4	4	2	2	2	4	2	3	2	3	2	3
P36952;E7EMX5	P36952;E7EMX5	1;1	1;1	1;1	Serpin B5	SERPINB5	;	2	1	1	1	0	1	0	0	0	0	0	0	0	0	0	0	1	0	0	0	1	1	0	0	0	1	0	0	0	0	0	0	0	0	0	0	1	0	0	0	1	1
Q9P0K7;E7EMX7;E9PED3;Q9P0K7-3;Q9P0K7-2;D6RB27;D6R9G4;D6RBY4;D6REL2;D6R9G6;D6RF74;D6RE17;D6RB25;D6RBW6	Q9P0K7;E7EMX7;E9PED3;Q9P0K7-3;Q9P0K7-2	17;17;17;17;17;2;2;2;2;2;2;2;1;1	17;17;17;17;17;2;2;2;2;2;2;2;1;1	17;17;17;17;17;2;2;2;2;2;2;2;1;1	Ankycorbin	RAI14	;;;;	14	17	17	17	2	4	5	6	0	0	0	2	0	1	1	2	0	4	4	3	7	7	7	5	2	4	5	6	0	0	0	2	0	1	1	2	0	4	4	3	7	7
Q9BQG0;Q9BQG0-2;E7EN09	Q9BQG0;Q9BQG0-2;E7EN09	2;2;2	2;2;2	2;2;2	Myb-binding protein 1A	MYBBP1A	;;	3	2	2	2	2	0	0	0	0	0	0	0	0	0	0	0	0	0	0	0	2	0	0	0	2	0	0	0	0	0	0	0	0	0	0	0	0	0	0	0	2	0
O95819;E7ESS2;O95819-5;E7ENQ1;G3XAA2;E9PH72;E7EN19;G5E948;O95819-4;O95819-2;O95819-3;E7EX83;C9J840;Q9HBM9	O95819;E7ESS2;O95819-5;E7ENQ1;G3XAA2;E9PH72;E7EN19;G5E948;O95819-4;O95819-2;O95819-3;E7EX83;C9J840	12;12;12;12;12;12;12;12;12;12;12;11;11;2	11;11;11;11;11;11;11;11;11;11;11;10;10;2	6;6;6;6;6;6;6;6;6;6;6;6;6;0	Mitogen-activated protein kinase kinase kinase kinase 4	MAP4K4	;;;;;;;;;;;;	14	12	11	6	3	3	3	4	2	2	0	0	3	3	3	2	1	1	5	1	2	5	3	4	3	3	3	4	2	2	0	0	3	3	3	2	1	1	5	1	2	4
Q15528;E9PGW7;Q5T8T7;E7EN96;Q5T8T8;Q15528-2	Q15528;E9PGW7;Q5T8T7;E7EN96;Q5T8T8;Q15528-2	2;2;2;2;2;2	2;2;2;2;2;2	2;2;2;2;2;2	Mediator of RNA polymerase II transcription subunit 22	MED22	;;;;;	6	2	2	2	0	0	0	0	0	0	0	0	0	0	0	0	0	1	0	0	1	0	0	0	0	0	0	0	0	0	0	0	0	0	0	0	0	1	0	0	1	0
F5H1L4;E7ENA2;Q9NNW7;F5H2V0;F5H2M2;D3YTF9;Q9NNW7-2;F6WBI2;D3YTF8;Q9NNW7-3;E7EWK1;Q9NNW7-4	F5H1L4;E7ENA2;Q9NNW7;F5H2V0;F5H2M2;D3YTF9;Q9NNW7-2;F6WBI2;D3YTF8;Q9NNW7-3;E7EWK1;Q9NNW7-4	8;8;7;7;7;7;7;6;6;6;5;4	8;8;7;7;7;7;7;6;6;6;5;4	8;8;7;7;7;7;7;6;6;6;5;4	Thioredoxin reductase 2, mitochondrial	TXNRD2	;;;;;;;;;;;	12	8	8	8	3	4	5	3	3	4	4	3	3	3	2	2	2	3	5	3	3	4	2	2	3	4	5	3	3	4	4	3	3	3	2	2	2	3	5	3	3	4
Q9BZG8;E7ENH3;Q9BZG8-3;Q9BZG8-2	Q9BZG8;E7ENH3;Q9BZG8-3;Q9BZG8-2	5;5;4;4	5;5;4;4	5;5;4;4	Diphthamide biosynthesis protein 1	DPH1	;;;	4	5	5	5	1	1	1	0	0	0	0	0	0	0	1	1	1	1	0	0	2	0	1	1	1	1	1	0	0	0	0	0	0	0	1	1	1	1	0	0	2	0
P53396;E7ENH9	P53396;E7ENH9	53;53	53;53	2;2	ATP-citrate synthase	ACLY	;	2	53	53	2	41	35	32	33	29	29	27	26	30	29	32	37	42	40	38	36	44	37	34	33	41	35	32	33	29	29	27	26	30	29	32	37	42	40	38	36	44	37
Q8IWI9;Q8IWI9-2;F5H7K2;E7ENI0	Q8IWI9;Q8IWI9-2;F5H7K2;E7ENI0	1;1;1;1	1;1;1;1	1;1;1;1	MAX gene-associated protein	MGA	;;;	4	1	1	1	1	0	1	0	0	0	0	0	0	0	1	1	0	0	0	0	0	0	0	0	1	0	1	0	0	0	0	0	0	0	1	1	0	0	0	0	0	0
E7ENK0;Q13137;E9PBE5;B4DP36;D6REB0;D6RF02;E7ETP5;D6RF70;D6RBF9;H0Y9G3;D6RJE7;D6RBI4	E7ENK0;Q13137;E9PBE5;B4DP36;D6REB0;D6RF02;E7ETP5	11;10;10;10;9;9;8;3;2;2;2;1	11;10;10;10;9;9;8;3;2;2;2;1	11;10;10;10;9;9;8;3;2;2;2;1	Calcium-binding and coiled-coil domain-containing protein 2	CALCOCO2	;;;;;;	12	11	11	11	3	5	2	7	4	3	3	4	6	3	4	6	0	3	1	0	6	5	5	3	3	5	2	7	4	3	3	4	6	3	4	6	0	3	1	0	6	5
P12111;E7ENL6;E9PCV6;E7EVT9;C9JNG9;E9PFQ6;P12111-2;E7EVD3;A8MT30;E9PGQ9	P12111;E7ENL6;E9PCV6;E7EVT9;C9JNG9;E9PFQ6;P12111-2;E7EVD3;A8MT30;E9PGQ9	4;4;4;4;3;3;3;2;2;2	4;4;4;4;3;3;3;2;2;2	4;4;4;4;3;3;3;2;2;2	Collagen alpha-3(VI) chain	COL6A3	;;;;;;;;;	10	4	4	4	2	0	1	0	0	0	0	0	0	0	0	2	1	0	0	0	2	0	0	0	2	0	1	0	0	0	0	0	0	0	0	2	1	0	0	0	2	0
Q8WVT3;E7ENL7	Q8WVT3;E7ENL7	3;3	3;3	3;3	Trafficking protein particle complex subunit 12	TRAPPC12	;	2	3	3	3	2	0	0	0	0	0	0	0	0	0	1	1	0	2	0	0	0	2	0	0	2	0	0	0	0	0	0	0	0	0	1	1	0	2	0	0	0	2
P14678;P14678-2;P14678-3;E7ERB2;E7ENP4	P14678;P14678-2;P14678-3;E7ERB2;E7ENP4	6;6;6;6;6	6;6;6;6;6	1;1;1;1;1	Small nuclear ribonucleoprotein-associated proteins B and B	SNRPB	;;;;	5	6	6	1	5	4	4	4	4	3	4	4	4	4	3	3	4	4	4	4	4	4	3	4	5	4	4	4	4	3	4	4	4	4	3	3	4	4	4	4	4	4
Q9P0J0;E7ENQ6	Q9P0J0;E7ENQ6	3;3	3;3	3;3	NADH dehydrogenase [ubiquinone] 1 alpha subcomplex subunit 13	NDUFA13	;	2	3	3	3	1	0	0	0	0	0	0	0	0	0	0	0	0	0	0	0	2	0	0	0	1	0	0	0	0	0	0	0	0	0	0	0	0	0	0	0	2	0
Q06587;E7ENS6;Q06587-2	Q06587;E7ENS6;Q06587-2	9;9;6	9;9;6	8;8;5	E3 ubiquitin-protein ligase RING1	RING1	;;	3	9	9	8	4	2	3	4	4	2	1	2	2	2	4	4	2	4	3	5	3	4	3	2	4	2	3	4	4	2	1	2	2	2	4	4	2	4	3	5	3	4
Q13438;E7ENT8;F8VUH2;Q9BW99;Q13438-2;G3XA88;B4E321;E9PEY5;Q13438-3;A6NLB2;E7EW91;F8W1V2;F8W1N0;F8W0R2;F8VZI7	Q13438;E7ENT8;F8VUH2;Q9BW99;Q13438-2;G3XA88;B4E321;E9PEY5;Q13438-3;A6NLB2;E7EW91;F8W1V2	8;8;8;8;8;8;7;7;7;7;5;4;3;2;2	8;8;8;8;8;8;7;7;7;7;5;4;3;2;2	8;8;8;8;8;8;7;7;7;7;5;4;3;2;2	Protein OS-9	OS9	;;;;;;;;;;;	15	8	8	8	1	2	3	2	1	1	1	1	0	1	0	3	0	2	2	1	2	1	1	3	1	2	3	2	1	1	1	1	0	1	0	3	0	2	2	1	2	1
P55265;H0YCK3;E7ENU4;P55265-5;P55265-3;P55265-2;P55265-4	P55265;H0YCK3;E7ENU4;P55265-5;P55265-3;P55265-2;P55265-4	1;1;1;1;1;1;1	1;1;1;1;1;1;1	1;1;1;1;1;1;1	Double-stranded RNA-specific adenosine deaminase	ADAR	;;;;;;	7	1	1	1	0	0	0	0	1	0	1	1	1	1	0	1	0	0	0	0	1	0	0	1	0	0	0	0	1	0	1	1	1	1	0	1	0	0	0	0	1	0
Q9UBD5;Q9UBD5-2;E7ENV6	Q9UBD5;Q9UBD5-2;E7ENV6	1;1;1	1;1;1	1;1;1	Origin recognition complex subunit 3	ORC3	;;	3	1	1	1	0	0	0	0	0	0	0	0	0	0	0	0	0	0	0	0	1	0	0	0	0	0	0	0	0	0	0	0	0	0	0	0	0	0	0	0	1	0
P30481;E7EQX5;E7ENZ6;P30485;P30461;H0Y671;H0Y5E5;E9PHB4;F6T5B9;F6RI39;E9PLX5;E9PIJ3;H0Y7D1;H0Y5W5	P30481;E7EQX5;E7ENZ6;P30485;P30461;H0Y671;H0Y5E5;E9PHB4;F6T5B9;F6RI39	9;9;9;7;7;6;6;6;5;5;4;4;4;4	5;5;5;3;3;3;3;3;4;4;3;3;1;1	2;2;2;0;0;2;2;2;2;2;1;1;0;0	HLA class I histocompatibility antigen, B-44 alpha chain;HLA class I histocompatibility antigen, B-47 alpha chain;HLA class I histocompatibility antigen, B-13 alpha chain	HLA-B	;;;;;;;;;	14	9	5	2	6	7	6	7	7	6	6	6	7	5	5	9	6	6	6	7	6	6	7	7	4	4	4	4	4	4	4	3	4	3	3	5	4	4	4	5	4	3
Q6IA86;Q6IA86-4;Q6IA86-3;E7EP23;Q6IA86-2;B4DTG0;E9PCX0;H0YFD3;F5GYE9;F5GWY6;F5GX79	Q6IA86;Q6IA86-4;Q6IA86-3;E7EP23;Q6IA86-2;B4DTG0;E9PCX0	13;13;13;13;12;12;11;4;2;1;1	13;13;13;13;12;12;11;4;2;1;1	13;13;13;13;12;12;11;4;2;1;1	Elongator complex protein 2	ELP2	;;;;;;	11	13	13	13	3	8	6	4	3	3	1	2	3	4	1	2	4	6	3	2	5	6	2	5	3	8	6	4	3	3	1	2	3	4	1	2	4	6	3	2	5	6
Q29983;Q96QC4;F8W1L0;E7EU61;E7EP37	Q29983;Q96QC4;F8W1L0;E7EU61;E7EP37	1;1;1;1;1	1;1;1;1;1	1;1;1;1;1	MHC class I polypeptide-related sequence A	MICA	;;;;	5	1	1	1	0	1	0	0	0	0	0	1	0	0	0	0	0	0	0	0	0	0	0	0	0	1	0	0	0	0	0	1	0	0	0	0	0	0	0	0	0	0
Q9NYB9;Q9NYB9-2;E7EW77;E7EP65;Q9NYB9-4;Q9NYB9-3;E9PEZ7;H0Y6B5;F8WAL6;E7EUA1;F8WAU3;F8WCD7;F8WAZ8;F8WBL5;F8WAQ3;F8WEB9	Q9NYB9;Q9NYB9-2;E7EW77;E7EP65;Q9NYB9-4;Q9NYB9-3;E9PEZ7	12;12;12;12;12;10;9;5;2;1;1;1;1;1;1;1	12;12;12;12;12;10;9;5;2;1;1;1;1;1;1;1	8;8;8;8;8;7;5;4;1;1;1;1;1;1;1;1	Abl interactor 2	ABI2	;;;;;;	16	12	12	8	4	5	5	3	6	5	2	3	7	5	4	8	4	7	7	6	6	5	5	4	4	5	5	3	6	5	2	3	7	5	4	8	4	7	7	6	6	5
Q14789;E7EP74;E7EU81;H0Y867;E7EWX1	Q14789;E7EP74	116;116;55;37;35	116;116;55;37;35	116;116;55;37;35	Golgin subfamily B member 1	GOLGB1	;	5	116	116	116	33	47	47	44	30	35	41	30	38	41	30	41	19	51	52	39	50	44	44	39	33	47	47	44	30	35	41	30	38	41	30	41	19	51	52	39	50	44
P29401;E7EPA7;B3KSI4;E9PFF2;F8W888;F8WAX4	P29401;E7EPA7;B3KSI4	24;24;23;10;2;1	24;24;23;10;2;1	1;1;1;1;1;1	Transketolase	TKT	;;	6	24	24	1	19	19	18	19	19	20	21	21	17	18	17	18	23	21	20	17	20	19	19	18	19	19	18	19	19	20	21	21	17	18	17	18	23	21	20	17	20	19
P23588;E7EPC9;E7EX17;B4DS13;F8VX11;F8VP89;F8VSC7;F8W0K0;F8VYE9;F8VRU1	P23588;E7EPC9;E7EX17;B4DS13	35;35;35;33;17;14;10;8;8;6	35;35;35;33;17;14;10;8;8;6	35;35;35;33;17;14;10;8;8;6	Eukaryotic translation initiation factor 4B	EIF4B	;;;	10	35	35	35	29	20	22	25	25	25	24	25	22	22	20	24	31	24	25	23	28	23	22	22	29	20	22	25	25	25	24	25	22	22	20	24	31	24	25	23	28	23
P08572;E7EPD1;A2A352	P08572;E7EPD1	13;13;1	13;13;1	13;13;1	Collagen alpha-2(IV) chain;Canstatin	COL4A2	;	3	13	13	13	1	4	4	3	7	5	8	4	6	3	4	9	0	4	4	5	6	4	2	3	1	4	4	3	7	5	8	4	6	3	4	9	0	4	4	5	6	4
P48436;E7EPD5;P57073;P56693;P35713;Q9H6I2;A6PVD3;B4DV62	P48436;E7EPD5	9;9;2;1;1;1;1;1	9;9;2;1;1;1;1;1	8;8;1;0;1;1;0;0	Transcription factor SOX-9	SOX9	;	8	9	9	8	5	3	3	4	6	4	6	5	6	5	7	8	4	3	3	3	4	5	2	3	5	3	3	4	6	4	6	5	6	5	7	8	4	3	3	3	4	5
P26572;E7EPF6	P26572;E7EPF6	1;1	1;1	1;1	Alpha-1,3-mannosyl-glycoprotein 2-beta-N-acetylglucosaminyltransferase	MGAT1	;	2	1	1	1	0	0	0	0	0	0	0	0	0	1	0	0	0	0	0	0	0	0	0	0	0	0	0	0	0	0	0	0	0	1	0	0	0	0	0	0	0	0
P62847;E7ETK0;P62847-2;P62847-3;E7EPK6	P62847;E7ETK0;P62847-2;P62847-3;E7EPK6	2;2;2;2;2	2;2;2;2;2	2;2;2;2;2	40S ribosomal protein S24	RPS24	;;;;	5	2	2	2	1	1	1	1	0	0	0	1	1	1	1	2	2	1	0	1	1	1	1	0	1	1	1	1	0	0	0	1	1	1	1	2	2	1	0	1	1	1
Q9P1Z2;E9PGB0;E7EPK7;E7EWT6;Q9P1Z2-4;Q9P1Z2-2;Q9P1Z2-3	Q9P1Z2;E9PGB0;E7EPK7;E7EWT6;Q9P1Z2-4;Q9P1Z2-2;Q9P1Z2-3	1;1;1;1;1;1;1	1;1;1;1;1;1;1	1;1;1;1;1;1;1	Calcium-binding and coiled-coil domain-containing protein 1	CALCOCO1	;;;;;;	7	1	1	1	0	0	0	0	1	1	0	0	0	1	0	1	0	0	0	0	0	0	1	0	0	0	0	0	1	1	0	0	0	1	0	1	0	0	0	0	0	0
Q6P996;E7EPL4;E7EMH5;Q86XE2;Q6P474;H0Y6N6;Q6P996-2;Q6XYB5	Q6P996;E7EPL4;E7EMH5	13;13;12;4;3;3;3;2	13;13;12;4;3;3;3;2	13;13;12;4;3;3;3;2	Pyridoxal-dependent decarboxylase domain-containing protein 1	PDXDC1	;;	8	13	13	13	7	7	6	6	1	3	2	2	3	1	3	3	8	5	6	4	7	5	3	6	7	7	6	6	1	3	2	2	3	1	3	3	8	5	6	4	7	5
E7EPM0	E7EPM0	32	1	1				1	32	1	1	15	14	18	12	1	1	3	1	3	3	6	7	11	13	10	8	18	12	14	12	1	1	1	1	0	0	0	0	0	0	0	0	0	0	1	0	1	1
E7EPN9;Q9Y520-4;Q9Y520;Q9Y520-5;Q9Y520-7;B7WNZ6;E9PF21;Q9Y520-6;Q9Y520-3;Q9Y520-2;H0Y877;B4E3S2	E7EPN9;Q9Y520-4;Q9Y520;Q9Y520-5;Q9Y520-7;B7WNZ6;E9PF21;Q9Y520-6;Q9Y520-3;Q9Y520-2	90;90;89;89;89;88;88;88;84;79;34;3	90;90;89;89;89;88;88;88;84;79;34;3	85;85;84;84;84;83;83;83;79;78;33;3	Protein PRRC2C	PRRC2C	;;;;;;;;;	12	90	90	85	58	60	56	55	59	56	58	47	59	55	61	66	47	59	64	61	65	50	49	50	58	60	56	55	59	56	58	47	59	55	61	66	47	59	64	61	65	50
Q6ZWJ1;E7EPP7;B5MCT9;Q6ZWJ1-2	Q6ZWJ1;E7EPP7;B5MCT9	5;5;3;1	5;5;3;1	5;5;3;1	Syntaxin-binding protein 4	STXBP4	;;	4	5	5	5	2	2	2	2	0	0	0	0	0	0	0	0	0	1	1	1	1	1	1	3	2	2	2	2	0	0	0	0	0	0	0	0	0	1	1	1	1	1
Q16666;E7EPR3;Q16666-2;Q16666-3;C9JXU0	Q16666;E7EPR3;Q16666-2;Q16666-3;C9JXU0	4;4;4;3;2	4;4;4;3;2	4;4;4;3;2	Gamma-interferon-inducible protein 16	IFI16	;;;;	5	4	4	4	0	2	1	0	0	0	0	0	0	0	0	0	0	0	1	0	0	1	0	0	0	2	1	0	0	0	0	0	0	0	0	0	0	0	1	0	0	1
P19404;E7EPT4	P19404;E7EPT4	9;9	9;9	9;9	NADH dehydrogenase [ubiquinone] flavoprotein 2, mitochondrial	NDUFV2	;	2	9	9	9	7	4	5	4	4	5	6	4	7	6	6	6	7	5	4	2	7	6	6	5	7	4	5	4	4	5	6	4	7	6	6	6	7	5	4	2	7	6
P37840;E7EPV7;P37840-2;D6RA31;P37840-3	P37840;E7EPV7;P37840-2;D6RA31;P37840-3	6;6;6;4;4	6;6;6;4;4	4;4;4;2;3	Alpha-synuclein	SNCA	;;;;	5	6	6	4	6	6	6	4	6	6	5	5	6	6	6	6	5	4	3	6	6	6	6	5	6	6	6	4	6	6	5	5	6	6	6	6	5	4	3	6	6	6
E7EPW1	E7EPW1	12	2	2				1	12	2	2	11	12	11	11	11	11	12	12	11	10	10	10	12	12	12	12	12	12	12	11	2	2	2	2	2	2	2	2	2	2	2	2	2	2	2	2	2	2
Q9UM73;E7EPW7	Q9UM73;E7EPW7	1;1	1;1	1;1	ALK tyrosine kinase receptor;Tyrosine-protein kinase receptor	ALK	;	2	1	1	1	0	1	0	0	0	0	0	1	0	0	0	0	0	0	0	0	0	0	0	0	0	1	0	0	0	0	0	1	0	0	0	0	0	0	0	0	0	0
Q9Y5F0;Q9Y5E4;Q9NRJ7;Q9UN66;Q9Y5E6;Q9Y5F2;E7EPZ2;E9PHQ7;Q9Y5G2;Q9Y5F1;Q9Y5G0;Q9Y5E3;Q9Y5G3;Q9Y5E2;Q9Y5E7;Q9Y5E9;Q9Y5E8;Q9Y5E1;Q9UN67;Q96TA0;Q9Y5E5;F5H446;B4DSF7;B4DPE2;Q9Y5G3-2;Q9Y5G2-2;Q9Y5G0-2	Q9Y5F0;Q9Y5E4;Q9NRJ7;Q9UN66;Q9Y5E6;Q9Y5F2;E7EPZ2;E9PHQ7;Q9Y5G2;Q9Y5F1;Q9Y5G0;Q9Y5E3;Q9Y5G3;Q9Y5E2;Q9Y5E7;Q9Y5E9;Q9Y5E8;Q9Y5E1;Q9UN67;Q96TA0;Q9Y5E5;F5H446;B4DSF7;B4DPE2;Q9Y5G3-2;Q9Y5G2-2;Q9Y5G0-2	2;2;2;2;2;2;2;2;1;1;1;1;1;1;1;1;1;1;1;1;1;1;1;1;1;1;1	2;2;2;2;2;2;2;2;1;1;1;1;1;1;1;1;1;1;1;1;1;1;1;1;1;1;1	2;2;2;2;2;2;2;2;1;1;1;1;1;1;1;1;1;1;1;1;1;1;1;1;1;1;1	Protocadherin beta-13;Protocadherin beta-5;Protocadherin beta-16;Protocadherin beta-8;Protocadherin beta-3;Protocadherin beta-11;Protocadherin gamma-B2;Protocadherin beta-12;Protocadherin gamma-B5;Protocadherin beta-6;Protocadherin gamma-B1;Protocadherin beta-7;Protocadherin beta-2;Protocadherin beta-14;Protocadherin beta-15;Protocadherin beta-9;Protocadherin beta-10;Putative protocadherin beta-1…	PCDHB13;PCDHB5;PCDHB16;PCDHB8;PCDHB3;PCDHB11;PCDHGB2;PCDHB12;PCDHGB5;PCDHB6;PCDHGB1;PCDHB7;PCDHB2;PCDHB14;PCDHB15;PCDHB9;PCDHB10;PCDHB18P;PCDHB4	;;;;;;;;;;;;;;;;;;;;;;;;;;	27	2	2	2	1	2	1	2	0	0	0	0	1	0	0	0	0	0	0	0	1	0	1	2	1	2	1	2	0	0	0	0	1	0	0	0	0	0	0	0	1	0
O60784;E7EPZ3;E7EPD0;O60784-3;F8WA65	O60784;E7EPZ3;E7EPD0;O60784-3;F8WA65	11;11;10;10;7	11;11;10;10;7	1;1;1;1;1	Target of Myb protein 1	TOM1	;;;;	5	11	11	1	8	6	5	6	5	4	5	3	6	3	5	6	5	5	7	6	8	7	7	6	8	6	5	6	5	4	5	3	6	3	5	6	5	5	7	6	8	7
O14653;E7EQ34;Q8N4B8;O14653-2	O14653;E7EQ34;Q8N4B8;O14653-2	4;4;4;4	4;4;4;4	4;4;4;4	Golgi SNAP receptor complex member 2	GOSR2	;;;	4	4	4	4	1	2	4	1	1	1	0	0	2	1	2	2	1	1	1	1	3	2	1	2	1	2	4	1	1	1	0	0	2	1	2	2	1	1	1	1	3	2
Q9Y5K5;E9PGR0;E7EQ55;Q9Y5K5-2;Q9Y5K5-4;Q9Y5K5-3;B4DW59;B7Z9U9;H0Y6Y4;Q5LJB0;Q5LJA5;Q5LJA9;H0Y4E0;H0Y4K0;H0Y636	Q9Y5K5;E9PGR0;E7EQ55;Q9Y5K5-2;Q9Y5K5-4;Q9Y5K5-3;B4DW59;B7Z9U9;H0Y6Y4;Q5LJB0;Q5LJA5;Q5LJA9;H0Y4E0	4;4;4;4;4;4;3;3;3;3;3;3;2;1;1	4;4;4;4;4;4;3;3;3;3;3;3;2;1;1	4;4;4;4;4;4;3;3;3;3;3;3;2;1;1	Ubiquitin carboxyl-terminal hydrolase isozyme L5;Ubiquitin carboxyl-terminal hydrolase	UCHL5	;;;;;;;;;;;;	15	4	4	4	2	1	2	1	0	0	0	0	0	0	1	0	0	2	0	0	1	1	0	1	2	1	2	1	0	0	0	0	0	0	1	0	0	2	0	0	1	1
Q9GZZ9;E7EQ61;E7EWE1;Q9GZZ9-2;C9J5W5;C9JRV9;C9J0F6;D6RJC9	Q9GZZ9;E7EQ61;E7EWE1;Q9GZZ9-2;C9J5W5;C9JRV9	10;10;9;8;6;5;4;1	10;10;9;8;6;5;4;1	10;10;9;8;6;5;4;1	Ubiquitin-like modifier-activating enzyme 5	UBA5	;;;;;	8	10	10	10	7	4	4	4	5	4	4	5	3	3	5	6	3	5	6	7	6	4	4	3	7	4	4	4	5	4	4	5	3	3	5	6	3	5	6	7	6	4
Q9GZZ1;E7EQ69;C9J5D1;Q9GZZ1-2;F8WB80;B0AZT5;C9JZU6;C9J5J3;F8WCK0	Q9GZZ1;E7EQ69;C9J5D1;Q9GZZ1-2;F8WB80;B0AZT5	10;10;9;8;8;5;4;4;3	10;10;9;8;8;5;4;4;3	10;10;9;8;8;5;4;4;3	N-alpha-acetyltransferase 50	NAA50	;;;;;	9	10	10	10	9	5	7	5	6	5	5	7	6	6	6	7	8	8	8	6	8	6	6	5	9	5	7	5	6	5	5	7	6	6	6	7	8	8	8	6	8	6
P22570;E7EQC1;B7Z7G2;P22570-2;B4DHX5;B4DQQ4;G3V0F2	P22570;E7EQC1;B7Z7G2;P22570-2;B4DHX5;B4DQQ4;G3V0F2	21;21;20;20;20;17;12	21;21;20;20;20;17;12	21;21;20;20;20;17;12	NADPH:adrenodoxin oxidoreductase, mitochondrial	FDXR	;;;;;;	7	21	21	21	14	11	10	8	1	1	2	1	3	3	3	2	8	7	10	6	13	7	8	7	14	11	10	8	1	1	2	1	3	3	3	2	8	7	10	6	13	7
Q8NBI5;H0YD64;E9PS74;E7EQD2	Q8NBI5;H0YD64;E9PS74;E7EQD2	2;2;2;2	2;2;2;2	2;2;2;2	Solute carrier family 43 member 3	SLC43A3	;;;	4	2	2	2	2	2	1	2	1	1	1	1	2	2	0	2	1	1	2	1	2	2	2	1	2	2	1	2	1	1	1	1	2	2	0	2	1	1	2	1	2	2
Q6P4F2;E7EQL1;Q8N8B8	Q6P4F2;E7EQL1;Q8N8B8	1;1;1	1;1;1	1;1;1	Adrenodoxin-like protein, mitochondrial	FDX1L	;;	3	1	1	1	0	0	1	0	0	0	0	0	1	1	1	1	0	0	0	0	1	0	0	0	0	0	1	0	0	0	0	0	1	1	1	1	0	0	0	0	1	0
Q8TBA6;E7EQP0;Q8TBA6-2	Q8TBA6;E7EQP0;Q8TBA6-2	6;6;6	6;6;6	6;6;6	Golgin subfamily A member 5	GOLGA5	;;	3	6	6	6	2	0	2	0	0	0	0	0	0	0	0	1	0	0	1	0	1	1	0	0	2	0	2	0	0	0	0	0	0	0	0	1	0	0	1	0	1	1
E7EQT4;Q9UKV3;Q9UKV3-5;Q9UKV3-2;Q9UKV3-3;G3V3B0;G3V3T3;Q96P20;REV__Q96P20-3;REV__Q96P20-2;REV__Q96P20-5;REV__Q96P20-4;REV__Q96P20;Q9H5I5-5;Q96P20-3;Q96P20-2;Q96P20-5;Q96P20-4	E7EQT4;Q9UKV3;Q9UKV3-5	27;26;24;7;7;6;4;1;1;1;1;1;1;1;1;1;1;1	26;25;23;6;6;5;3;0;0;0;0;0;0;0;0;0;0;0	25;24;22;5;5;4;3;0;0;0;0;0;0;0;0;0;0;0	Apoptotic chromatin condensation inducer in the nucleus	ACIN1	;;	18	27	26	25	18	17	16	15	17	11	17	17	14	11	16	17	8	13	12	16	18	13	14	14	17	17	15	14	16	11	16	16	13	11	15	16	8	13	12	16	17	12
Q9BTC8;Q9BTC8-2;E7EQY4;F8W8M8;E7EV10;E9PCS8;D6W5A2;E9PF88	Q9BTC8;Q9BTC8-2;E7EQY4;F8W8M8;E7EV10;E9PCS8;D6W5A2	10;10;10;10;10;9;7;3	4;4;4;4;4;3;2;2	4;4;4;4;4;3;2;2	Metastasis-associated protein MTA3	MTA3	;;;;;;	8	10	4	4	3	4	3	4	2	3	3	2	1	2	1	3	3	3	3	4	6	4	5	2	0	1	1	1	0	0	0	0	0	0	0	0	0	0	0	1	2	0
Q16637;E7EQZ4;Q16637-4;Q16637-2;Q16637-3;H0YBZ9;B4DP61	Q16637;E7EQZ4;Q16637-4;Q16637-2;Q16637-3;H0YBZ9;B4DP61	2;2;2;2;2;1;1	2;2;2;2;2;1;1	2;2;2;2;2;1;1	Survival motor neuron protein	SMN1;SMN2	;;;;;;	7	2	2	2	1	0	0	0	0	0	0	0	0	0	0	0	0	0	0	0	1	0	1	0	1	0	0	0	0	0	0	0	0	0	0	0	0	0	0	0	1	0
E7EQZ9	E7EQZ9	19	1	1				1	19	1	1	15	14	16	14	17	16	15	14	16	15	16	16	17	14	16	14	16	15	16	14	1	1	1	1	1	1	1	1	1	1	1	1	1	0	1	1	1	1
Q7Z2K6;E7ER77;Q6ZMD3	Q7Z2K6;E7ER77	3;3;1	3;3;1	3;3;1	Endoplasmic reticulum metallopeptidase 1	ERMP1	;	3	3	3	3	0	0	1	0	0	0	0	0	0	0	0	0	0	0	0	0	1	1	0	0	0	0	1	0	0	0	0	0	0	0	0	0	0	0	0	0	1	1
O95340;H0Y373;E7ER89;O95340-2	O95340;H0Y373;E7ER89;O95340-2	17;17;17;17	17;17;17;17	17;17;17;17	Bifunctional 3-phosphoadenosine 5-phosphosulfate synthase 2;Sulfate adenylyltransferase;Adenylyl-sulfate kinase	PAPSS2	;;;	4	17	17	17	10	8	6	8	3	4	1	1	5	6	7	7	7	9	9	11	9	7	7	6	10	8	6	8	3	4	1	1	5	6	7	7	7	9	9	11	9	7
Q9BZL6;E7ER94;O94806	Q9BZL6;E7ER94	4;4;1	4;4;1	3;3;0	Serine/threonine-protein kinase D2	PRKD2	;	3	4	4	3	2	2	0	0	0	0	0	0	0	0	0	0	0	0	1	0	0	1	0	1	2	2	0	0	0	0	0	0	0	0	0	0	0	0	1	0	0	1
P02751;P02751-5;F8W7G7;E7ERA1;P02751-12;P02751-10;P02751-6;P02751-9;P02751-14;P02751-13;P02751-8;E9PE77;P02751-3;P02751-11;P02751-7;P02751-15;P02751-4;H0Y7Z1	P02751;P02751-5;F8W7G7;E7ERA1;P02751-12;P02751-10;P02751-6;P02751-9;P02751-14;P02751-13;P02751-8;E9PE77;P02751-3;P02751-11;P02751-7;P02751-15;P02751-4	5;5;5;5;5;5;5;5;5;5;5;5;5;5;5;5;4;2	5;5;5;5;5;5;5;5;5;5;5;5;5;5;5;5;4;2	5;5;5;5;5;5;5;5;5;5;5;5;5;5;5;5;4;2	Fibronectin;Anastellin;Ugl-Y1;Ugl-Y2;Ugl-Y3	FN1	;;;;;;;;;;;;;;;;	18	5	5	5	1	0	2	1	2	2	1	1	2	2	1	3	0	1	0	1	1	1	1	2	1	0	2	1	2	2	1	1	2	2	1	3	0	1	0	1	1	1
Q8NB46;E7ERC2	Q8NB46;E7ERC2	1;1	1;1	1;1	Serine/threonine-protein phosphatase 6 regulatory ankyrin repeat subunit C	ANKRD52	;	2	1	1	1	1	0	0	0	0	0	0	0	0	0	0	0	0	0	0	1	0	0	0	0	1	0	0	0	0	0	0	0	0	0	0	0	0	0	0	1	0	0
E7ERI8;E7EW49;F5H604;O75122;E3W994;F5H3X0;E9PBA6;B3KR06;E7ENG2;O75122-2;C9J668;D6RBU8	E7ERI8;E7EW49;F5H604;O75122;E3W994;F5H3X0;E9PBA6	16;16;16;15;15;12;10;6;6;6;3;3	11;11;11;10;10;8;5;6;6;6;3;3	11;11;11;10;10;8;5;6;6;6;3;3	CLIP-associating protein 2	CLASP2	;;;;;;	12	16	11	11	5	7	8	6	0	1	4	0	1	4	2	3	2	4	3	3	10	6	4	6	3	6	5	4	0	1	3	0	0	2	1	2	2	2	2	2	7	3
Q9BXS6;E9PB35;E7ERR5;Q9BXS6-3;Q9BXS6-5;Q9BXS6-2	Q9BXS6;E9PB35;E7ERR5;Q9BXS6-3;Q9BXS6-5;Q9BXS6-2	6;6;6;6;6;6	6;6;6;6;6;6	1;1;1;1;1;1	Nucleolar and spindle-associated protein 1	NUSAP1	;;;;;	6	6	6	1	3	1	1	1	3	3	3	2	2	2	2	3	1	1	1	1	1	0	0	1	3	1	1	1	3	3	3	2	2	2	2	3	1	1	1	1	1	0
Q86VM9;E7ERS3;Q86VM9-2;F5H7R0	Q86VM9;E7ERS3;Q86VM9-2	10;10;8;2	10;10;8;2	10;10;8;2	Zinc finger CCCH domain-containing protein 18	ZC3H18	;;	4	10	10	10	4	2	3	4	4	4	3	3	2	4	3	6	1	3	3	2	4	5	2	4	4	2	3	4	4	4	3	3	2	4	3	6	1	3	3	2	4	5
P49768;E7ES96;P49768-2;P49768-7;P49768-3;F5GYI7;P49768-5;P49768-6;P49810;G3V3Z0;E5RFW4;G3V499;G3V2G7;E5RG63;B4DVM3;E5RJ26;P49768-4;A8K8D4	P49768;E7ES96;P49768-2;P49768-7;P49768-3;F5GYI7;P49768-5;P49768-6	4;4;4;3;2;2;2;2;1;1;1;1;1;1;1;1;1;1	4;4;4;3;2;2;2;2;1;1;1;1;1;1;1;1;1;1	4;4;4;3;2;2;2;2;1;1;1;1;1;1;1;1;1;1	Presenilin-1;Presenilin-1 NTF subunit;Presenilin-1 CTF subunit;Presenilin-1 CTF12;Presenilin	PSEN1	;;;;;;;	18	4	4	4	2	2	1	2	2	4	2	2	2	3	2	4	2	3	2	1	2	2	3	2	2	2	1	2	2	4	2	2	2	3	2	4	2	3	2	1	2	2
Q05397;Q05397-5;H0YBP1;E7ESA6;Q8IYN9;Q05397-2;Q8N9D7;H0YB16;F5H4S3;H0YBZ1;E9PEI4;B4DWJ1;Q05397-6;Q05397-3;E5RHD8;Q05397-4;E5RI03;H0YB99;H0YAS0;E5RFW9;E5RJP0;H0YB33;E5RGA6;E5RH08;E5RIK4;E5RG54;E5RH48;E5RH01;E5RG66;E5RI72;E5RJQ2;E5RG80;E5RJI4;E9PBI4;Q59GM4	Q05397;Q05397-5;H0YBP1;E7ESA6;Q8IYN9;Q05397-2;Q8N9D7;H0YB16;F5H4S3;H0YBZ1;E9PEI4;B4DWJ1;Q05397-6	20;20;20;20;20;18;16;16;16;16;14;10;10;7;6;6;4;4;2;2;2;2;2;1;1;1;1;1;1;1;1;1;1;1;1	20;20;20;20;20;18;16;16;16;16;14;10;10;7;6;6;4;4;2;2;2;2;2;1;1;1;1;1;1;1;1;1;1;1;1	18;18;18;18;18;17;15;15;15;15;13;10;10;6;6;5;4;4;2;1;2;2;1;1;1;1;1;1;1;1;1;1;1;0;0	Focal adhesion kinase 1	PTK2	;;;;;;;;;;;;	35	20	20	18	12	10	7	8	5	6	6	3	9	8	9	10	5	8	8	4	16	11	10	13	12	10	7	8	5	6	6	3	9	8	9	10	5	8	8	4	16	11
Q9UIA9;E7ESC6;E9PEN8;H0YBE1;E5RIW1	Q9UIA9;E7ESC6;E9PEN8	26;26;26;6;1	26;26;26;6;1	25;25;25;6;1	Exportin-7	XPO7	;;	5	26	26	25	17	12	15	15	4	4	2	3	8	6	7	9	4	15	13	14	14	12	12	15	17	12	15	15	4	4	2	3	8	6	7	9	4	15	13	14	14	12
E7ESP4;E7EMF1;E9PB77	E7ESP4;E7EMF1;E9PB77	11;9;6	1;1;1	1;1;1		ITGA2	;;	3	11	1	1	4	2	2	2	4	5	5	5	3	2	7	8	0	4	4	5	3	0	4	3	0	0	0	0	0	0	0	1	0	0	1	1	0	1	0	1	0	0
Q13330;Q13330-3;E7ESY4;Q13330-2;E7EN71;H0Y4T7;F8VSM3;F8VPC5;F8W9Y9	Q13330;Q13330-3;E7ESY4;Q13330-2;E7EN71;H0Y4T7	11;11;11;9;8;6;5;1;1	7;7;7;5;6;4;3;1;1	6;6;6;4;5;3;3;1;1	Metastasis-associated protein MTA1	MTA1	;;;;;	9	11	7	6	7	5	4	4	3	3	3	3	3	2	4	6	3	4	6	5	4	6	5	3	4	2	2	1	0	1	1	1	1	0	2	3	1	2	3	3	2	3
Q9NVC6;E7ET21;E9PJZ4;E9PM72	Q9NVC6;E7ET21	3;3;1;1	3;3;1;1	3;3;1;1	Mediator of RNA polymerase II transcription subunit 17	MED17	;	4	3	3	3	2	1	0	1	0	0	0	0	0	0	0	0	0	0	0	0	1	0	1	0	2	1	0	1	0	0	0	0	0	0	0	0	0	0	0	0	1	0
O95628;O95628-2;O95628-4;F8W7M0;O95628-3;O95628-8;O95628-7;E7ET38;F8VQP3;O95628-6;O95628-5	O95628;O95628-2;O95628-4;F8W7M0;O95628-3;O95628-8;O95628-7;E7ET38;F8VQP3;O95628-6;O95628-5	8;8;8;8;8;8;8;8;8;8;7	8;8;8;8;8;8;8;8;8;8;7	8;8;8;8;8;8;8;8;8;8;7	CCR4-NOT transcription complex subunit 4	CNOT4	;;;;;;;;;;	11	8	8	8	1	1	2	2	5	6	5	3	4	4	3	5	1	2	3	2	1	3	1	2	1	1	2	2	5	6	5	3	4	4	3	5	1	2	3	2	1	3
Q8NCG7;E7ET49;Q8NCG7-2;B4DQU0;E7EVQ4;B4DVJ1;Q8NCG7-3	Q8NCG7;E7ET49;Q8NCG7-2;B4DQU0	9;9;8;8;3;2;1	9;9;8;8;3;2;1	9;9;8;8;3;2;1	Sn1-specific diacylglycerol lipase beta	DAGLB	;;;	7	9	9	9	5	4	4	4	2	2	0	2	2	2	2	4	3	4	3	2	4	4	3	4	5	4	4	4	2	2	0	2	2	2	2	4	3	4	3	2	4	4
Q9ULA0;E7ETB3;H0YGP0;E7EMB6;E7EWP4;F8WAN0;B9ZVU2	Q9ULA0;E7ETB3;H0YGP0;E7EMB6;E7EWP4;F8WAN0;B9ZVU2	14;14;11;11;11;8;7	14;14;11;11;11;8;7	7;7;7;7;4;1;1	Aspartyl aminopeptidase	DNPEP	;;;;;;	7	14	14	7	10	7	7	9	10	10	10	10	9	9	7	8	9	9	9	8	11	8	8	8	10	7	7	9	10	10	10	10	9	9	7	8	9	9	9	8	11	8
Q8WVX9;E9PNW8;E7ETC1	Q8WVX9;E9PNW8;E7ETC1	9;9;9	9;9;9	9;9;9	Fatty acyl-CoA reductase 1	FAR1	;;	3	9	9	9	3	3	4	5	0	1	0	0	0	0	1	1	0	1	1	2	3	2	2	3	3	3	4	5	0	1	0	0	0	0	1	1	0	1	1	2	3	2
E7ETC6;H0YA72;E9PB68;F6QWX5;Q86YL7;Q86YL7-4;Q86YL7-3	E7ETC6;H0YA72;E9PB68;F6QWX5;Q86YL7;Q86YL7-4;Q86YL7-3	1;1;1;1;1;1;1	1;1;1;1;1;1;1	1;1;1;1;1;1;1	Podoplanin	PDPN	;;;;;;	7	1	1	1	0	0	0	0	1	1	0	0	1	1	1	1	0	0	0	0	1	0	0	1	0	0	0	0	1	1	0	0	1	1	1	1	0	0	0	0	1	0
Q96GG9;E7ETP2;C9JVE2;C9JRU6;C9J0B2;C9JUW4;C9J8R4;Q6PH85;C9JRE2;C9JAV2;Q6PH85-2;F8WC32	Q96GG9;E7ETP2;C9JVE2;C9JRU6;C9J0B2;C9JUW4;C9J8R4	7;7;6;4;4;4;4;2;2;2;2;1	7;7;6;4;4;4;4;2;2;2;2;1	7;7;6;4;4;4;4;2;2;2;2;1	DCN1-like protein 1;DCN1-like protein	DCUN1D1	;;;;;;	12	7	7	7	5	4	4	4	6	4	4	3	5	4	5	4	5	4	5	4	5	4	6	4	5	4	4	4	6	4	4	3	5	4	5	4	5	4	5	4	5	4
P49821;E7ETQ4;G3V0I5;P49821-2;E9PPS5;E9PQP1;E9PMX3;B4DE93;E9PPR0	P49821;E7ETQ4;G3V0I5;P49821-2	7;7;7;7;3;3;3;3;2	7;7;7;7;3;3;3;3;2	7;7;7;7;3;3;3;3;2	NADH dehydrogenase [ubiquinone] flavoprotein 1, mitochondrial	NDUFV1	;;;	9	7	7	7	4	4	4	2	1	1	0	1	1	1	2	2	2	2	2	5	5	3	2	2	4	4	4	2	1	1	0	1	1	1	2	2	2	2	2	5	5	3
E7ETS0;E7EST9;E7EN22;E9PEG8;B5MEG5;O94966-3;O94966-4;O94966;C9J8M4;O94966-2;E7ESU0;E7EM45;H0YB23	E7ETS0;E7EST9;E7EN22;E9PEG8;B5MEG5;O94966-3;O94966-4;O94966;C9J8M4;O94966-2;E7ESU0	20;19;19;19;18;16;16;15;13;13;12;8;1	20;19;19;19;18;16;16;15;13;13;12;8;1	20;19;19;19;18;16;16;15;13;13;12;8;1	Ubiquitin carboxyl-terminal hydrolase 19;Ubiquitin carboxyl-terminal hydrolase	USP19	;;;;;;;;;;	13	20	20	20	5	7	4	5	1	0	0	1	3	1	3	4	1	7	2	3	11	3	3	4	5	7	4	5	1	0	0	1	3	1	3	4	1	7	2	3	11	3
Q12959;Q12959-2;Q12959-5;E7ETS7;Q12959-3;Q12959-6;Q12959-4;Q12959-7;E9PG21;E7EWL7;E7EQD7;B4E2H8;Q15700;Q15700-4;Q15700-3;C9J110;F2Z2L0;C9JUA9;C9JN61;C9JCP6;A8MUT6;F8W750;B5MCC5;F5H5P1;B7Z264;E9PIW2;B7Z2T4;E9PN83;H0YGP1;F8W9V6;Q15700-2;P78352;C9IYP1;C9JWP9;C9JYG3;B7Z3U2;E7EQV1;E7EQV0;G5E939;P78352-2	Q12959;Q12959-2;Q12959-5;E7ETS7;Q12959-3;Q12959-6;Q12959-4;Q12959-7;E9PG21;E7EWL7;E7EQD7	15;15;15;15;15;15;15;15;13;13;11;5;2;2;2;2;2;2;2;2;2;2;2;2;2;2;2;2;2;2;2;1;1;1;1;1;1;1;1;1	15;15;15;15;15;15;15;15;13;13;11;5;2;2;2;2;2;2;2;2;2;2;2;2;2;2;2;2;2;2;2;1;1;1;1;1;1;1;1;1	15;15;15;15;15;15;15;15;13;13;11;5;2;2;2;2;2;2;2;2;2;2;2;2;2;2;2;2;2;2;2;1;1;1;1;1;1;1;1;1	Disks large homolog 1	DLG1	;;;;;;;;;;	40	15	15	15	4	7	7	7	6	6	4	7	5	7	6	8	5	5	6	7	7	6	4	6	4	7	7	7	6	6	4	7	5	7	6	8	5	5	6	7	7	6
P60953;E7ETU3;P60953-1;Q5JYX0	P60953;E7ETU3;P60953-1;Q5JYX0	6;6;5;3	6;6;5;3	6;6;5;3	Cell division control protein 42 homolog	CDC42	;;;	4	6	6	6	6	5	4	4	5	6	5	5	5	4	5	5	4	5	5	4	5	5	4	5	6	5	4	4	5	6	5	5	5	4	5	5	4	5	5	4	5	5
P09001;H0Y9G6;E7ETU7;D6RC14;E9PF06	P09001;H0Y9G6;E7ETU7;D6RC14;E9PF06	6;6;6;4;4	6;6;6;4;4	6;6;6;4;4	39S ribosomal protein L3, mitochondrial	MRPL3	;;;;	5	6	6	6	4	3	3	3	2	2	2	1	2	2	0	1	1	2	3	2	2	2	3	3	4	3	3	3	2	2	2	1	2	2	0	1	1	2	3	2	2	2
Q8IX01;Q8IX01-3;E7ETX7;Q8IX01-4	Q8IX01;Q8IX01-3;E7ETX7;Q8IX01-4	1;1;1;1	1;1;1;1	1;1;1;1	SURP and G-patch domain-containing protein 2	SUGP2	;;;	4	1	1	1	0	0	0	0	1	0	0	0	0	0	0	0	0	0	0	0	0	0	0	0	0	0	0	0	1	0	0	0	0	0	0	0	0	0	0	0	0	0
Q8TED1;E7ETY7	Q8TED1;E7ETY7	6;6	6;6	6;6	Probable glutathione peroxidase 8;Glutathione peroxidase	GPX8	;	2	6	6	6	4	3	4	3	2	1	0	2	4	3	1	2	2	3	3	3	5	3	4	4	4	3	4	3	2	1	0	2	4	3	1	2	2	3	3	3	5	3
Q9Y6E2;E7ETZ4;B5MCH7;Q75MG1;B5MCE7;E7EMS9;C9JF98;E9PFD4;F8WDX8	Q9Y6E2;E7ETZ4;B5MCH7;Q75MG1;B5MCE7;E7EMS9	22;22;17;16;12;11;9;8;8	22;22;17;16;12;11;9;8;8	21;21;16;16;11;11;9;8;8	Basic leucine zipper and W2 domain-containing protein 2	BZW2	;;;;;	9	22	22	21	15	15	11	13	12	13	14	9	14	14	10	14	14	17	14	13	17	13	14	13	15	15	11	13	12	13	14	9	14	14	10	14	14	17	14	13	17	13
Q96P48;E7EU13;Q96P48-4;Q96P48-3;Q96P48-1;B2RTS2;Q96P48-2;Q96P48-5;F5GWQ2;F5GWN4;F8WBT0	Q96P48;E7EU13;Q96P48-4;Q96P48-3;Q96P48-1;B2RTS2;Q96P48-2	10;10;10;10;9;9;9;4;1;1;1	10;10;10;10;9;9;9;4;1;1;1	10;10;10;10;9;9;9;4;1;1;1	Arf-GAP with Rho-GAP domain, ANK repeat and PH domain-containing protein 1	ARAP1	;;;;;;	11	10	10	10	4	5	2	1	0	0	0	0	0	0	0	0	0	1	1	2	3	2	3	1	4	5	2	1	0	0	0	0	0	0	0	0	0	1	1	2	3	2
P50395;E7EU23;Q5SX88;Q5SX87;Q5SX91;E9PFL7;Q5SX86;Q5SX90	P50395;E7EU23;Q5SX88;Q5SX87	29;29;25;15;10;10;9;8	29;29;25;15;10;10;9;8	19;19;17;8;4;4;5;4	Rab GDP dissociation inhibitor beta	GDI2	;;;	8	29	29	19	22	18	17	17	19	20	19	18	20	17	19	20	17	17	18	18	22	18	23	19	22	18	17	17	19	20	19	18	20	17	19	20	17	17	18	18	22	18
P68400;E7EU96;Q5U5J2;P68400-2;REV__E7EP72	P68400;E7EU96;Q5U5J2;P68400-2	15;15;15;9;1	15;15;15;9;1	15;15;15;9;1	Casein kinase II subunit alpha	CSNK2A1	;;;	5	15	15	15	13	7	7	6	9	7	9	11	8	6	8	10	11	11	8	8	14	9	8	6	13	7	7	6	9	7	9	11	8	6	8	10	11	11	8	8	14	9
O43657;E7EUC3	O43657;E7EUC3	3;3	3;3	3;3	Tetraspanin-6	TSPAN6	;	2	3	3	3	1	1	1	2	1	2	2	3	1	2	1	2	1	1	1	1	1	1	2	1	1	1	1	2	1	2	2	3	1	2	1	2	1	1	1	1	1	1
Q9Y3L3;F5GZA8;E7EUD3;Q9Y3L3-2	Q9Y3L3;F5GZA8;E7EUD3;Q9Y3L3-2	6;6;6;6	6;6;6;6	6;6;6;6	SH3 domain-binding protein 1	SH3BP1	;;;	4	6	6	6	0	3	1	0	0	0	1	0	1	1	0	0	1	3	2	1	1	0	0	0	0	3	1	0	0	0	1	0	1	1	0	0	1	3	2	1	1	0
P28288;F5GYC1;E7EUE1;P28288-2;P28288-3	P28288;F5GYC1;E7EUE1;P28288-2	11;11;11;10;2	11;11;11;10;2	11;11;11;10;2	ATP-binding cassette sub-family D member 3	ABCD3	;;;	5	11	11	11	6	3	4	4	3	4	5	1	5	5	5	4	5	3	5	7	5	4	5	4	6	3	4	4	3	4	5	1	5	5	5	4	5	3	5	7	5	4
Q9NX74;E7EUN9	Q9NX74;E7EUN9	5;5	5;5	5;5	tRNA-dihydrouridine(20) synthase [NAD(P)+]-like	DUS2	;	2	5	5	5	1	2	1	1	0	0	0	0	0	0	1	1	0	0	1	1	2	2	1	1	1	2	1	1	0	0	0	0	0	0	1	1	0	0	1	1	2	2
E7EUT4;E7EUT5;O14556	E7EUT4;E7EUT5	21;17;1	2;0;0	2;0;0	Glyceraldehyde-3-phosphate dehydrogenase	GAPDH	;	3	21	2	2	17	17	16	16	18	18	19	19	16	14	16	15	18	18	18	19	18	16	17	16	1	1	1	1	1	2	1	1	1	1	1	1	1	1	1	1	1	1
P38571;F8W911;E7EUT7;P38571-2;Q5T073	P38571;F8W911;E7EUT7;P38571-2;Q5T073	3;3;3;3;2	3;3;3;3;2	3;3;3;3;2	Lysosomal acid lipase/cholesteryl ester hydrolase	LIPA	;;;;	5	3	3	3	2	1	1	1	2	1	1	1	1	1	1	1	1	1	1	1	1	1	1	1	2	1	1	1	2	1	1	1	1	1	1	1	1	1	1	1	1	1
E7EUU4;E7EX73;G5E9S1;C9K073;C9J2Z7;C9JHW9;F8WCF2;B1AN89;C9JIH5;C9JWH7;C9J556;C9JWH9;C9J987;C9JSU8;B1AN91;B1AN92;C9JWW9;B4DXR2;H0YGB3;O43432-2;REV__C9JBJ8;REV__Q8NEG2;REV__F5H7J8;REV__C9JQZ6	E7EUU4;E7EX73;G5E9S1	68;66;63;20;19;5;3;2;2;2;2;2;2;2;2;2;2;2;2;2;1;1;1;1	68;66;63;20;19;5;3;2;2;2;2;2;2;2;2;2;2;2;2;2;1;1;1;1	0;0;0;0;0;0;0;0;0;0;0;0;0;0;0;0;0;0;0;0;0;0;0;0	Eukaryotic translation initiation factor 4 gamma 1	EIF4G1	;;	24	68	68	0	57	43	52	44	35	36	36	37	35	34	33	44	54	49	45	46	56	46	40	40	57	43	52	44	35	36	36	37	35	34	33	44	54	49	45	46	56	46
O75179;H0YM23;G5E964;E7EUV3;O75179-2;E7EWI7;O75179-4;B3KU50;B5MEE3;C9JRC1;O75179-5;O75179-3;H0YLQ3;H0YMS3	O75179;H0YM23;G5E964;E7EUV3;O75179-2;E7EWI7;O75179-4	17;17;17;17;17;13;13;6;5;5;5;5;4;2	9;9;9;9;9;8;8;5;1;1;1;1;1;0	9;9;9;9;9;8;8;5;1;1;1;1;1;0	Ankyrin repeat domain-containing protein 17	ANKRD17	;;;;;;	14	17	9	9	6	6	5	3	4	3	2	1	4	4	4	6	3	4	5	6	7	4	3	8	1	2	1	1	2	1	0	0	1	1	2	2	0	0	1	2	1	1
Q14493;H0YAE8;E7EUV9;F8W8D3;C9IY53;Q14493-2	Q14493;H0YAE8;E7EUV9;F8W8D3;C9IY53;Q14493-2	4;4;4;4;3;3	4;4;4;4;3;3	4;4;4;4;3;3	Histone RNA hairpin-binding protein	SLBP	;;;;;	6	4	4	4	1	2	2	1	0	0	0	0	0	0	0	0	0	2	0	0	0	1	0	0	1	2	2	1	0	0	0	0	0	0	0	0	0	2	0	0	0	1
P35637;E7EUX0;P35637-2;B4DR70;A6NMX6	P35637;E7EUX0;P35637-2;B4DR70;A6NMX6	9;9;9;8;5	9;9;9;8;5	7;7;7;6;3	RNA-binding protein FUS	FUS	;;;;	5	9	9	7	7	7	7	7	6	7	7	6	7	7	7	7	5	6	7	7	7	6	7	7	7	7	7	7	6	7	7	6	7	7	7	7	5	6	7	7	7	6
E7EVA0;C9JFC3;E9PGM5;P27816-4;B5MEG9;H0Y2V1;F8W9U4;B4DSQ1;P27816-3	E7EVA0;C9JFC3;E9PGM5;P27816-4	74;40;38;37;31;24;21;15;3	74;40;38;37;31;24;21;15;3	3;0;1;1;1;0;0;0;0	Microtubule-associated protein;Microtubule-associated protein 4	MAP4	;;;	9	74	74	3	58	53	48	48	54	52	50	52	53	52	52	57	60	48	51	52	63	48	48	50	58	53	48	48	54	52	50	52	53	52	52	57	60	48	51	52	63	48
E7EVJ5;E7EVF4;Q96F07-2;Q96F07;F5H583;E7EWA4;A8MUM2;E7EW33;H0YLJ5;H0YL39;E5RJW3;H0YNP0;E5RFQ0	E7EVJ5;E7EVF4;Q96F07-2;Q96F07;F5H583;E7EWA4;A8MUM2;E7EW33	32;32;32;31;31;31;28;27;2;2;1;1;1	12;12;12;12;12;12;11;11;0;0;0;0;0	12;12;12;12;12;12;11;11;0;0;0;0;0	Cytoplasmic FMR1-interacting protein 2	CYFIP2	;;;;;;;	13	32	12	12	23	15	16	16	13	12	13	9	12	15	16	16	14	15	15	14	25	17	11	15	5	3	3	3	3	2	3	2	1	4	3	4	1	2	2	2	7	4
Q08623;E7EVH9;F5H6B0;Q08623-3;E9PAV8	Q08623;E7EVH9;F5H6B0;Q08623-3;E9PAV8	1;1;1;1;1	1;1;1;1;1	1;1;1;1;1	Pseudouridine-5-phosphatase	HDHD1	;;;;	5	1	1	1	1	0	1	1	1	1	1	0	1	1	1	1	0	0	1	0	0	1	0	1	1	0	1	1	1	1	1	0	1	1	1	1	0	0	1	0	0	1
Q86SQ0;E7EVJ9;E9PGF6;G8JLD7;E9PFQ4;Q86SQ0-2;Q86SQ0-3	Q86SQ0;E7EVJ9;E9PGF6;G8JLD7;E9PFQ4;Q86SQ0-2;Q86SQ0-3	4;4;4;4;4;4;4	4;4;4;4;4;4;4	4;4;4;4;4;4;4	Pleckstrin homology-like domain family B member 2	PHLDB2	;;;;;;	7	4	4	4	1	1	0	0	0	0	0	0	0	0	0	0	0	0	1	1	1	0	0	0	1	1	0	0	0	0	0	0	0	0	0	0	0	0	1	1	1	0
O75376;E7EVK1;O75376-2;B4DJ25	O75376;E7EVK1;O75376-2;B4DJ25	2;2;2;1	1;1;1;1	1;1;1;1	Nuclear receptor corepressor 1	NCOR1	;;;	4	2	1	1	1	2	0	1	0	0	1	0	1	1	1	1	0	1	1	1	1	1	0	1	0	1	0	0	0	0	0	0	0	0	0	0	0	0	0	0	0	0
O60504;O60504-2;E7EVR4;E5RHI2;E5RJP2;H0YBA2;H0YB51;E5RH58;H0YAZ3;E5RIA0	O60504;O60504-2;E7EVR4;E5RHI2;E5RJP2;H0YBA2;H0YB51	13;13;13;10;8;8;7;5;5;4	13;13;13;10;8;8;7;5;5;4	13;13;13;10;8;8;7;5;5;4	Vinexin	SORBS3	;;;;;;	10	13	13	13	7	5	7	7	9	8	9	7	10	9	7	9	5	7	7	8	6	7	6	7	7	5	7	7	9	8	9	7	10	9	7	9	5	7	7	8	6	7
Q9BW92;Q5T5E9;E7EVR9;Q9H9V2	Q9BW92;Q5T5E9;E7EVR9;Q9H9V2	1;1;1;1	1;1;1;1	1;1;1;1	Threonine--tRNA ligase, mitochondrial	TARS2	;;;	4	1	1	1	0	0	1	0	0	0	0	0	0	0	0	0	0	0	0	0	0	0	0	0	0	0	1	0	0	0	0	0	0	0	0	0	0	0	0	0	0	0
P28340;E7EVW0;H0Y3D1	P28340;E7EVW0;H0Y3D1	24;24;16	24;24;16	24;24;16	DNA polymerase delta catalytic subunit	POLD1	;;	3	24	24	24	11	11	11	10	5	5	4	4	6	7	7	8	8	9	10	7	16	7	10	10	11	11	11	10	5	5	4	4	6	7	7	8	8	9	10	7	16	7
Q8WWY3;E7EVX8;E7ESA8;Q8WWY3-2;E7EU94;E7ESX0;E7EN72;Q8WWY3-3	Q8WWY3;E7EVX8;E7ESA8	10;10;6;4;3;3;3;3	10;10;6;4;3;3;3;3	10;10;6;4;3;3;3;3	U4/U6 small nuclear ribonucleoprotein Prp31	PRPF31	;;	8	10	10	10	6	6	4	5	3	3	2	0	2	3	3	3	3	5	4	4	7	2	5	5	6	6	4	5	3	3	2	0	2	3	3	3	3	5	4	4	7	2
Q9UM54-6;E7EW20;Q9UM54;Q9UM54-4;Q9UM54-1;Q5JVM0	Q9UM54-6;E7EW20;Q9UM54;Q9UM54-4;Q9UM54-1	30;30;29;29;29;2	1;1;0;0;0;0	1;1;0;0;0;0	Unconventional myosin-VI	MYO6	;;;;	6	30	1	1	8	11	11	9	1	2	0	1	5	4	7	9	8	9	10	10	17	11	10	10	1	0	1	1	0	0	0	0	0	0	0	1	0	1	1	1	1	1
Q13356;Q13356-2;E7EW80	Q13356;Q13356-2;E7EW80	3;3;3	3;3;3	3;3;3	Peptidyl-prolyl cis-trans isomerase-like 2	PPIL2	;;	3	3	3	3	0	2	1	1	0	0	0	0	0	0	0	1	0	0	0	1	2	1	1	1	0	2	1	1	0	0	0	0	0	0	0	1	0	0	0	1	2	1
O14656;E7EW96;O14656-2	O14656;E7EW96;O14656-2	2;2;1	2;2;1	2;2;1	Torsin-1A	TOR1A	;;	3	2	2	2	1	1	2	1	0	0	0	0	0	0	1	0	0	0	0	0	1	2	0	1	1	1	2	1	0	0	0	0	0	0	1	0	0	0	0	0	1	2
P16220;E7EWD7;P16220-2;Q03060-8;Q03060-6;F8W746;E9PAR2;Q03060-9;C9IYZ7;Q03060-21;C9JK96;G5E998;A8K6A1;A8K014;B4DRF9;A8MPQ2;Q5W1B0;E9PHM1;C9J4L5;B7Z7P1;C9JBT4;E7EWP8;F5H0V3;C9J896	P16220;E7EWD7;P16220-2;Q03060-8;Q03060-6;F8W746;E9PAR2;Q03060-9;C9IYZ7;Q03060-21;C9JK96;G5E998;A8K6A1;A8K014;B4DRF9;A8MPQ2;Q5W1B0;E9PHM1	3;3;3;2;2;2;2;2;2;2;2;2;2;2;2;2;2;2;1;1;1;1;1;1	1;1;1;0;0;0;0;0;0;0;0;0;0;0;0;0;0;0;1;1;1;1;1;1	1;1;1;0;0;0;0;0;0;0;0;0;0;0;0;0;0;0;1;1;1;1;1;1	Cyclic AMP-responsive element-binding protein 1;cAMP-responsive element modulator;Cyclic AMP-dependent transcription factor ATF-1	CREB1;CREM;ATF1	;;;;;;;;;;;;;;;;;	24	3	1	1	2	1	1	2	1	1	1	3	2	1	2	2	0	1	1	2	0	2	3	1	1	1	1	1	1	1	1	1	1	1	1	1	0	1	1	1	0	1
P36578;E7EWF1;B4DMJ2;B4DP82	P36578;E7EWF1;B4DMJ2	5;5;4;1	5;5;4;1	5;5;4;1	60S ribosomal protein L4	RPL4	;;	4	5	5	5	2	0	2	1	0	0	1	0	0	0	0	1	0	0	0	0	1	1	1	0	2	0	2	1	0	0	1	0	0	0	0	1	0	0	0	0	1	1
Q5T447;E7EWG7;Q5T447-2	Q5T447;E7EWG7;Q5T447-2	1;1;1	1;1;1	1;1;1	E3 ubiquitin-protein ligase HECTD3	HECTD3	;;	3	1	1	1	0	1	0	1	0	0	0	0	0	0	0	0	0	0	0	0	0	0	0	0	0	1	0	1	0	0	0	0	0	0	0	0	0	0	0	0	0	0
Q15596;E7EWM1	Q15596;E7EWM1	1;1	1;1	1;1	Nuclear receptor coactivator 2	NCOA2	;	2	1	1	1	0	0	0	0	0	0	0	0	0	0	0	0	0	0	0	0	1	0	0	0	0	0	0	0	0	0	0	0	0	0	0	0	0	0	0	0	1	0
E7EWN9;O14972;A8MTY9;B7Z6B1;A8MY26;B7Z606	E7EWN9;O14972;A8MTY9;B7Z6B1	3;2;2;2;1;1	3;2;2;2;1;1	2;2;2;2;1;1	Down syndrome critical region protein 3	DSCR3	;;;	6	3	3	2	3	0	0	0	0	0	0	1	1	0	1	1	0	0	0	0	2	0	0	0	3	0	0	0	0	0	0	1	1	0	1	1	0	0	0	0	2	0
P68036;E7EWS7;B4DDG1	P68036;E7EWS7;B4DDG1	7;7;6	7;7;6	7;7;6	Ubiquitin-conjugating enzyme E2 L3	UBE2L3	;;	3	7	7	7	6	3	3	3	4	5	4	3	3	2	3	3	5	3	3	4	6	4	3	3	6	3	3	3	4	5	4	3	3	2	3	3	5	3	3	4	6	4
E7EWV0;F2Z2F2;H0YAK8	E7EWV0;F2Z2F2;H0YAK8	8;8;7	1;1;0	1;1;0	Retinol-binding protein 1	RBP1	;;	3	8	1	1	7	7	7	7	8	8	8	7	7	7	5	6	7	8	8	7	7	7	6	7	0	1	0	0	1	1	1	1	0	1	1	1	0	1	1	0	0	0
Q9BTE1;E7EWW8	Q9BTE1;E7EWW8	3;3	3;3	3;3	Dynactin subunit 5	DCTN5	;	2	3	3	3	3	3	2	3	2	2	1	2	3	2	2	2	2	3	2	2	3	2	1	2	3	3	2	3	2	2	1	2	3	2	2	2	2	3	2	2	3	2
Q9Y6M9;E9PH64;E7EWZ0;E9PF49	Q9Y6M9;E9PH64;E7EWZ0;E9PF49	1;1;1;1	1;1;1;1	1;1;1;1	NADH dehydrogenase [ubiquinone] 1 beta subcomplex subunit 9	NDUFB9	;;;	4	1	1	1	0	1	0	0	0	0	0	0	0	0	0	0	0	0	0	0	1	0	0	0	0	1	0	0	0	0	0	0	0	0	0	0	0	0	0	0	1	0
P06756;E7EWZ6;P06756-2;B4DYQ7	P06756;E7EWZ6;P06756-2	31;31;31;12	31;31;31;12	31;31;31;12	Integrin alpha-V;Integrin alpha-V heavy chain;Integrin alpha-V light chain	ITGAV	;;	4	31	31	31	18	17	14	12	12	18	12	9	16	14	14	19	19	20	14	16	19	14	13	10	18	17	14	12	12	18	12	9	16	14	14	19	19	20	14	16	19	14
P60983;E7EWZ9;G3V4P8;O60234	P60983;E7EWZ9;G3V4P8	7;7;6;1	7;7;6;1	7;7;6;1	Glia maturation factor beta	GMFB	;;	4	7	7	7	4	5	5	4	6	4	4	4	5	5	5	5	6	5	4	4	6	4	3	4	4	5	5	4	6	4	4	4	5	5	5	5	6	5	4	4	6	4
Q05682-3;E7EX44;Q05682-2;A8K0X1;Q05682;E7EUR9;C9JEK3;Q7Z7B0;C9JE79;F8WE61;REV__H0YH95;REV__H0YEF9;REV__E9PJZ7;REV__Q13136-2;REV__Q13136;Q7Z7B0-3;Q7Z7B0-2	Q05682-3;E7EX44;Q05682-2;A8K0X1;Q05682	41;41;39;39;38;8;5;1;1;1;1;1;1;1;1;1;1	2;2;2;2;1;0;0;0;0;0;0;0;0;0;0;0;0	2;2;2;2;1;0;0;0;0;0;0;0;0;0;0;0;0	Caldesmon	CALD1	;;;;	17	41	2	2	34	30	33	31	30	33	30	27	28	26	31	34	33	31	30	33	35	29	30	30	2	0	1	1	1	1	1	1	1	0	2	2	0	1	1	1	1	0
Q9GZS1;Q9GZS1-2;E7EX70	Q9GZS1;Q9GZS1-2;E7EX70	1;1;1	1;1;1	1;1;1	DNA-directed RNA polymerase I subunit RPA49	POLR1E	;;	3	1	1	1	0	0	0	0	0	0	0	0	0	0	0	0	0	1	0	0	0	0	0	0	0	0	0	0	0	0	0	0	0	0	0	0	0	1	0	0	0	0
E9PAL9;Q9H857-2;Q9H857;C9JTZ6;Q9H857-3;Q9H857-4;C9J036	E9PAL9;Q9H857-2;Q9H857;C9JTZ6;Q9H857-3;Q9H857-4	13;12;12;12;11;10;2	13;12;12;12;11;10;2	13;12;12;12;11;10;2	5-nucleotidase domain-containing protein 2	NT5DC2	;;;;;	7	13	13	13	3	8	3	4	2	2	3	1	1	2	2	2	2	5	4	5	5	3	3	2	3	8	3	4	2	2	3	1	1	2	2	2	2	5	4	5	5	3
P49368;E9PAQ6;P49368-2;B4DUR8;E9PRC8;Q5SZX6;E9PM09;Q5SZX9;Q5SZW8;E9PQ35	P49368;E9PAQ6;P49368-2;B4DUR8	37;37;35;32;14;12;9;9;8;6	37;37;35;32;14;12;9;9;8;6	37;37;35;32;14;12;9;9;8;6	T-complex protein 1 subunit gamma	CCT3	;;;	10	37	37	37	25	23	20	25	26	25	26	22	26	22	23	25	27	24	27	27	28	26	24	25	25	23	20	25	26	25	26	22	26	22	23	25	27	24	27	27	28	26
P18754;P18754-2;E9PAT9;C9JW69;C9JRH2;C9JMJ4;C9J3R0;C9JQZ4	P18754;P18754-2;E9PAT9;C9JW69;C9JRH2;C9JMJ4;C9J3R0;C9JQZ4	10;10;10;9;7;7;7;7	10;10;10;9;7;7;7;7	10;10;10;9;7;7;7;7	Regulator of chromosome condensation	RCC1	;;;;;;;	8	10	10	10	7	4	5	5	2	2	2	2	2	2	3	5	3	3	3	5	6	4	6	5	7	4	5	5	2	2	2	2	2	2	3	5	3	3	3	5	6	4
Q8IY67-2;E9PAU2;Q8IY67;Q8IY67-3	Q8IY67-2;E9PAU2;Q8IY67;Q8IY67-3	4;4;3;2	4;4;3;2	4;4;3;2	Ribonucleoprotein PTB-binding 1	RAVER1	;;;	4	4	4	4	3	2	1	1	0	0	0	0	0	0	0	1	0	1	0	1	4	1	1	1	3	2	1	1	0	0	0	0	0	0	0	1	0	1	0	1	4	1
E9PAV3;F8VZJ2;H0YHX9;Q13765;F8VU71;F8W0W4;F8W1N5;F8VNW4;F8VZ58;Q9H009	E9PAV3;F8VZJ2;H0YHX9;Q13765;F8VU71;F8W0W4;F8W1N5;F8VNW4	7;7;7;7;7;6;4;4;2;1	7;7;7;7;7;6;4;4;2;1	6;6;6;6;6;5;3;3;1;0	Nascent polypeptide-associated complex subunit alpha, muscle-specific form;Nascent polypeptide-associated complex subunit alpha	NACA	;;;;;;;	10	7	7	6	5	6	4	5	5	6	5	5	4	6	4	5	5	6	6	5	7	7	6	5	5	6	4	5	5	6	5	5	4	6	4	5	5	6	6	5	7	7
Q9NSB8;Q9NSB8-2;Q86YM7;F8W826;E9PAZ1;Q86YM7-3;Q86YM7-2	Q9NSB8;Q9NSB8-2;Q86YM7;F8W826;E9PAZ1;Q86YM7-3;Q86YM7-2	2;2;2;2;2;2;2	1;1;1;1;1;1;1	1;1;1;1;1;1;1	Homer protein homolog 2;Homer protein homolog 1	HOMER2;HOMER1	;;;;;;	7	2	1	1	0	1	0	0	1	0	0	0	1	0	1	0	0	0	0	0	0	1	0	0	0	0	0	0	1	0	0	0	1	0	1	0	0	0	0	0	0	1
Q96HR8;E9PAZ2	Q96HR8;E9PAZ2	1;1	1;1	1;1	H/ACA ribonucleoprotein complex non-core subunit NAF1	NAF1	;	2	1	1	1	0	1	0	0	0	0	0	0	0	0	0	0	1	0	0	1	0	0	0	0	0	1	0	0	0	0	0	0	0	0	0	0	1	0	0	1	0	0
P78346;E9PFP4;E9PB02;Q5VU10;Q5VU11;C9JJX7	P78346;E9PFP4;E9PB02;Q5VU10;Q5VU11;C9JJX7	5;5;5;4;4;4	5;5;5;4;4;4	5;5;5;4;4;4	Ribonuclease P protein subunit p30	RPP30	;;;;;	6	5	5	5	4	4	4	2	3	3	1	1	4	4	4	3	4	3	3	1	4	4	1	2	4	4	4	2	3	3	1	1	4	4	4	3	4	3	3	1	4	4
O00330;E9PB14;H0YD97;E9PBP7;E9PLU0;E9PRI6	O00330;E9PB14;H0YD97	15;15;9;7;4;4	15;15;9;7;4;4	15;15;9;7;4;4	Pyruvate dehydrogenase protein X component, mitochondrial	PDHX	;;	6	15	15	15	12	9	9	8	11	12	9	9	10	9	9	11	8	11	7	9	13	10	7	8	12	9	9	8	11	12	9	9	10	9	9	11	8	11	7	9	13	10
Q08722;Q08722-3;E9PB22;Q08722-2;Q08722-4	Q08722;Q08722-3;E9PB22;Q08722-2;Q08722-4	4;4;4;4;4	4;4;4;4;4	4;4;4;4;4	Leukocyte surface antigen CD47	CD47	;;;;	5	4	4	4	2	3	2	2	3	3	3	3	2	3	3	3	2	3	3	3	3	2	2	3	2	3	2	2	3	3	3	3	2	3	3	3	2	3	3	3	3	2
Q86V81;E9PB61	Q86V81;E9PB61	7;7	7;7	7;7	THO complex subunit 4	ALYREF	;	2	7	7	7	3	2	2	2	3	4	3	4	3	4	3	3	4	4	4	4	2	2	3	3	3	2	2	2	3	4	3	4	3	4	3	3	4	4	4	4	2	2
O00139;O00139-2;O00139-1;E9PB70;O00139-4;D6R9M0;H0Y5Z9	O00139;O00139-2;O00139-1;E9PB70;O00139-4	9;9;9;9;9;4;1	7;7;7;7;7;4;0	7;7;7;7;7;4;0	Kinesin-like protein KIF2A	KIF2A	;;;;	7	9	7	7	2	3	3	1	1	0	0	0	1	1	1	0	2	2	3	3	3	1	4	3	0	1	1	1	0	0	0	0	0	0	0	0	1	0	1	1	2	1
Q6Y7W6;E9PBB0;Q6Y7W6-3;A6H8W4;E9PC50;E7ESB6;F5H3C2;C9JHW1;C9JH18;C9JH78;F8WCD5;C9JPV7;C9JXQ0;C9J0V6;C9JHT0;C9JRZ2;C9IYH5;C9J7G1;B8ZZD2;C9JBZ3;C9J1A6;C9JW88;C9JZC0	Q6Y7W6;E9PBB0;Q6Y7W6-3;A6H8W4;E9PC50;E7ESB6	34;34;33;32;21;17;13;12;5;2;2;2;2;2;2;2;2;2;2;1;1;1;1	33;33;32;31;20;16;13;12;5;2;2;2;2;2;2;2;2;2;2;1;1;1;1	33;33;32;31;20;16;13;12;5;2;2;2;2;2;2;2;2;2;2;1;1;1;1	PERQ amino acid-rich with GYF domain-containing protein 2	GIGYF2	;;;;;	23	34	33	33	18	17	17	17	16	15	15	9	19	17	16	18	13	20	19	16	21	15	19	14	18	16	16	16	15	15	15	9	18	16	15	17	13	19	18	15	20	15
P40855;Q5QNY5;E9PBB3;P40855-5;B7Z6I5;E9PS71;B7Z8B3;H0YJ60;H0YDY4	P40855;Q5QNY5;E9PBB3;P40855-5;B7Z6I5;E9PS71;B7Z8B3;H0YJ60	10;10;10;8;7;5;5;5;3	10;10;10;8;7;5;5;5;3	7;7;7;5;4;5;5;2;0	Peroxisomal biogenesis factor 19	PEX19	;;;;;;;	9	10	10	7	7	5	6	6	7	7	8	9	7	6	7	7	8	7	7	8	8	8	7	8	7	5	6	6	7	7	8	9	7	6	7	7	8	7	7	8	8	8
Q86Y82;E9PBB7;B1AJQ6	Q86Y82;E9PBB7;B1AJQ6	9;9;8	9;9;8	9;9;8	Syntaxin-12	STX12	;;	3	9	9	9	5	2	2	1	3	4	5	4	2	5	2	6	1	4	3	4	5	4	4	3	5	2	2	1	3	4	5	4	2	5	2	6	1	4	3	4	5	4
O60762;Q5QPK2;H0Y368;E9PBD4;E9PHH5;Q5QPJ9	O60762;Q5QPK2;H0Y368;E9PBD4;E9PHH5	8;8;8;8;6;3	8;8;8;8;6;3	8;8;8;8;6;3	Dolichol-phosphate mannosyltransferase subunit 1	DPM1	;;;;	6	8	8	8	6	4	5	5	0	0	0	0	1	3	3	2	4	4	5	5	8	5	6	5	6	4	5	5	0	0	0	0	1	3	3	2	4	4	5	5	8	5
Q9NZM3;E9PBE9;Q9NZM3-2;E7EUQ1;Q9NZM3-4;Q9NZM3-3;E7EPJ2;C9JP63	Q9NZM3;E9PBE9;Q9NZM3-2;E7EUQ1;Q9NZM3-4;Q9NZM3-3	9;9;9;8;8;8;2;2	7;7;7;7;7;7;1;1	7;7;7;7;7;7;1;1	Intersectin-2	ITSN2	;;;;;	8	9	7	7	3	4	3	4	1	1	1	0	0	2	1	2	1	3	2	2	4	4	2	2	2	3	1	2	0	0	0	0	0	0	0	1	0	2	1	1	2	2
E9PBL4	E9PBL4	9	1	1				1	9	1	1	4	3	3	2	4	4	4	3	4	2	2	2	5	3	5	2	5	2	3	2	0	0	0	0	1	0	0	0	0	0	0	0	0	0	0	0	0	0
P09668;E9PBP2;E9PKT6	P09668;E9PBP2;E9PKT6	2;2;1	2;2;1	2;2;1	Pro-cathepsin H;Cathepsin H mini chain;Cathepsin H;Cathepsin H heavy chain;Cathepsin H light chain	CTSH	;;	3	2	2	2	1	1	1	2	1	2	1	2	2	1	2	2	0	0	0	1	1	1	1	1	1	1	1	2	1	2	1	2	2	1	2	2	0	0	0	1	1	1
P29590;P29590-4;P29590-2;P29590-3;P29590-14;P29590-8;P29590-11;P29590-10;H2N333;E9PBR7;P29590-12;P29590-5;P29590-9;P29590-13	P29590;P29590-4;P29590-2;P29590-3;P29590-14;P29590-8;P29590-11;P29590-10;H2N333;E9PBR7;P29590-12;P29590-5;P29590-9;P29590-13	3;3;3;3;3;3;3;3;3;3;3;3;3;3	3;3;3;3;3;3;3;3;3;3;3;3;3;3	3;3;3;3;3;3;3;3;3;3;3;3;3;3	Protein PML	PML	;;;;;;;;;;;;;	14	3	3	3	1	1	1	2	0	1	0	0	1	0	1	1	0	0	0	0	1	0	1	1	1	1	1	2	0	1	0	0	1	0	1	1	0	0	0	0	1	0
Q96B97;Q96B97-2;Q5JPT2;E9PC08;Q5JPT4;B7Z6E8;Q5VSN0;Q5JPT1	Q96B97;Q96B97-2;Q5JPT2;E9PC08;Q5JPT4;B7Z6E8	21;21;21;21;21;19;9;2	21;21;21;21;21;19;9;2	21;21;21;21;21;19;9;2	SH3 domain-containing kinase-binding protein 1	SH3KBP1	;;;;;	8	21	21	21	12	9	10	11	11	9	8	9	13	10	12	14	8	10	14	10	10	10	11	9	12	9	10	11	11	9	8	9	13	10	12	14	8	10	14	10	10	10
Q53H12;E9PG39;E9PC15	Q53H12;E9PG39;E9PC15	1;1;1	1;1;1	1;1;1	Acylglycerol kinase, mitochondrial	AGK	;;	3	1	1	1	1	0	0	0	0	0	0	0	0	0	0	0	0	0	0	0	1	0	0	0	1	0	0	0	0	0	0	0	0	0	0	0	0	0	0	0	1	0
E9PC67;Q5STZ8	E9PC67;Q5STZ8	13;10	1;1	1;1		ABCF1	;	2	13	1	1	9	8	10	9	2	4	4	4	3	5	3	6	6	10	10	9	8	11	11	9	1	1	1	1	1	1	1	1	0	1	0	1	0	1	1	1	1	1
P27701;E9PC70	P27701;E9PC70	1;1	1;1	1;1	CD82 antigen	CD82	;	2	1	1	1	1	1	1	0	1	1	1	1	1	1	0	1	0	0	0	1	1	1	0	1	1	1	1	0	1	1	1	1	1	1	0	1	0	0	0	1	1	1
Q13144;E9PC74;C9JRD9;H0YGE6	Q13144;E9PC74	10;10;3;1	10;10;3;1	10;10;3;1	Translation initiation factor eIF-2B subunit epsilon	EIF2B5	;	4	10	10	10	4	4	4	2	3	2	2	1	2	2	3	3	3	1	2	2	7	4	3	1	4	4	4	2	3	2	2	1	2	2	3	3	3	1	2	2	7	4
P19525;E9PC80;Q05CP4;F8WBH4;C9JZT2	P19525;E9PC80;Q05CP4	7;7;4;2;2	7;7;4;2;2	7;7;4;2;2	Interferon-induced, double-stranded RNA-activated protein kinase	EIF2AK2	;;	5	7	7	7	4	3	2	2	1	2	2	1	1	2	2	1	1	3	4	3	4	2	4	2	4	3	2	2	1	2	2	1	1	2	2	1	1	3	4	3	4	2
P24821;E9PC84;P24821-4;E7EVS8;F5H7V9;P24821-6;P24821-5;P24821-2;P24821-3	P24821;E9PC84;P24821-4;E7EVS8;F5H7V9;P24821-6;P24821-5;P24821-2;P24821-3	2;2;2;1;1;1;1;1;1	2;2;2;1;1;1;1;1;1	2;2;2;1;1;1;1;1;1	Tenascin	TNC	;;;;;;;;	9	2	2	2	1	1	1	0	0	0	0	0	0	0	0	0	0	0	0	0	1	1	0	1	1	1	1	0	0	0	0	0	0	0	0	0	0	0	0	0	1	1
Q8TEU7;E9PCH4;E7EWD4;A3KN82;Q8TEU7-3	Q8TEU7;E9PCH4;E7EWD4;A3KN82;Q8TEU7-3	3;3;2;2;2	3;3;2;2;2	3;3;2;2;2	Rap guanine nucleotide exchange factor 6	RAPGEF6	;;;;	5	3	3	3	0	2	0	0	0	0	0	0	0	0	0	1	0	0	0	1	0	1	0	0	0	2	0	0	0	0	0	0	0	0	0	1	0	0	0	1	0	1
P08243;E9PCI3;E9PCX6;F8WEJ5;C9J057;C9JT45;C9JM09;C9JLN6	P08243;E9PCI3;E9PCX6;F8WEJ5	24;24;23;13;8;5;3;1	24;24;23;13;8;5;3;1	24;24;23;13;8;5;3;1	Asparagine synthetase [glutamine-hydrolyzing]	ASNS	;;;	8	24	24	24	20	18	16	19	13	16	17	12	13	10	13	15	19	14	17	19	21	17	20	17	20	18	16	19	13	16	17	12	13	10	13	15	19	14	17	19	21	17
P14324;E9PCI9	P14324;E9PCI9	10;10	10;10	10;10	Farnesyl pyrophosphate synthase	FDPS	;	2	10	10	10	8	5	6	5	5	6	6	7	7	5	5	8	6	9	9	7	9	7	7	6	8	5	6	5	5	6	6	7	7	5	5	8	6	9	9	7	9	7
Q14671;Q14671-2;H0YEH2;Q5T1Z4;Q5T1Z8;E9PCJ0;E7EWT3;B4DG92;F5H3Q8;E9PR38;F8WBG3;H0YDK8;H0YC97;E9PMX1;H0YDC5	Q14671;Q14671-2;H0YEH2;Q5T1Z4;Q5T1Z8;E9PCJ0;E7EWT3;B4DG92;F5H3Q8;E9PR38	14;14;14;14;14;14;11;11;10;7;5;4;3;1;1	14;14;14;14;14;14;11;11;10;7;5;4;3;1;1	10;10;10;10;10;10;7;7;10;3;1;0;0;1;0	Pumilio homolog 1	PUM1	;;;;;;;;;	15	14	14	10	4	5	6	7	3	2	4	2	4	3	3	7	2	4	3	4	5	6	6	4	4	5	6	7	3	2	4	2	4	3	3	7	2	4	3	4	5	6
Q9UJX5;E9PCR4;Q9UJX5-2;D6RFM7;D6RAP6	Q9UJX5;E9PCR4;Q9UJX5-2	5;5;3;1;1	5;5;3;1;1	5;5;3;1;1	Anaphase-promoting complex subunit 4	ANAPC4	;;	5	5	5	5	2	0	0	0	0	0	0	0	0	0	0	0	0	1	1	0	3	0	0	0	2	0	0	0	0	0	0	0	0	0	0	0	0	1	1	0	3	0
Q02218;F5H801;E9PDF2;E9PCR7;Q02218-2;E9PFG7;Q96DD3;C9J4G7	Q02218;F5H801;E9PDF2;E9PCR7;Q02218-2;E9PFG7	21;21;21;21;21;17;8;3	21;21;21;21;21;17;8;3	14;14;14;14;14;11;5;2	2-oxoglutarate dehydrogenase, mitochondrial	OGDH	;;;;;	8	21	21	14	10	6	6	9	0	1	1	0	4	3	3	1	4	5	6	8	10	11	7	7	10	6	6	9	0	1	1	0	4	3	3	1	4	5	6	8	10	11
Q96RT1;Q96RT1-7;Q96RT1-5;Q96RT1-3;Q96RT1-2;E9PCR8;Q96RT1-6;Q96RT1-4;E7EQW9;B4DIP2	Q96RT1;Q96RT1-7;Q96RT1-5;Q96RT1-3;Q96RT1-2;E9PCR8;Q96RT1-6;Q96RT1-4;E7EQW9	29;29;29;29;29;29;28;28;28;5	29;29;29;29;29;29;28;28;28;5	29;29;29;29;29;29;28;28;28;5	Protein LAP2	ERBB2IP	;;;;;;;;	10	29	29	29	16	13	15	11	11	9	8	8	8	14	11	15	4	12	13	14	16	13	11	12	16	13	15	11	11	9	8	8	8	14	11	15	4	12	13	14	16	13
P12107;P12107-2;E9PCU0;P12107-3;F5H5Z5;C9JMN2;P25940	P12107;P12107-2;E9PCU0;P12107-3	13;13;13;13;6;4;1	9;9;9;9;3;4;0	9;9;9;9;3;4;0	Collagen alpha-1(XI) chain	COL11A1	;;;	7	13	9	9	1	4	2	1	2	4	1	2	7	3	4	5	2	1	2	2	5	2	1	1	0	3	1	1	1	3	1	1	3	2	3	3	1	1	1	0	3	2
Q9NSC5;E9PCW9;Q9NSC5-2;Q9NSC5-4;Q9NSC5-3	Q9NSC5;E9PCW9;Q9NSC5-2;Q9NSC5-4;Q9NSC5-3	4;4;4;3;3	4;4;4;3;3	3;3;3;2;2	Homer protein homolog 3	HOMER3	;;;;	5	4	4	3	1	1	1	0	0	0	0	0	1	0	0	0	0	1	0	0	1	0	1	0	1	1	1	0	0	0	0	0	1	0	0	0	0	1	0	0	1	0
H0YKT5;F8W964;E9PD64;Q04726;Q04726-2;H0YNT2;H0YKN8;H0YL70;H0YLI3;B4E2W3;H0YNI7;Q04727;Q04724;B3KQ29;G8JLG4;F8W9R0;Q04727-2;F8W6T6;Q04727-3;Q04725;B4DE62;B4E345;E9PEV7;F8WCH2	H0YKT5;F8W964;E9PD64;Q04726;Q04726-2;H0YNT2;H0YKN8;H0YL70;H0YLI3;B4E2W3	13;13;13;12;12;12;12;12;10;7;6;4;4;4;4;4;4;4;4;3;3;3;3;1	13;13;13;12;12;12;12;12;10;7;6;4;4;4;4;4;4;4;4;3;3;3;3;1	1;1;1;1;1;1;1;1;1;1;0;0;0;0;0;0;0;0;0;0;0;0;0;0	Transducin-like enhancer protein 3	TLE3	;;;;;;;;;	24	13	13	1	7	5	7	6	9	7	6	4	6	8	7	9	5	8	6	5	7	8	6	5	7	5	7	6	9	7	6	4	6	8	7	9	5	8	6	5	7	8
Q8NI22;Q68D61;E9PD95	Q8NI22;Q68D61;E9PD95	3;3;3	3;3;3	3;3;3	Multiple coagulation factor deficiency protein 2	MCFD2	;;	3	3	3	3	2	2	2	2	2	2	2	2	2	2	2	2	2	2	2	2	3	2	2	2	2	2	2	2	2	2	2	2	2	2	2	2	2	2	2	2	3	2
O43795;E9PDF6;O43795-2;E7EQD9;E9PHK2;E7EPB4;Q9UBC5;C9JYW1;C9K0I9;C9JUP5;G3V342;F5GWY8	O43795;E9PDF6;O43795-2	12;12;12;4;4;4;2;2;1;1;1;1	12;12;12;4;4;4;2;2;1;1;1;1	12;12;12;4;4;4;2;2;1;1;1;1	Unconventional myosin-Ib	MYO1B	;;	12	12	12	12	6	3	4	5	0	0	0	0	0	0	0	1	1	4	5	1	6	2	2	3	6	3	4	5	0	0	0	0	0	0	0	1	1	4	5	1	6	2
Q9NNW5;E9PDU5;E9PBK6;C9K020	Q9NNW5;E9PDU5;E9PBK6	5;5;3;1	5;5;3;1	5;5;3;1	WD repeat-containing protein 6	WDR6	;;	4	5	5	5	1	2	1	1	0	0	0	0	0	0	0	1	0	0	2	0	2	2	1	0	1	2	1	1	0	0	0	0	0	0	0	1	0	0	2	0	2	2
P32929;E9PDV0;P32929-2	P32929;E9PDV0;P32929-2	12;12;11	12;12;11	12;12;11	Cystathionine gamma-lyase	CTH	;;	3	12	12	12	5	6	4	3	8	7	7	5	7	8	7	10	2	5	4	4	7	5	4	5	5	6	4	3	8	7	7	5	7	8	7	10	2	5	4	4	7	5
Q9Y2R5;E9PE17	Q9Y2R5;E9PE17	1;1	1;1	1;1	28S ribosomal protein S17, mitochondrial	MRPS17	;	2	1	1	1	1	0	1	0	0	0	0	0	1	1	1	1	0	0	0	0	1	0	0	0	1	0	1	0	0	0	0	0	1	1	1	1	0	0	0	0	1	0
Q9BZF1;F8VUA7;F8VQX7;F5H7T2;E9PE68;Q9BZF1-2;F8VVD3;F8VVE7;F8VZ43;E9PH14;E7EP03	Q9BZF1;F8VUA7;F8VQX7;F5H7T2;E9PE68;Q9BZF1-2	5;5;5;5;5;5;1;1;1;1;1	5;5;5;5;5;5;1;1;1;1;1	4;4;4;4;4;4;1;1;1;0;0	Oxysterol-binding protein-related protein 8;Oxysterol-binding protein	OSBPL8	;;;;;	11	5	5	4	2	1	0	0	0	0	0	0	0	0	0	0	0	1	1	1	5	0	2	0	2	1	0	0	0	0	0	0	0	0	0	0	0	1	1	1	5	0
P16219;E9PE82	P16219;E9PE82	3;3	3;3	3;3	Short-chain specific acyl-CoA dehydrogenase, mitochondrial	ACADS	;	2	3	3	3	0	1	1	1	1	1	1	0	1	1	0	0	0	0	1	1	1	1	1	2	0	1	1	1	1	1	1	0	1	1	0	0	0	0	1	1	1	1
E9PEB9;Q03001;E7ERU2;E9PHM6;F8W9J4;E7ERU0;Q03001-8;F6QMI7;E7ETB9;F5H5R6;Q03001-9;Q03001-13;Q5T0V7;Q03001-3;Q6P0N6;H0YC82;Q03001-10;O15169;O15169-2;Q03001-11	E9PEB9;Q03001;E7ERU2;E9PHM6;F8W9J4;E7ERU0;Q03001-8	37;36;36;35;35;34;33;9;6;5;5;4;4;3;3;2;2;1;1;1	32;31;31;30;30;29;28;8;5;5;4;4;4;3;3;2;2;0;0;1	32;31;31;30;30;29;28;8;5;5;4;4;4;3;3;2;2;0;0;1	Dystonin	DST	;;;;;;	20	37	32	32	11	11	5	5	2	1	3	1	0	0	3	2	3	5	7	5	15	3	5	7	9	9	4	4	1	1	1	0	0	0	2	2	2	3	5	4	11	1
P48449;E9PEI9;G5E9Q9;C9J315	P48449;E9PEI9;G5E9Q9	21;21;18;9	21;21;18;9	21;21;18;9	Lanosterol synthase	LSS	;;	4	21	21	21	16	15	11	14	9	10	9	8	11	10	12	13	14	11	12	12	18	11	12	13	16	15	11	14	9	10	9	8	11	10	12	13	14	11	12	12	18	11
Q9BVJ6;F8WD00;E9PEL7;Q5TAP6;Q9BVJ6-2	Q9BVJ6;F8WD00;E9PEL7;Q5TAP6;Q9BVJ6-2	2;2;2;1;1	2;2;2;1;1	2;2;2;1;1	U3 small nucleolar RNA-associated protein 14 homolog A;U3 small nucleolar RNA-associated protein 14 homolog C	UTP14A;UTP14C	;;;;	5	2	2	2	2	0	0	0	0	0	0	0	0	0	0	0	0	0	0	0	2	0	0	0	2	0	0	0	0	0	0	0	0	0	0	0	0	0	0	0	2	0
Q9UNP9;E9PEQ1;E9PKY5;Q9UNP9-2;Q5TGA3;E9PEQ6;E9PIB0;E9PK21	Q9UNP9;E9PEQ1;E9PKY5;Q9UNP9-2;Q5TGA3;E9PEQ6	10;10;9;9;9;8;4;3	10;10;9;9;9;8;4;3	9;9;8;8;8;7;4;3	Peptidyl-prolyl cis-trans isomerase E;Peptidyl-prolyl cis-trans isomerase	PPIE	;;;;;	8	10	10	9	5	5	5	1	2	4	5	4	1	3	3	6	4	4	5	6	6	6	6	1	5	5	5	1	2	4	5	4	1	3	3	6	4	4	5	6	6	6
O75915;E9PER8;F8WF90;C9JQU6;F8WF33;B4DWQ6	O75915;E9PER8	5;5;2;2;2;2	5;5;2;2;2;2	5;5;2;2;2;2	PRA1 family protein 3	ARL6IP5	;	6	5	5	5	5	3	1	2	2	3	4	3	2	2	2	4	4	1	3	3	4	2	4	2	5	3	1	2	2	3	4	3	2	2	2	4	4	1	3	3	4	2
P50897;E9PES1;B4DWU3;E9PMG2;P50897-2;Q5T0S4;E9PP28;E9PK48;E9PSE5	P50897;E9PES1;B4DWU3;E9PMG2;P50897-2;Q5T0S4	6;6;5;5;4;3;2;2;1	6;6;5;5;4;3;2;2;1	6;6;5;5;4;3;2;2;1	Palmitoyl-protein thioesterase 1	PPT1	;;;;;	9	6	6	6	5	3	5	3	3	3	2	3	3	2	2	3	5	4	6	5	5	5	4	4	5	3	5	3	3	3	2	3	3	2	2	3	5	4	6	5	5	5
Q9Y496;F5H1C2;E9PES4;Q05CT3;C9J9X2	Q9Y496;F5H1C2;E9PES4;Q05CT3	12;12;12;6;1	10;10;10;4;1	10;10;10;4;1	Kinesin-like protein KIF3A;Kinesin-like protein	KIF3A	;;;	5	12	10	10	4	6	5	5	1	1	0	1	1	1	1	1	3	5	4	4	4	3	8	5	2	5	4	3	0	0	0	0	0	0	0	0	1	3	2	2	3	1
P09622;F5H4I0;E9PEX6;B4DHG0;B4DT69;F8WDM5;F2Z2E3	P09622;F5H4I0;E9PEX6;B4DHG0;B4DT69	16;16;16;14;13;2;2	16;16;16;14;13;2;2	16;16;16;14;13;2;2	Dihydrolipoyl dehydrogenase, mitochondrial;Dihydrolipoyl dehydrogenase	DLD	;;;;	7	16	16	16	14	13	10	12	12	11	12	12	11	10	9	12	14	11	11	12	14	11	11	10	14	13	10	12	12	11	12	12	11	10	9	12	14	11	11	12	14	11
Q16836;E9PF18;Q16836-2	Q16836;E9PF18;Q16836-2	9;9;9	9;9;9	9;9;9	Hydroxyacyl-coenzyme A dehydrogenase, mitochondrial	HADH	;;	3	9	9	9	8	4	6	5	3	3	1	2	2	3	1	3	5	6	6	7	7	6	4	6	8	4	6	5	3	3	1	2	2	3	1	3	5	6	6	7	7	6
P49754;P49754-2;E9PF36	P49754;P49754-2;E9PF36	2;2;2	2;2;2	2;2;2	Vacuolar protein sorting-associated protein 41 homolog	VPS41	;;	3	2	2	2	0	1	1	1	0	0	1	0	0	0	0	0	0	0	0	0	1	0	0	1	0	1	1	1	0	0	1	0	0	0	0	0	0	0	0	0	1	0
Q9HBL0;E9PGF5;E9PF55;Q59G71;E7ERH1	Q9HBL0;E9PGF5;E9PF55;Q59G71	4;4;4;3;1	4;4;4;3;1	4;4;4;3;1	Tensin-1	TNS1	;;;	5	4	4	4	1	1	2	2	0	0	0	0	0	0	0	0	0	2	1	1	1	1	1	1	1	1	2	2	0	0	0	0	0	0	0	0	0	2	1	1	1	1
Q8IWZ3;E9PF56;Q8IWZ3-4;Q8IWZ2;Q8TEF1;E9PDP5;Q8IWZ3-5;Q8IWZ3-2;H0Y4P6;Q8IWZ3-3;E7ETA2;H0Y785;H0Y472;D6RHC4;E7ET58;F6WFL0;H0Y7Y3;F5GZ24	Q8IWZ3;E9PF56;Q8IWZ3-4;Q8IWZ2;Q8TEF1;E9PDP5	21;21;21;21;15;15;9;9;7;7;6;6;6;5;5;5;5;4	21;21;21;21;15;15;9;9;7;7;6;6;6;5;5;5;5;4	13;13;13;13;8;8;5;5;5;5;3;5;5;4;2;4;4;3	Ankyrin repeat and KH domain-containing protein 1	ANKHD1;FLJ00246	;;;;;	18	21	21	13	8	10	7	4	3	2	2	2	3	4	2	5	4	7	8	5	11	5	4	8	8	10	7	4	3	2	2	2	3	4	2	5	4	7	8	5	11	5
Q9Y282;H0Y621;H0Y5K5;E9PFA8;Q9Y282-2;Q9Y282-3;A6PVJ2	Q9Y282;H0Y621;H0Y5K5;E9PFA8;Q9Y282-2;Q9Y282-3;A6PVJ2	2;2;2;2;2;2;1	2;2;2;2;2;2;1	2;2;2;2;2;2;1	Endoplasmic reticulum-Golgi intermediate compartment protein 3	ERGIC3	;;;;;;	7	2	2	2	2	2	1	1	1	1	1	2	1	1	1	2	2	1	1	1	2	1	2	1	2	2	1	1	1	1	1	2	1	1	1	2	2	1	1	1	2	1
Q9H4A5;F5H4M3;Q5T5I6;E9PFK1	Q9H4A5;F5H4M3;Q5T5I6;E9PFK1	3;3;3;3	3;3;3;3	3;3;3;3	Golgi phosphoprotein 3-like	GOLPH3L	;;;	4	3	3	3	0	2	0	1	0	0	0	0	0	0	0	0	0	0	0	0	0	0	1	0	0	2	0	1	0	0	0	0	0	0	0	0	0	0	0	0	0	0
Q14738;E9PFR3;F5GYS1;Q14738-2;H0Y8C4;Q14738-3;H0YJ49;H0YJ35	Q14738;E9PFR3;F5GYS1;Q14738-2;H0Y8C4;Q14738-3	18;18;17;16;15;14;2;1	18;18;17;16;15;14;2;1	14;14;13;12;11;10;0;0	Serine/threonine-protein phosphatase 2A 56 kDa regulatory subunit delta isoform	PPP2R5D	;;;;;	8	18	18	14	13	12	10	9	3	3	2	1	4	6	5	7	7	12	8	8	12	9	8	8	13	12	10	9	3	3	2	1	4	6	5	7	7	12	8	8	12	9
O14682;E9PFU0	O14682;E9PFU0	1;1	1;1	1;1	Ectoderm-neural cortex protein 1	ENC1	;	2	1	1	1	1	1	1	1	0	0	0	0	0	0	0	0	0	1	0	1	1	1	0	1	1	1	1	1	0	0	0	0	0	0	0	0	0	1	0	1	1	1
Q13308;E9PFZ5;Q13308-4;Q13308-2;Q13308-3;F8W9X8;Q13308-5;H0Y8F1;C9JQR6;Q86X91;B7Z471;F8WDG7;C9J9E8	Q13308;E9PFZ5;Q13308-4;Q13308-2;Q13308-3;F8W9X8;Q13308-5	25;25;24;24;20;14;14;12;10;8;7;5;3	25;25;24;24;20;14;14;12;10;8;7;5;3	25;25;24;24;20;14;14;12;10;8;7;5;3	Inactive tyrosine-protein kinase 7	PTK7	;;;;;;	13	25	25	25	19	20	17	13	15	18	16	18	13	17	12	15	16	18	17	15	20	17	15	13	19	20	17	13	15	18	16	18	13	17	12	15	16	18	17	15	20	17
Q13427;E9PG73	Q13427;E9PG73	1;1	1;1	1;1	Peptidyl-prolyl cis-trans isomerase G	PPIG	;	2	1	1	1	1	0	1	1	1	0	1	1	0	1	1	1	0	1	1	0	1	0	0	1	1	0	1	1	1	0	1	1	0	1	1	1	0	1	1	0	1	0
Q92870;E9PG87;Q92870-2;H0YAJ5;G5E9Y1;B4DSL4;D6RB55	Q92870;E9PG87;Q92870-2;H0YAJ5;G5E9Y1	5;5;3;3;3;2;1	5;5;3;3;3;2;1	5;5;3;3;3;2;1	Amyloid beta A4 precursor protein-binding family B member 2	APBB2	;;;;	7	5	5	5	0	1	1	1	1	1	2	2	1	2	2	2	0	0	2	0	2	1	1	0	0	1	1	1	1	1	2	2	1	2	2	2	0	0	2	0	2	1
P78559;E9PGC8;P78559-2;Q504X9	P78559;E9PGC8;P78559-2	60;60;60;7	59;59;59;7	59;59;59;7	Microtubule-associated protein 1A;MAP1A heavy chain;MAP1 light chain LC2	MAP1A	;;	4	60	59	59	32	30	22	31	27	34	27	32	31	26	30	40	19	30	28	28	34	28	26	28	31	29	21	30	26	33	26	31	30	25	29	39	18	29	27	27	33	27
Q9UI12;E9PGE6;G3V126;Q9UI12-2;H0YB41;E5RK31;E5RJG1;E5RG49;E5RHH0;E5RFZ9	Q9UI12;E9PGE6;G3V126;Q9UI12-2	9;9;8;8;2;1;1;1;1;1	9;9;8;8;2;1;1;1;1;1	9;9;8;8;2;1;1;1;1;1	V-type proton ATPase subunit H	ATP6V1H	;;;	10	9	9	9	0	4	2	2	1	0	1	0	0	0	1	1	2	1	0	0	5	3	0	3	0	4	2	2	1	0	1	0	0	0	1	1	2	1	0	0	5	3
O60502;E9PGF9;O60502-2;O60502-3;B4DYV7	O60502;E9PGF9;O60502-2;O60502-3	22;22;21;13;1	22;22;21;13;1	22;22;21;13;1	Protein O-GlcNAcase	MGEA5	;;;	5	22	22	22	14	13	11	13	6	6	8	4	8	10	10	9	12	12	10	10	16	16	11	11	14	13	11	13	6	6	8	4	8	10	10	9	12	12	10	10	16	16
Q9BQ52;G5E9D5;E9PGJ0;B4DPL9;E7ES68;Q9BQ52-3;Q9BQ52-2	Q9BQ52;G5E9D5;E9PGJ0;B4DPL9;E7ES68;Q9BQ52-3	22;22;22;20;17;14;10	22;22;22;20;17;14;10	22;22;22;20;17;14;10	Zinc phosphodiesterase ELAC protein 2	ELAC2	;;;;;	7	22	22	22	13	10	12	9	14	11	9	9	11	10	9	11	11	12	12	11	13	9	9	11	13	10	12	9	14	11	9	9	11	10	9	11	11	12	12	11	13	9
Q12974;Q93096;E9PGJ6;Q5TCM7;E9PMY3;E9PML8;E9PJC0;E9PRR9;Q12974-2	Q12974;Q93096;E9PGJ6;Q5TCM7	3;3;3;2;1;1;1;1;1	3;3;3;2;1;1;1;1;1	3;3;3;2;1;1;1;1;1	Protein tyrosine phosphatase type IVA 2;Protein tyrosine phosphatase type IVA 1	PTP4A2;PTP4A1	;;;	9	3	3	3	3	2	2	1	2	2	2	3	3	3	2	3	3	0	2	2	3	2	2	1	3	2	2	1	2	2	2	3	3	3	2	3	3	0	2	2	3	2
Q8NBK3;F5GXA0;F5GXF1;Q8NBK3-2;E9PGL0;Q8NBK3-3	Q8NBK3;F5GXA0;F5GXF1;Q8NBK3-2;E9PGL0;Q8NBK3-3	1;1;1;1;1;1	1;1;1;1;1;1	1;1;1;1;1;1	Sulfatase-modifying factor 1	SUMF1	;;;;;	6	1	1	1	0	0	0	0	0	0	0	0	0	0	0	0	0	0	0	0	1	0	0	0	0	0	0	0	0	0	0	0	0	0	0	0	0	0	0	0	1	0
E9PGL8	E9PGL8	2	1	1				1	2	1	1	1	1	1	1	2	2	2	1	2	2	1	1	1	1	1	1	1	2	1	1	0	0	0	0	1	1	1	0	1	1	0	0	0	0	0	0	0	1
E9PGM1	E9PGM1	67	1	0		EIF4G1		1	67	1	0	55	42	50	42	33	34	34	35	34	32	32	42	53	47	43	44	55	44	38	38	0	0	0	0	0	0	0	0	1	0	0	0	0	0	0	0	1	0
Q96RU3;E9PGQ4;Q96RU3-2;Q96RU3-4;Q96RU3-3;F2Z2U3;H0Y7W6	Q96RU3;E9PGQ4;Q96RU3-2;Q96RU3-4;Q96RU3-3;F2Z2U3;H0Y7W6	3;3;3;3;3;2;2	3;3;3;3;3;2;2	3;3;3;3;3;2;2	Formin-binding protein 1	FNBP1	;;;;;;	7	3	3	3	0	2	0	0	0	0	0	0	0	0	0	0	0	1	0	0	2	1	1	0	0	2	0	0	0	0	0	0	0	0	0	0	0	1	0	0	2	1
O14976;E9PGR2;H0Y8H5;Q6P490	O14976;E9PGR2	3;3;1;1	3;3;1;1	3;3;1;1	Cyclin-G-associated kinase	GAK	;	4	3	3	3	0	0	0	0	0	0	0	0	0	0	0	0	0	0	0	0	2	1	0	0	0	0	0	0	0	0	0	0	0	0	0	0	0	0	0	0	2	1
Q15418;Q15418-2;E9PGT3;E9PRI4;Q15418-3;E9PGT4;B7Z3B5;Q5SVM7;E9PAN7;E9PMM7;D6RHW7;D6R910;E7EWL1;F5H2S9;B4DKT8	Q15418;Q15418-2;E9PGT3;E9PRI4;Q15418-3	24;24;24;24;22;8;5;4;4;3;2;2;1;1;1	24;24;24;24;22;8;5;4;4;3;2;2;1;1;1	18;18;18;18;16;6;0;3;3;1;0;0;0;0;0	Ribosomal protein S6 kinase alpha-1;Ribosomal protein S6 kinase	RPS6KA1	;;;;	15	24	24	18	10	14	12	15	2	5	0	2	5	7	7	7	7	18	15	17	16	18	14	16	10	14	12	15	2	5	0	2	5	7	7	7	7	18	15	17	16	18
O75534;O75534-2;E9PGZ0;G5E9Q2;E9PLT0;E9PLD4;E9PNG3;E9PJK7;E9PKN4	O75534;O75534-2;E9PGZ0;G5E9Q2;E9PLT0	32;32;32;32;26;4;4;1;1	32;32;32;32;26;4;4;1;1	32;32;32;32;26;4;4;1;1	Cold shock domain-containing protein E1	CSDE1	;;;;	9	32	32	32	24	20	18	17	14	13	10	7	14	10	11	15	22	18	21	16	22	17	16	18	24	20	18	17	14	13	10	7	14	10	11	15	22	18	21	16	22	17
E9PGZ2	E9PGZ2	15	7	1	Leucine-rich repeat flightless-interacting protein 1	LRRFIP1		1	15	7	1	9	8	10	9	12	11	12	8	11	10	8	10	8	10	10	10	10	8	8	9	3	4	4	4	6	4	5	4	5	4	4	6	2	4	4	5	4	3
Q7Z5K2;E9PH12;Q7Z5K2-2;Q7Z5K2-3;Q8WVX6	Q7Z5K2;E9PH12;Q7Z5K2-2;Q7Z5K2-3	23;23;23;23;8	23;23;23;23;8	23;23;23;23;8	Wings apart-like protein homolog	WAPAL	;;;	5	23	23	23	11	15	9	10	7	7	9	6	8	10	8	9	8	11	9	12	14	12	8	11	11	15	9	10	7	7	9	6	8	10	8	9	8	11	9	12	14	12
Q9UHQ1;E9PH27;Q9UHQ1-3;Q9UHQ1-2	Q9UHQ1;E9PH27;Q9UHQ1-3;Q9UHQ1-2	1;1;1;1	1;1;1;1	1;1;1;1	Nuclear prelamin A recognition factor	NARF	;;;	4	1	1	1	0	0	0	1	0	0	0	0	0	0	0	0	0	1	1	0	1	0	0	0	0	0	0	1	0	0	0	0	0	0	0	0	0	1	1	0	1	0
P30048;E9PH29	P30048;E9PH29	9;9	9;9	9;9	Thioredoxin-dependent peroxide reductase, mitochondrial	PRDX3	;	2	9	9	9	8	6	5	6	6	6	6	6	4	5	5	6	8	5	6	7	8	6	6	7	8	6	5	6	6	6	6	6	4	5	5	6	8	5	6	7	8	6
Q8TC07;Q8TC07-2;E9PH93;A8K8E1;C9JA93;F8VV61;F8WDJ1;F8WF35;F8WCB5	Q8TC07;Q8TC07-2;E9PH93;A8K8E1;C9JA93	13;13;13;9;8;3;1;1;1	13;13;13;9;8;3;1;1;1	13;13;13;9;8;3;1;1;1	TBC1 domain family member 15	TBC1D15	;;;;	9	13	13	13	4	2	2	3	0	1	0	2	1	0	3	1	1	2	2	2	7	3	1	1	4	2	2	3	0	1	0	2	1	0	3	1	1	2	2	2	7	3
Q86TM6;E9PHC7;Q86TM6-2;Q86TM6-3;H0YCR6;E9PN88;E9PMA1;E9PK19	Q86TM6;E9PHC7;Q86TM6-2;Q86TM6-3;H0YCR6;E9PN88;E9PMA1;E9PK19	4;4;4;4;2;2;2;2	4;4;4;4;2;2;2;2	4;4;4;4;2;2;2;2	E3 ubiquitin-protein ligase synoviolin	SYVN1	;;;;;;;	8	4	4	4	2	1	2	3	1	1	1	2	2	2	2	4	3	1	3	2	1	3	1	2	2	1	2	3	1	1	1	2	2	2	2	4	3	1	3	2	1	3
E9PHJ7;O75400;O75400-2;F8W9L2;O75400-3;F5H578;H0YG38;Q6NWY9;Q6NWY9-2;Q6NWY9-3	E9PHJ7;O75400;O75400-2;F8W9L2;O75400-3;F5H578	18;17;17;17;17;11;4;1;1;1	18;17;17;17;17;11;4;1;1;1	18;17;17;17;17;11;4;1;1;1	Pre-mRNA-processing factor 40 homolog A	PRPF40A	;;;;;	10	18	18	18	10	6	6	2	3	1	2	4	4	4	5	8	5	7	7	4	7	7	6	2	10	6	6	2	3	1	2	4	4	4	5	8	5	7	7	4	7	7
Q13428-4;E9PHK9;Q13428;Q13428-2;Q13428-6	Q13428-4;E9PHK9;Q13428;Q13428-2;Q13428-6	63;63;62;58;56	63;63;62;58;56	1;1;1;1;1	Treacle protein	TCOF1	;;;;	5	63	63	1	50	47	47	44	48	51	50	49	46	48	49	51	48	49	48	49	54	47	48	47	50	47	47	44	48	51	50	49	46	48	49	51	48	49	48	49	54	47
Q15555;Q15555-2;F5H1V8;G5E9I6;E9PHR3	Q15555;Q15555-2;F5H1V8;G5E9I6;E9PHR3	3;3;3;3;3	2;2;2;2;2	2;2;2;2;2	Microtubule-associated protein RP/EB family member 2	MAPRE2	;;;;	5	3	2	2	2	2	2	3	2	1	1	1	1	2	2	2	3	2	2	2	2	2	2	2	1	1	1	2	1	0	0	0	0	1	1	1	2	1	1	1	1	1
O43813;E9PHS0;F8WDS9	O43813;E9PHS0;F8WDS9	5;5;4	5;5;4	5;5;4	LanC-like protein 1	LANCL1	;;	3	5	5	5	5	2	3	3	3	3	3	4	2	1	2	3	4	4	2	3	4	2	3	3	5	2	3	3	3	3	3	4	2	1	2	3	4	4	2	3	4	2
Q99805;E9PHW5	Q99805;E9PHW5	4;4	4;4	4;4	Transmembrane 9 superfamily member 2	TM9SF2	;	2	4	4	4	1	1	1	2	2	2	3	2	1	1	0	1	0	3	3	1	0	2	1	2	1	1	1	2	2	2	3	2	1	1	0	1	0	3	3	1	0	2
P52594;F5GYJ2;P52594-2;P52594-3;E9PHX7;B8ZZY2;C9J2I0	P52594;F5GYJ2;P52594-2;P52594-3;E9PHX7;B8ZZY2;C9J2I0	11;11;11;11;11;9;7	11;11;11;11;11;9;7	11;11;11;11;11;9;7	Arf-GAP domain and FG repeat-containing protein 1	AGFG1	;;;;;;	7	11	11	11	7	5	5	7	8	7	8	10	6	6	6	7	6	5	6	6	8	6	6	8	7	5	5	7	8	7	8	10	6	6	6	7	6	5	6	6	8	6
E9PHY5;E9PPD9;E9PK52;Q68DV2;E9PII3;B4DHI8;E9PQD2;E9PRG1;E9PIG0;E9PQN0;E9PCC2;E9PJP4	E9PHY5;E9PPD9;E9PK52;Q68DV2;E9PII3;B4DHI8	51;48;46;39;37;37;14;13;13;12;11;10	1;1;1;0;0;0;0;0;0;0;1;0	0;0;0;0;0;0;0;0;0;0;0;0	Band 4.1-like protein 2	EPB41L2	;;;;;	12	51	1	0	41	35	35	32	34	35	32	34	33	30	31	35	36	35	29	33	39	34	32	33	0	0	0	0	1	0	1	1	0	1	1	1	0	0	0	0	0	0
Q15005;E9PI68;E9PL01;E9PRB9;H0YE04	Q15005;E9PI68;E9PL01	9;9;8;4;4	9;9;8;4;4	9;9;8;4;4	Signal peptidase complex subunit 2	SPCS2	;;	5	9	9	9	5	4	3	4	2	1	1	1	1	2	3	3	5	5	4	4	4	5	4	6	5	4	3	4	2	1	1	1	1	2	3	3	5	5	4	4	4	5
Q3KRA9;H0YEM5;H0YEC4;E9PI76;Q3KRA9-3;Q3KRA9-2	Q3KRA9;H0YEM5;H0YEC4;E9PI76;Q3KRA9-3;Q3KRA9-2	1;1;1;1;1;1	1;1;1;1;1;1	1;1;1;1;1;1	Alpha-ketoglutarate-dependent dioxygenase alkB homolog 6	ALKBH6	;;;;;	6	1	1	1	0	0	0	0	0	0	0	0	0	0	0	0	0	0	0	0	1	0	0	0	0	0	0	0	0	0	0	0	0	0	0	0	0	0	0	0	1	0
E9PIC0;O14521;H0YD96;H0YD41;G3V173;E9PK73;E9PIG3	E9PIC0;O14521;H0YD96;H0YD41;G3V173;E9PK73;E9PIG3	2;2;1;1;1;1;1	2;2;1;1;1;1;1	2;2;1;1;1;1;1	Succinate dehydrogenase [ubiquinone] cytochrome b small subunit, mitochondrial	SDHD	;;;;;;	7	2	2	2	1	1	0	0	0	1	1	1	1	1	1	1	1	1	2	0	1	0	1	1	1	1	0	0	0	1	1	1	1	1	1	1	1	1	2	0	1	0
O14683;E9PN66;E9PKN9;E9PS55;E9PMW4;E9PQ46;E9PIN5;E9PIK4;E9PKZ4;E9PPM1;E9PNB3;E9PMY0	O14683;E9PN66;E9PKN9;E9PS55;E9PMW4;E9PQ46;E9PIN5;E9PIK4;E9PKZ4;E9PPM1;E9PNB3;E9PMY0	3;3;3;3;3;3;3;3;3;3;2;2	3;3;3;3;3;3;3;3;3;3;2;2	3;3;3;3;3;3;3;3;3;3;2;2	Tumor protein p53-inducible protein 11	TP53I11	;;;;;;;;;;;	12	3	3	3	0	1	3	1	0	0	1	0	0	0	1	0	0	0	0	0	1	0	1	0	0	1	3	1	0	0	1	0	0	0	1	0	0	0	0	0	1	0
Q9BPY3;E9PIM5;G3V179;E9PMJ2;E9PMW3	Q9BPY3;E9PIM5;G3V179;E9PMJ2;E9PMW3	2;2;2;2;1	2;2;2;2;1	2;2;2;2;1	Protein FAM118B	FAM118B	;;;;	5	2	2	2	0	1	0	1	0	0	0	0	0	0	0	0	0	1	2	0	1	1	1	1	0	1	0	1	0	0	0	0	0	0	0	0	0	1	2	0	1	1
P04216;E9PIM6;E9PNQ8;H0YDI9	P04216;E9PIM6;E9PNQ8;H0YDI9	1;1;1;1	1;1;1;1	1;1;1;1	Thy-1 membrane glycoprotein	THY1	;;;	4	1	1	1	1	1	1	1	1	1	1	1	1	1	1	1	1	1	1	1	1	1	0	1	1	1	1	1	1	1	1	1	1	1	1	1	1	1	1	1	1	1
P62917;E9PKZ0;E9PIZ3;E9PP36;G3V1A1;E7EW01;E9PKU4	P62917;E9PKZ0;E9PIZ3;E9PP36;G3V1A1;E7EW01;E9PKU4	2;2;2;1;1;1;1	2;2;2;1;1;1;1	2;2;2;1;1;1;1	60S ribosomal protein L8	RPL8	;;;;;;	7	2	2	2	0	0	0	0	2	1	1	1	1	1	1	1	0	1	0	0	0	0	0	1	0	0	0	0	2	1	1	1	1	1	1	1	0	1	0	0	0	0
Q5BJD5;E9PJ42;E9PP29;Q5BJD5-2	Q5BJD5;E9PJ42;E9PP29;Q5BJD5-2	3;3;3;3	3;3;3;3	3;3;3;3	Transmembrane protein 41B	TMEM41B	;;;	4	3	3	3	1	1	0	1	2	2	2	2	2	2	2	3	0	1	2	2	1	1	1	1	1	1	0	1	2	2	2	2	2	2	2	3	0	1	2	2	1	1
Q9NUJ3;E9PJ55;E7EN41;H0YES4;E9PP52;E9PMB0;E9PS88	Q9NUJ3;E9PJ55;E7EN41	12;12;7;5;3;3;2	12;12;7;5;3;3;2	12;12;7;5;3;3;2	T-complex protein 11-like protein 1	TCP11L1	;;	7	12	12	12	3	6	4	4	4	2	3	2	6	4	3	3	2	3	3	3	7	5	4	4	3	6	4	4	4	2	3	2	6	4	3	3	2	3	3	3	7	5
Q04323;E9PJ81;Q04323-2;E9PRQ7;B4E0P8;E9PS08	Q04323;E9PJ81;Q04323-2;E9PRQ7;B4E0P8	13;13;13;12;9;2	13;13;13;12;9;2	13;13;13;12;9;2	UBX domain-containing protein 1	UBXN1	;;;;	6	13	13	13	9	8	5	6	4	5	4	4	4	5	5	6	7	5	4	7	9	5	8	5	9	8	5	6	4	5	4	4	4	5	5	6	7	5	4	7	9	5
Q17R31;H0YCC7;E9PRA1;E9PP81;E9PJE5;Q17R31-2;G3V151	Q17R31;H0YCC7;E9PRA1;E9PP81;E9PJE5;Q17R31-2;G3V151	1;1;1;1;1;1;1	1;1;1;1;1;1;1	1;1;1;1;1;1;1	Putative deoxyribonuclease TATDN3	TATDN3	;;;;;;	7	1	1	1	1	0	0	0	0	0	0	0	0	0	0	0	0	0	0	0	0	0	0	0	1	0	0	0	0	0	0	0	0	0	0	0	0	0	0	0	0	0
Q9UK99;E9PJM3;Q9UK99-3;Q9UK99-2;G3V1E0;E9PL46;B4E3U2;A6NI04;Q49AF1	Q9UK99;E9PJM3;Q9UK99-3;Q9UK99-2;G3V1E0	7;7;7;7;4;3;3;3;2	7;7;7;7;4;3;3;3;2	7;7;7;7;4;3;3;3;2	F-box only protein 3	FBXO3	;;;;	9	7	7	7	2	3	2	3	3	2	4	3	3	3	2	3	1	3	5	3	3	2	3	5	2	3	2	3	3	2	4	3	3	3	2	3	1	3	5	3	3	2
Q53GL7;F5H462;E9PK67;E9PNI7	Q53GL7;F5H462;E9PK67;E9PNI7	1;1;1;1	1;1;1;1	1;1;1;1	Poly [ADP-ribose] polymerase 10	PARP10	;;;	4	1	1	1	0	1	0	0	0	0	0	0	0	0	0	0	0	0	0	0	1	1	0	1	0	1	0	0	0	0	0	0	0	0	0	0	0	0	0	0	1	1
Q9NYF8-3;E9PK91;E9PK09;E9PQN2;E9PKI6;E9PJA7;H0YF63;H0YF00	Q9NYF8-3;E9PK91;E9PK09;E9PQN2;E9PKI6	22;22;18;18;18;9;4;3	1;1;0;0;0;0;1;0	1;1;0;0;0;0;1;0	Bcl-2-associated transcription factor 1	BCLAF1	;;;;	8	22	1	1	13	11	10	12	10	10	12	10	11	9	12	13	12	13	15	12	11	14	13	13	0	0	0	1	0	0	1	0	0	0	1	1	0	1	0	0	0	0
Q5H9R7;E9PKF6;G8JLI3;Q5H9R7-4;Q5H9R7-6;Q5H9R7-2;Q5H9R7-5;Q5H9R7-3;E9PQP7;H0YEN2;E9PK08;B4DP39;E9PNN8;H0YEV0;H0YDW1;E9PJD8;H0YDK9;E9PKG4	Q5H9R7;E9PKF6;G8JLI3;Q5H9R7-4;Q5H9R7-6;Q5H9R7-2;Q5H9R7-5;Q5H9R7-3;E9PQP7;H0YEN2	23;23;23;23;23;23;23;22;17;15;5;5;4;3;3;1;1;1	23;23;23;23;23;23;23;22;17;15;5;5;4;3;3;1;1;1	23;23;23;23;23;23;23;22;17;15;5;5;4;3;3;1;1;1	Serine/threonine-protein phosphatase 6 regulatory subunit 3	PPP6R3	;;;;;;;;;	18	23	23	23	14	10	7	7	7	10	9	7	9	10	10	10	6	9	8	4	15	9	9	12	14	10	7	7	7	10	9	7	9	10	10	10	6	9	8	4	15	9
E9PKQ5;Q9GZT6;H0YD95;E9PRC2;E9PPJ7;Q9GZT6-2	E9PKQ5;Q9GZT6;H0YD95;E9PRC2;E9PPJ7;Q9GZT6-2	2;1;1;1;1;1	2;1;1;1;1;1	2;1;1;1;1;1	Coiled-coil domain-containing protein 90B, mitochondrial	CCDC90B	;;;;;	6	2	2	2	1	0	0	0	0	0	0	0	1	0	0	1	0	0	0	0	0	0	1	0	1	0	0	0	0	0	0	0	1	0	0	1	0	0	0	0	0	0
E9PL57;Q86V88;Q86V88-2;Q15843;F8VSA6;E9PS38;Q86V88-3	E9PL57;Q86V88;Q86V88-2	7;5;4;2;2;2;2	7;5;4;2;2;2;2	7;5;4;2;2;2;2	Magnesium-dependent phosphatase 1	NEDD8-MDP1;MDP1	;;	7	7	7	7	5	3	2	2	3	3	3	3	3	4	3	3	2	2	1	2	4	3	2	1	5	3	2	2	3	3	3	3	3	4	3	3	2	2	1	2	4	3
P48509;E9PL82;E9PMR4;E9PRJ3;E9PI15	P48509;E9PL82;E9PMR4;E9PRJ3	4;4;4;3;1	4;4;4;3;1	4;4;4;3;1	CD151 antigen;Tetraspanin	CD151	;;;	5	4	4	4	2	3	1	2	1	2	2	2	1	2	2	3	3	1	2	2	2	1	1	2	2	3	1	2	1	2	2	2	1	2	2	3	3	1	2	2	2	1
E9PRG8;E9PLD3	E9PRG8;E9PLD3	2;2	2;2	2;2	Uncharacterized protein C11orf98	C11orf98	;	2	2	2	2	1	1	0	1	1	1	1	1	1	1	1	1	0	1	1	1	1	2	0	0	1	1	0	1	1	1	1	1	1	1	1	1	0	1	1	1	1	2
Q8N9N8;E9PLI6;E9PS76;E9PRR8;E9PS30;E9PQD0;E9PNH5	Q8N9N8;E9PLI6;E9PS76;E9PRR8;E9PS30	5;5;5;5;3;2;2	5;5;5;5;3;2;2	5;5;5;5;3;2;2	Probable RNA-binding protein EIF1AD	EIF1AD	;;;;	7	5	5	5	5	2	1	2	4	4	4	2	4	4	1	4	1	2	2	4	2	4	3	3	5	2	1	2	4	4	4	2	4	4	1	4	1	2	2	4	2	4
P55786;E9PLK3;B7Z463;F5H6U8;F5H0W3;A6NEC2;E5RJ24;E7EWZ2;F5GZY4;H0YAQ6;H0YDG0;E9PP11;A6NEC2-2;H0YCQ5;E9PJY4;E9PJ74;E9PPD4;H0YBP6;A6NEC2-3;E9PRQ5;E9PI82;E9PJF9;E9PPT3;E9PP53;E9PPZ2	P55786;E9PLK3;B7Z463;F5H6U8;F5H0W3	38;38;35;33;22;13;12;12;9;9;6;6;6;4;3;3;3;3;3;2;1;1;1;1;1	38;38;35;33;22;13;12;12;9;9;6;6;6;4;3;3;3;3;3;2;1;1;1;1;1	38;38;35;33;22;13;12;12;9;9;6;6;6;4;3;3;3;3;3;2;1;1;1;1;1	Puromycin-sensitive aminopeptidase	NPEPPS	;;;;	25	38	38	38	35	25	28	31	21	24	22	20	25	25	24	26	31	32	30	30	37	31	31	29	35	25	28	31	21	24	22	20	25	25	24	26	31	32	30	30	37	31
P46776;E9PLL6;E9PJD9;E9PLX7	P46776;E9PLL6;E9PJD9	3;3;2;1	3;3;2;1	3;3;2;1	60S ribosomal protein L27a	RPL27A	;;	4	3	3	3	1	1	2	1	1	1	1	0	1	2	0	1	0	2	2	1	1	2	1	2	1	1	2	1	1	1	1	0	1	2	0	1	0	2	2	1	1	2
E9PLQ8;E9PRB8	E9PLQ8;E9PRB8	6;5	1;1	1;1			;	2	6	1	1	4	2	2	3	3	3	3	3	3	2	4	4	5	3	1	5	6	3	4	2	1	1	0	0	1	1	0	1	0	0	1	0	1	1	0	1	1	1
O43504;E9PLX3	O43504;E9PLX3	1;1	1;1	1;1	Ragulator complex protein LAMTOR5	LAMTOR5	;	2	1	1	1	1	1	1	1	1	1	1	1	1	1	1	1	1	1	1	1	1	1	1	1	1	1	1	1	1	1	1	1	1	1	1	1	1	1	1	1	1	1
Q9BTE7;E9PM04;H0YCN4	Q9BTE7;E9PM04;H0YCN4	3;3;2	3;3;2	2;2;2	DCN1-like protein 5;DCN1-like protein	DCUN1D5	;;	3	3	3	2	1	1	1	0	0	0	0	0	1	0	0	0	0	0	0	0	0	0	0	0	1	1	1	0	0	0	0	0	1	0	0	0	0	0	0	0	0	0
P49407;P49407-2;E9PM35;H0YET9	P49407;P49407-2;E9PM35	3;3;3;1	2;2;2;1	2;2;2;1	Beta-arrestin-1	ARRB1	;;	4	3	2	2	0	1	1	0	2	3	3	0	1	1	1	1	0	1	0	1	0	1	1	0	0	1	1	0	2	2	2	0	1	1	1	1	0	0	0	1	0	1
E9PM46;Q96K76;Q96K76-2;F5H2J6;Q96K76-3	E9PM46;Q96K76;Q96K76-2	32;31;29;11;1	32;31;29;11;1	27;26;24;11;1	Ubiquitin carboxyl-terminal hydrolase 47	USP47	;;	5	32	32	27	13	13	13	8	5	4	3	1	6	4	7	7	3	10	12	11	16	12	13	7	13	13	13	8	5	4	3	1	6	4	7	7	3	10	12	11	16	12
Q9UK41;Q9UK41-2;E9PM90;E9PQR7;E9PI55;E9PR04;E9PLM9	Q9UK41;Q9UK41-2;E9PM90;E9PQR7;E9PI55	6;6;6;5;3;2;1	6;6;6;5;3;2;1	6;6;6;5;3;2;1	Vacuolar protein sorting-associated protein 28 homolog	VPS28	;;;;	7	6	6	6	6	3	4	4	3	2	2	3	3	2	2	3	5	2	3	3	6	5	3	2	6	3	4	4	3	2	2	3	3	2	2	3	5	2	3	3	6	5
Q9P2N2;E9PRP2;F6VKJ9;E9PMX7;Q9P2N2-3;Q9P2N2-5;Q9P2N2-2	Q9P2N2;E9PRP2;F6VKJ9;E9PMX7;Q9P2N2-3;Q9P2N2-5;Q9P2N2-2	4;4;4;4;4;4;4	4;4;4;4;4;4;4	4;4;4;4;4;4;4	Rho GTPase-activating protein 28	ARHGAP28	;;;;;;	7	4	4	4	0	1	0	0	0	0	0	0	0	0	0	0	0	0	0	0	2	0	1	0	0	1	0	0	0	0	0	0	0	0	0	0	0	0	0	0	2	0
O00559;E9PND3;E9PN10;Q5Y8C7;E9PJ40;E9PJ38	O00559;E9PND3;E9PN10;Q5Y8C7	3;3;3;3;1;1	3;3;3;3;1;1	3;3;3;3;1;1	Receptor-binding cancer antigen expressed on SiSo cells	EBAG9	;;;	6	3	3	3	0	0	1	0	1	0	0	0	0	0	0	1	0	1	0	0	0	2	1	0	0	0	1	0	1	0	0	0	0	0	0	1	0	1	0	0	0	2
P08134;Q5JR08;E9PN11;Q5JR07;E9PQH6;Q5JR05;Q5JR06;E9PLA2	P08134;Q5JR08;E9PN11;Q5JR07;E9PQH6;Q5JR05;Q5JR06	5;5;5;4;4;4;3;2	1;1;1;1;1;1;1;1	1;1;1;1;1;1;1;1	Rho-related GTP-binding protein RhoC	RHOC	;;;;;;	8	5	1	1	4	3	1	2	4	3	3	3	4	4	4	3	2	2	2	2	4	3	2	2	0	0	0	0	0	0	0	0	0	0	0	0	0	0	0	0	1	0
Q8TDP1;H0YEF3;E9PN81;Q8TDP1-2;E9PKP0;H0YE52;H0YCP5	Q8TDP1;H0YEF3;E9PN81;Q8TDP1-2;E9PKP0;H0YE52;H0YCP5	4;4;4;4;3;3;3	4;4;4;4;3;3;3	4;4;4;4;3;3;3	Ribonuclease H2 subunit C	RNASEH2C	;;;;;;	7	4	4	4	1	2	1	1	0	0	0	0	1	0	1	0	0	1	1	0	2	2	1	1	1	2	1	1	0	0	0	0	1	0	1	0	0	1	1	0	2	2
E9PN89	E9PN89	20	1	1		HSPA8		1	20	1	1	16	16	16	16	16	16	16	15	16	16	16	16	16	16	17	17	17	16	15	17	0	1	0	0	0	0	0	0	0	0	0	1	0	0	0	0	0	0
Q16890;E9PNK6;E9PPQ1;F6V707;Q16890-4;Q16890-3;Q16890-2;E9PNQ9	Q16890;E9PNK6;E9PPQ1;F6V707;Q16890-4;Q16890-3;Q16890-2;E9PNQ9	6;6;6;6;5;5;5;4	6;6;6;6;5;5;5;4	6;6;6;6;5;5;5;4	Tumor protein D53	TPD52L1	;;;;;;;	8	6	6	6	1	1	0	0	0	2	0	2	0	3	1	2	0	0	1	0	3	0	0	0	1	1	0	0	0	2	0	2	0	3	1	2	0	0	1	0	3	0
Q9H7C9;E9PNP3;E9PR47;E9PJP1;E9PLK9;Q9H7C9-3;Q9H7C9-2;E9PIQ4	Q9H7C9;E9PNP3;E9PR47;E9PJP1;E9PLK9;Q9H7C9-3;Q9H7C9-2	5;5;4;3;3;3;3;2	5;5;4;3;3;3;3;2	5;5;4;3;3;3;3;2	Mth938 domain-containing protein	AAMDC	;;;;;;	8	5	5	5	3	3	4	2	4	3	4	2	4	3	3	3	4	4	2	2	3	3	2	3	3	3	4	2	4	3	4	2	4	3	3	3	4	4	2	2	3	3
Q9Y6C9;E9PNT8;E9PIE4	Q9Y6C9;E9PNT8;E9PIE4	5;5;3	5;5;3	5;5;3	Mitochondrial carrier homolog 2	MTCH2	;;	3	5	5	5	2	2	2	2	2	2	2	2	3	3	3	4	1	2	4	3	3	2	3	2	2	2	2	2	2	2	2	2	3	3	3	4	1	2	4	3	3	2
Q9H0W9;E9PPB5;E9PQS1;Q9H0W9-3;Q9H0W9-2;E9PR95;E9PSC3;E9PLC5;E9PLB3;E9PIP1;E9PJU8;Q9H0W9-4	Q9H0W9;E9PPB5;E9PQS1;Q9H0W9-3;Q9H0W9-2;E9PR95;E9PSC3;E9PLC5;E9PLB3;E9PIP1;E9PJU8;Q9H0W9-4	2;2;2;2;2;1;1;1;1;1;1;1	2;2;2;2;2;1;1;1;1;1;1;1	2;2;2;2;2;1;1;1;1;1;1;1	Ester hydrolase C11orf54	C11orf54	;;;;;;;;;;;	12	2	2	2	1	1	2	2	2	1	2	1	1	2	1	1	0	1	1	2	2	1	1	2	1	1	2	2	2	1	2	1	1	2	1	1	0	1	1	2	2	1
E9PPU6	E9PPU6	5	1	1		NAGK		1	5	1	1	3	3	3	3	5	5	5	5	3	3	3	3	4	4	4	4	3	4	5	3	0	0	0	0	1	1	1	1	0	0	0	0	0	0	0	0	0	0
Q03164;Q03164-2;E9PQG7	Q03164;Q03164-2;E9PQG7	2;2;2	2;2;2	2;2;2	Histone-lysine N-methyltransferase 2A;MLL cleavage product N320;MLL cleavage product C180	KMT2A	;;	3	2	2	2	0	0	0	1	1	1	0	0	0	0	0	1	0	0	0	0	0	1	0	1	0	0	0	1	1	1	0	0	0	0	0	1	0	0	0	0	0	1
P50607;E9PQR4;P50607-2	P50607;E9PQR4;P50607-2	1;1;1	1;1;1	1;1;1	Tubby protein homolog;Tubby-like protein	TUB	;;	3	1	1	1	0	1	0	0	0	0	0	0	0	0	0	0	0	0	0	0	0	0	0	0	0	1	0	0	0	0	0	0	0	0	0	0	0	0	0	0	0	0
Q9BPX6;E9PQV6;F6XEV2;Q9BPX6-2;Q9BPX6-3;Q9BPX6-5;Q9BPX6-4	Q9BPX6;E9PQV6;F6XEV2;Q9BPX6-2;Q9BPX6-3	3;3;3;3;3;1;1	3;3;3;3;3;1;1	3;3;3;3;3;1;1	Calcium uptake protein 1, mitochondrial	MICU1	;;;;	7	3	3	3	0	2	0	0	0	0	0	0	0	0	0	0	0	1	1	1	0	0	0	0	0	2	0	0	0	0	0	0	0	0	0	0	0	1	1	1	0	0
O75143;O75143-3;O75143-2;E9PQZ8;E9PML6;B4DFI4;E9PPR2;H0YEM7;E7EVH8;H0YCL5	O75143;O75143-3;O75143-2;E9PQZ8;E9PML6;B4DFI4	5;5;5;5;3;3;2;2;2;1	5;5;5;5;3;3;2;2;2;1	5;5;5;5;3;3;2;2;2;1	Autophagy-related protein 13	ATG13	;;;;;	10	5	5	5	2	2	2	2	5	4	3	2	4	4	3	3	0	1	1	1	2	3	1	3	2	2	2	2	5	4	3	2	4	4	3	3	0	1	1	1	2	3
P62861;E9PR30	P62861;E9PR30	1;1	1;1	1;1	40S ribosomal protein S30	FAU	;	2	1	1	1	1	0	0	0	0	0	0	0	0	0	0	1	0	0	0	0	1	0	0	0	1	0	0	0	0	0	0	0	0	0	0	1	0	0	0	0	1	0
P02511;E9PR44;E9PNH7;E9PJL7;E9PRA8;H0YCW8;E9PRS4;E9PS12	P02511;E9PR44;E9PNH7;E9PJL7;E9PRA8	12;12;8;8;7;4;3;3	12;12;8;8;7;4;3;3	12;12;8;8;7;4;3;3	Alpha-crystallin B chain	CRYAB	;;;;	8	12	12	12	8	9	7	8	8	7	6	5	8	9	7	8	9	8	8	7	8	7	8	7	8	9	7	8	8	7	6	5	8	9	7	8	9	8	8	7	8	7
O95298;E9PRB2;E9PRJ5	O95298;E9PRB2	3;3;1	3;3;1	3;3;1	NADH dehydrogenase [ubiquinone] 1 subunit C2	NDUFC2	;	3	3	3	3	1	1	2	0	0	0	0	0	0	0	0	2	0	0	0	0	0	0	0	1	1	1	2	0	0	0	0	0	0	0	0	2	0	0	0	0	0	0
Q96KG9;Q96KG9-2;E9PS17;E9PK59;Q96KG9-3;Q96KG9-4;E9PPN3;Q96KG9-5;Q96KG9-6;H0YCI6;H0YDH0;E7ET66	Q96KG9;Q96KG9-2;E9PS17;E9PK59;Q96KG9-3;Q96KG9-4;E9PPN3;Q96KG9-5;Q96KG9-6	18;18;18;17;17;17;16;14;14;5;5;4	18;18;18;17;17;17;16;14;14;5;5;4	18;18;18;17;17;17;16;14;14;5;5;4	N-terminal kinase-like protein	SCYL1	;;;;;;;;	12	18	18	18	10	10	10	8	0	1	1	0	3	5	6	7	8	10	9	10	10	9	9	6	10	10	10	8	0	1	1	0	3	5	6	7	8	10	9	10	10	9
Q86VI3;F2Z2E2	Q86VI3;F2Z2E2	10;10	8;8	8;8	Ras GTPase-activating-like protein IQGAP3	IQGAP3	;	2	10	8	8	6	4	4	4	2	1	2	0	3	2	2	2	2	3	3	2	7	4	2	4	4	2	2	2	0	0	0	0	1	0	0	0	0	1	1	0	5	2
O00746;Q4TT34;F2Z2X0;H0Y6J0;E9PDC0;A2IDD0;A2IDC9	O00746;Q4TT34;F2Z2X0;H0Y6J0;E9PDC0;A2IDD0	7;7;7;5;5;5;2	7;7;7;5;5;5;2	7;7;7;5;5;5;2	Nucleoside diphosphate kinase, mitochondrial;Nucleoside diphosphate kinase	NME4	;;;;;	7	7	7	7	3	4	3	3	5	3	3	4	2	2	3	5	1	3	1	5	4	4	4	4	3	4	3	3	5	3	3	4	2	2	3	5	1	3	1	5	4	4
Q9C0E2;F8W7D8;F2Z2X4	Q9C0E2;F8W7D8;F2Z2X4	2;2;2	2;2;2	2;2;2	Exportin-4	XPO4	;;	3	2	2	2	1	2	1	1	0	0	0	0	1	0	0	0	1	1	1	1	0	0	1	1	1	2	1	1	0	0	0	0	1	0	0	0	1	1	1	1	0	0
Q96Q45;F2Z329;Q96Q45-2;Q96Q45-5;Q96Q45-3	Q96Q45;F2Z329;Q96Q45-2;Q96Q45-5;Q96Q45-3	1;1;1;1;1	1;1;1;1;1	1;1;1;1;1	Transmembrane protein 237	TMEM237	;;;;	5	1	1	1	0	0	0	0	0	1	1	0	0	0	0	0	0	1	0	0	0	0	0	0	0	0	0	0	0	1	1	0	0	0	0	0	0	1	0	0	0	0
Q9H3F6;H0YH78;F5GWA4;Q9H3F6-2;Q13829;Q8WZ19;F5H729;F5GWK6;F5H268;B3KVY5;F5H6V0;F5H497;Q9H3F6-3	Q9H3F6;H0YH78;F5GWA4;Q9H3F6-2;Q13829;Q8WZ19;F5H729;F5GWK6;F5H268;B3KVY5;F5H6V0;F5H497;Q9H3F6-3	2;2;2;2;1;1;1;1;1;1;1;1;1	2;2;2;2;1;1;1;1;1;1;1;1;1	2;2;2;2;1;1;1;1;1;1;1;1;1	BTB/POZ domain-containing adapter for CUL3-mediated RhoA degradation protein 3;BTB/POZ domain-containing adapter for CUL3-mediated RhoA degradation protein 2;BTB/POZ domain-containing adapter for CUL3-mediated RhoA degradation protein 1	KCTD10;TNFAIP1;KCTD13	;;;;;;;;;;;;	13	2	2	2	0	0	0	0	0	0	1	1	0	1	0	0	0	1	1	0	0	0	0	0	0	0	0	0	0	0	1	1	0	1	0	0	0	1	1	0	0	0
Q9Y385;F5GWD1	Q9Y385;F5GWD1	4;4	4;4	4;4	Ubiquitin-conjugating enzyme E2 J1	UBE2J1	;	2	4	4	4	0	3	1	0	0	0	0	0	1	0	0	1	0	1	2	0	1	0	1	1	0	3	1	0	0	0	0	0	1	0	0	1	0	1	2	0	1	0
Q9NW64;F5GWK3;Q9NW64-2;E5RJW4;E5RHA8	Q9NW64;F5GWK3;Q9NW64-2	7;7;7;2;1	7;7;7;2;1	7;7;7;2;1	Pre-mRNA-splicing factor RBM22	RBM22	;;	5	7	7	7	3	4	4	3	3	3	1	1	2	2	2	3	2	3	3	2	4	4	3	4	3	4	4	3	3	3	1	1	2	2	2	3	2	3	3	2	4	4
Q92575;F5GWP1;F8WB86;Q6PJ80;C9JLR4	Q92575;F5GWP1	8;8;2;2;2	8;8;2;2;2	8;8;2;2;2	UBX domain-containing protein 4	UBXN4	;	5	8	8	8	5	4	5	5	4	3	1	0	3	3	4	2	3	2	3	2	5	2	4	4	5	4	5	5	4	3	1	0	3	3	4	2	3	2	3	2	5	2
Q13362;H0YJ75;F5GWP3;Q13362-3;Q6ZN33;Q13362-2;Q96B13;E9PHN5;H0YN84;H0YJU0;H0YJZ3;G3V2U3	Q13362;H0YJ75;F5GWP3;Q13362-3;Q6ZN33;Q13362-2;Q96B13	12;12;12;11;11;9;7;5;3;3;2;2	7;7;7;6;6;4;4;2;1;2;1;2	7;7;7;6;6;4;4;2;1;2;1;2	Serine/threonine-protein phosphatase 2A 56 kDa regulatory subunit gamma isoform	PPP2R5C	;;;;;;	12	12	7	7	7	5	5	3	2	2	2	1	2	4	2	3	5	6	3	3	7	6	5	4	3	1	2	0	0	0	0	0	0	1	0	1	1	2	0	0	2	3
F5GWP8	F5GWP8	24	4	0		KRT17		1	24	4	0	15	13	10	12	14	10	11	10	12	9	10	12	8	11	10	8	16	11	10	9	2	1	1	2	3	2	2	2	3	2	2	1	1	1	2	2	3	1
F5GWR2	F5GWR2	16	1	1				1	16	1	1	13	13	12	13	9	10	11	9	10	8	10	9	13	12	13	12	15	12	10	13	1	1	1	1	0	1	1	1	1	1	1	1	0	1	1	0	1	1
Q9H4A3;Q9H4A3-5;F5GWT4;F5H2M7;Q9H4A3-2;Q9H4A3-6;Q9H4A3-4;F6UYG0;F5H2G9;Q9Y3S1;F8W9F9;H0Y7T5;Q9Y3S1-2;Q9Y3S1-4;C9JGD6;A6PVV2;Q9Y3S1-3;Q96J92;H0YH68;Q96J92-3;C9JUU3;Q96J92-2;H0YFF1;H0Y7J9;H0Y493;H0Y7R3;E9PCD1;F8W7S2	Q9H4A3;Q9H4A3-5;F5GWT4;F5H2M7;Q9H4A3-2;Q9H4A3-6;Q9H4A3-4	38;38;38;38;38;38;21;16;6;5;5;5;5;5;4;4;4;3;3;3;2;2;1;1;1;1;1;1	38;38;38;38;38;38;21;16;6;5;5;5;5;5;4;4;4;3;3;3;2;2;1;1;1;1;1;1	33;33;33;33;33;33;21;11;6;2;2;2;2;2;1;1;1;2;3;2;2;2;1;1;1;1;1;1	Serine/threonine-protein kinase WNK1	WNK1	;;;;;;	28	38	38	33	19	18	12	16	19	16	14	15	23	18	18	25	10	11	15	18	21	16	15	15	19	18	12	16	19	16	14	15	23	18	18	25	10	11	15	18	21	16
P07858;F5GWW0;B4DMY4;F5H2P9;E9PL32;E9PS78;E9PR54;E9PJ67;E9PCB3;E9PKD0;E9PKQ7;E9PNL5;E9PHZ5;E9PLY3;E9PSG5;E9PQM1;E9PIS1;E9PKX0	P07858;F5GWW0;B4DMY4;F5H2P9	9;9;6;6;3;3;3;3;3;3;3;3;3;3;3;3;1;1	9;9;6;6;3;3;3;3;3;3;3;3;3;3;3;3;1;1	9;9;6;6;3;3;3;3;3;3;3;3;3;3;3;3;1;1	Cathepsin B;Cathepsin B light chain;Cathepsin B heavy chain	CTSB	;;;	18	9	9	9	6	4	4	3	4	6	6	3	4	7	7	6	5	5	4	5	6	3	4	4	6	4	4	3	4	6	6	3	4	7	7	6	5	5	4	5	6	3
Q14839;F5H2G1;F5GWX5;Q14839-2;Q5TG85;F5H6N4	Q14839;F5H2G1;F5GWX5;Q14839-2	58;58;58;58;10;4	58;58;58;58;10;4	43;43;43;43;0;4	Chromodomain-helicase-DNA-binding protein 4	CHD4	;;;	6	58	58	43	30	27	24	26	6	6	5	6	11	10	12	14	23	33	31	23	34	23	23	22	30	27	24	26	6	6	5	6	11	10	12	14	23	33	31	23	34	23
O00592;F5H3W1;F5H7A2;F5GWY5;O00592-2	O00592;F5H3W1;F5H7A2;F5GWY5;O00592-2	6;6;6;6;6	6;6;6;6;6	6;6;6;6;6	Podocalyxin	PODXL	;;;;	5	6	6	6	5	4	5	5	4	5	4	5	4	5	4	5	5	5	4	5	5	5	5	5	5	4	5	5	4	5	4	5	4	5	4	5	5	5	4	5	5	5
Q6IAA8;H0YFI1;F5H479;F5GX19;F5H3Y3	Q6IAA8;H0YFI1;F5H479;F5GX19;F5H3Y3	4;4;4;4;4	4;4;4;4;4	4;4;4;4;4	Ragulator complex protein LAMTOR1	LAMTOR1	;;;;	5	4	4	4	2	3	3	2	2	2	1	2	2	2	2	3	0	2	0	2	2	2	1	1	2	3	3	2	2	2	1	2	2	2	2	3	0	2	0	2	2	2
Q4G176;F5GX20;F5H2G6	Q4G176;F5GX20;F5H2G6	1;1;1	1;1;1	1;1;1	Acyl-CoA synthetase family member 3, mitochondrial	ACSF3	;;	3	1	1	1	0	0	1	0	0	0	0	0	0	0	0	0	0	0	0	0	0	0	0	0	0	0	1	0	0	0	0	0	0	0	0	0	0	0	0	0	0	0
P26358;F5GX68;P26358-2;H0YFC7;P26358-3;Q6ZU64	P26358;F5GX68;P26358-2;H0YFC7;P26358-3	46;46;45;41;31;1	46;46;45;41;31;1	46;46;45;41;31;1	DNA (cytosine-5)-methyltransferase 1	DNMT1	;;;;	6	46	46	46	25	23	21	23	9	12	11	6	12	16	18	22	16	25	23	25	27	22	21	21	25	23	21	23	9	12	11	6	12	16	18	22	16	25	23	25	27	22
Q6VMQ6;Q6VMQ6-2;G3V1U0;F5GX74;A8MV73;F5H3C4;F5GZ98;F5H6X8;F5H221;F8WE35;F5H8I0;F5H592;F5H2W9;F5H2H9;F5GZ10;F5H502;F5H1K9	Q6VMQ6;Q6VMQ6-2;G3V1U0;F5GX74;A8MV73	3;3;3;3;2;1;1;1;1;1;1;1;1;1;1;1;1	3;3;3;3;2;1;1;1;1;1;1;1;1;1;1;1;1	3;3;3;3;2;1;1;1;1;1;1;1;1;1;1;1;1	Activating transcription factor 7-interacting protein 1	ATF7IP	;;;;	17	3	3	3	1	2	1	0	0	0	0	0	1	1	1	2	0	0	1	0	0	1	1	0	1	2	1	0	0	0	0	0	1	1	1	2	0	0	1	0	0	1
Q9UI30;F5GX77;F5GYQ2	Q9UI30;F5GX77;F5GYQ2	4;4;2	4;4;2	4;4;2	Multifunctional methyltransferase subunit TRM112-like protein	TRMT112	;;	3	4	4	4	1	2	1	2	3	2	3	2	2	2	2	2	2	2	1	2	2	2	2	2	1	2	1	2	3	2	3	2	2	2	2	2	2	2	1	2	2	2
O94915;F5GX82;F2Z2S2;D6RJI4;H0Y9X0	O94915;F5GX82;F2Z2S2;D6RJI4	9;9;8;5;1	9;9;8;5;1	9;9;8;5;1	Protein furry homolog-like	FRYL	;;;	5	9	9	9	2	2	0	0	0	0	0	0	0	0	0	0	0	0	0	2	4	2	0	0	2	2	0	0	0	0	0	0	0	0	0	0	0	0	0	2	4	2
P17813;F5H5M0;F5GX88;P17813-2	P17813;F5H5M0;F5GX88;P17813-2	1;1;1;1	1;1;1;1	1;1;1;1	Endoglin	ENG	;;;	4	1	1	1	1	1	1	1	0	0	1	1	1	1	1	1	0	1	1	1	0	0	1	1	1	1	1	1	0	0	1	1	1	1	1	1	0	1	1	1	0	0
Q9P2R7;F5GXC8;Q9P2R7-2;Q5T9Q5;F5H5Q7;F5H5G8;Q5T9Q8	Q9P2R7;F5GXC8;Q9P2R7-2;Q5T9Q5;F5H5Q7;F5H5G8	15;15;15;12;11;11;7	15;15;15;12;11;11;7	15;15;15;12;11;11;7	Succinyl-CoA ligase [ADP-forming] subunit beta, mitochondrial	SUCLA2	;;;;;	7	15	15	15	11	8	8	8	5	1	6	1	5	7	6	7	5	9	5	9	13	7	7	7	11	8	8	8	5	1	6	1	5	7	6	7	5	9	5	9	13	7
Q9NZ09;Q9NZ09-2;F5H0J8;F5GXE2	Q9NZ09;Q9NZ09-2;F5H0J8;F5GXE2	3;3;3;3	3;3;3;3	3;3;3;3	Ubiquitin-associated protein 1	UBAP1	;;;	4	3	3	3	1	0	0	0	1	0	0	0	0	0	1	0	0	0	0	0	1	0	0	0	1	0	0	0	1	0	0	0	0	0	1	0	0	0	0	0	1	0
Q9Y3X0;F5GXE9	Q9Y3X0;F5GXE9	2;2	2;2	2;2	Coiled-coil domain-containing protein 9	CCDC9	;	2	2	2	2	0	0	1	0	1	0	1	0	1	1	0	0	0	1	1	1	0	0	0	1	0	0	1	0	1	0	1	0	1	1	0	0	0	1	1	1	0	0
Q15833;F5GXG3;Q15833-2;E7EQD5;F5H146	Q15833;F5GXG3;Q15833-2;E7EQD5	12;12;11;11;1	12;12;11;11;1	12;12;11;11;1	Syntaxin-binding protein 2	STXBP2	;;;	5	12	12	12	5	2	3	4	0	0	0	0	0	0	0	1	0	3	4	4	4	2	3	3	5	2	3	4	0	0	0	0	0	0	0	1	0	3	4	4	4	2
F5GXI3;Q9BST8;E9PSI5	F5GXI3	28;7;7	1;0;0	1;0;0				3	28	1	1	22	19	19	22	22	21	21	17	19	19	17	18	23	23	22	22	27	21	18	20	0	0	0	0	0	0	0	0	0	0	0	0	0	0	1	0	1	0
O60678;F5GXU2;O60678-2	O60678;F5GXU2;O60678-2	9;9;7	9;9;7	9;9;7	Protein arginine N-methyltransferase 3	PRMT3	;;	3	9	9	9	3	4	3	2	0	0	0	1	1	2	0	4	1	2	3	3	3	3	1	1	3	4	3	2	0	0	0	1	1	2	0	4	1	2	3	3	3	3
Q99622;F5GXW5	Q99622;F5GXW5	3;3	3;3	3;3	Protein C10	C12orf57	;	2	3	3	3	2	0	0	0	1	1	0	2	0	0	1	1	0	0	0	1	2	1	1	0	2	0	0	0	1	1	0	2	0	0	1	1	0	0	0	1	2	1
P61803;F5GXX5;F5H895	P61803;F5GXX5;F5H895	4;4;2	4;4;2	4;4;2	Dolichyl-diphosphooligosaccharide--protein glycosyltransferase subunit DAD1	DAD1	;;	3	4	4	4	4	3	3	4	2	3	4	3	4	4	4	4	3	3	3	3	4	3	3	4	4	3	3	4	2	3	4	3	4	4	4	4	3	3	3	3	4	3
P09486;F5GY03;E5RK62	P09486;F5GY03;E5RK62	5;5;3	5;5;3	5;5;3	SPARC	SPARC	;;	3	5	5	5	3	4	2	2	3	4	4	4	3	3	2	3	2	3	2	1	4	3	3	3	3	4	2	2	3	4	4	4	3	3	2	3	2	3	2	1	4	3
P04156;F5GY30;P04156-2	P04156;F5GY30;P04156-2	2;2;2	2;2;2	2;2;2	Major prion protein	PRNP	;;	3	2	2	2	1	2	2	1	2	2	1	1	1	1	2	2	1	2	1	1	1	0	2	1	1	2	2	1	2	2	1	1	1	1	2	2	1	2	1	1	1	0
Q14914;F5GY50;Q5JVP3;Q9H1X5;Q5JVP2;F2Z3J9	Q14914;F5GY50;Q5JVP3	9;9;5;3;3;1	9;9;5;3;3;1	9;9;5;3;3;1	Prostaglandin reductase 1	PTGR1	;;	6	9	9	9	5	5	4	6	5	2	3	6	2	4	4	5	4	8	5	5	6	4	6	6	5	5	4	6	5	2	3	6	2	4	4	5	4	8	5	5	6	4
Q96EY8;F5GY93;F5H4Z7;F5H079	Q96EY8;F5GY93;F5H4Z7;F5H079	2;2;2;1	2;2;2;1	2;2;2;1	Cob(I)yrinic acid a,c-diamide adenosyltransferase, mitochondrial	MMAB	;;;	4	2	2	2	1	2	1	2	1	1	0	1	1	1	0	1	0	1	1	1	1	1	1	0	1	2	1	2	1	1	0	1	1	1	0	1	0	1	1	1	1	1
P04062;F5GYD8;P04062-2;F5H241;P04062-3;C4AM82	P04062;F5GYD8;P04062-2;F5H241;P04062-3	12;12;12;11;6;3	12;12;12;11;6;3	12;12;12;11;6;3	Glucosylceramidase	GBA	;;;;	6	12	12	12	6	6	5	7	6	5	4	4	6	6	6	6	5	6	7	6	7	7	7	6	6	6	5	7	6	5	4	4	6	6	6	6	5	6	7	6	7	7
Q8N8E3;F5GYE8	Q8N8E3;F5GYE8	1;1	1;1	1;1	Centrosomal protein of 112 kDa	CEP112	;	2	1	1	1	0	1	1	1	1	1	1	1	1	1	1	1	1	1	1	1	1	0	1	1	0	1	1	1	1	1	1	1	1	1	1	1	1	1	1	1	1	0
P61421;F8WEN9;F5GYQ1	P61421;F8WEN9;F5GYQ1	3;3;3	3;3;3	3;3;3	V-type proton ATPase subunit d 1	ATP6V0D1	;;	3	3	3	3	0	3	1	2	0	0	0	0	0	0	0	0	0	2	2	0	1	2	2	1	0	3	1	2	0	0	0	0	0	0	0	0	0	2	2	0	1	2
Q5TBB1;F5GYQ5;G3XAJ1	Q5TBB1;F5GYQ5;G3XAJ1	6;6;5	6;6;5	6;6;5	Ribonuclease H2 subunit B	RNASEH2B	;;	3	6	6	6	1	1	1	0	0	0	0	0	0	0	0	0	0	3	2	1	0	3	2	1	1	1	1	0	0	0	0	0	0	0	0	0	0	3	2	1	0	3
Q9NT99;F5GYR9;Q9HCJ2	Q9NT99;F5GYR9	6;6;1	6;6;1	6;6;1	Leucine-rich repeat-containing protein 4B	LRRC4B	;	3	6	6	6	2	1	1	1	1	1	1	1	1	1	2	3	0	1	2	1	3	1	1	1	2	1	1	1	1	1	1	1	1	1	2	3	0	1	2	1	3	1
Q9BSJ5;F5GYT2;Q9BSJ5-2;Q9BSJ5-3	Q9BSJ5;F5GYT2;Q9BSJ5-2;Q9BSJ5-3	3;3;3;3	3;3;3;3	3;3;3;3	Uncharacterized protein C17orf80	C17orf80	;;;	4	3	3	3	0	0	0	1	0	0	0	0	0	0	0	2	0	1	0	0	1	0	0	1	0	0	0	1	0	0	0	0	0	0	0	2	0	1	0	0	1	0
Q66PJ3-2;F5GYV5;F8WCT1;Q66PJ3;Q66PJ3-3;B3V0L1;Q66PJ3-4;F5H7X4;Q66PJ3-5;F8WEP2	Q66PJ3-2;F5GYV5;F8WCT1;Q66PJ3;Q66PJ3-3;B3V0L1;Q66PJ3-4;F5H7X4;Q66PJ3-5	5;5;5;4;4;4;4;3;3;2	5;5;5;4;4;4;4;3;3;2	5;5;5;4;4;4;4;3;3;2	ADP-ribosylation factor-like protein 6-interacting protein 4	ARL6IP4	;;;;;;;;	10	5	5	5	5	5	5	5	4	5	4	5	5	5	5	5	3	4	5	4	5	4	3	5	5	5	5	5	4	5	4	5	5	5	5	5	3	4	5	4	5	4
Q9UDT6;F5GYW3;Q9UDT6-2	Q9UDT6;F5GYW3;Q9UDT6-2	13;13;13	7;7;7	7;7;7	CAP-Gly domain-containing linker protein 2	CLIP2	;;	3	13	7	7	6	6	3	6	2	3	3	2	7	6	3	7	5	3	5	6	7	6	4	4	1	3	0	2	0	0	1	1	3	2	1	3	1	0	2	2	2	3
F5GYY7;F8W8V7;H0Y4M8	F5GYY7;F8W8V7	27;22;9	1;0;0	0;0;0	Zinc finger protein 185	ZNF185	;	3	27	1	0	20	16	16	14	18	18	16	17	14	17	16	19	11	23	17	19	18	17	17	15	1	1	0	0	0	0	0	0	0	0	0	0	0	1	0	0	0	0
Q13200;F5GZ16;E7EW34;E9PCS3;H0Y305;C9JPC0;F8WBS8	Q13200;F5GZ16;E7EW34;E9PCS3	40;40;28;26;17;12;2	40;40;28;26;17;12;2	40;40;28;26;17;12;2	26S proteasome non-ATPase regulatory subunit 2	PSMD2	;;;	7	40	40	40	33	31	28	28	27	25	26	25	21	21	21	24	33	29	32	26	37	29	29	27	33	31	28	28	27	25	26	25	21	21	21	24	33	29	32	26	37	29
Q16891;Q16891-2;F5GZ32;B9A067;C9J406;F8W9I1;Q16891-3;B8ZZQ7;B7WPJ1;D6RAW4	Q16891;Q16891-2;F5GZ32;B9A067;C9J406;F8W9I1;Q16891-3;B8ZZQ7	13;13;13;12;11;11;11;10;2;1	13;13;13;12;11;11;11;10;2;1	13;13;13;12;11;11;11;10;2;1	MICOS complex subunit MIC60	IMMT	;;;;;;;	10	13	13	13	5	2	2	1	1	1	0	1	6	2	3	4	0	2	3	2	2	3	2	2	5	2	2	1	1	1	0	1	6	2	3	4	0	2	3	2	2	3
P49023-2;P49023;P49023-3;F5GZ78;F5H854;P49023-4;E7EMK8;H0YIE4;F5H836;E9PE21;REV__D6RBA6	P49023-2;P49023;P49023-3;F5GZ78;F5H854;P49023-4;E7EMK8	12;12;12;12;9;9;6;4;3;3;1	12;12;12;12;9;9;6;4;3;3;1	12;12;12;12;9;9;6;4;3;3;1	Paxillin	PXN	;;;;;;	11	12	12	12	9	8	8	8	5	7	6	6	5	7	7	8	7	7	7	7	11	6	7	8	9	8	8	8	5	7	6	6	5	7	7	8	7	7	7	7	11	6
P42226;F5GZ86;F5H5X3;P42226-2;F5GXI9;G3V2X7;H0YJH6;Q5FBW6;G3V2L2;G3V2M3;G3V3E9;G3V2H4;G3V5I8;G3V568;G3V370;G3V5K5	P42226;F5GZ86;F5H5X3;P42226-2;F5GXI9	7;7;5;5;5;3;3;2;2;2;2;2;2;2;2;2	7;7;5;5;5;3;3;2;2;2;2;2;2;2;2;2	7;7;5;5;5;3;3;2;2;2;2;2;2;2;2;2	Signal transducer and activator of transcription 6	STAT6	;;;;	16	7	7	7	3	3	3	3	1	1	1	0	2	1	0	0	1	1	3	2	4	2	1	3	3	3	3	3	1	1	1	0	2	1	0	0	1	1	3	2	4	2
Q9Y3C0;F5GZ97;H0YGN0;F5GWI9;F5GXZ7;F5H0A7;F5GXZ4;F5H2P1	Q9Y3C0;F5GZ97;H0YGN0;F5GWI9;F5GXZ7	4;4;3;3;3;1;1;1	4;4;3;3;3;1;1;1	4;4;3;3;3;1;1;1	WASH complex subunit CCDC53	CCDC53	;;;;	8	4	4	4	2	4	1	1	1	2	1	1	1	2	2	2	0	1	1	1	2	1	1	0	2	4	1	1	1	2	1	1	1	2	2	2	0	1	1	1	2	1
Q8NEU8;F5GZG0;F8W1P5;F8VWV2;F8VXB0	Q8NEU8;F5GZG0;F8W1P5;F8VWV2;F8VXB0	4;4;4;2;2	4;4;4;2;2	4;4;4;2;2	DCC-interacting protein 13-beta	APPL2	;;;;	5	4	4	4	2	0	0	0	0	0	0	0	0	0	0	0	0	0	0	0	3	0	0	0	2	0	0	0	0	0	0	0	0	0	0	0	0	0	0	0	3	0
F5GZG1	F5GZG1	5	1	1		RAP1B		1	5	1	1	3	2	2	1	2	2	2	2	2	1	2	2	3	3	2	2	4	2	2	2	0	0	0	0	0	0	0	0	0	0	0	0	0	0	0	0	1	0
O60264;F5GZI1;P28370;F6TQG2;E9PCY3;P28370-2	O60264;F5GZI1;P28370;F6TQG2;E9PCY3;P28370-2	6;6;5;5;5;5	6;6;5;5;5;5	6;6;5;5;5;5	SWI/SNF-related matrix-associated actin-dependent regulator of chromatin subfamily A member 5;Probable global transcription activator SNF2L1	SMARCA5;SMARCA1	;;;;;	6	6	6	6	1	1	1	3	0	0	0	0	0	0	0	1	1	1	2	2	2	0	1	1	1	1	1	3	0	0	0	0	0	0	0	1	1	1	2	2	2	0
Q9H3K2;Q9Y6G2;Q5VT94;F5GZL5	Q9H3K2;Q9Y6G2;Q5VT94;F5GZL5	1;1;1;1	1;1;1;1	1;1;1;1	Growth hormone-inducible transmembrane protein	GHITM	;;;	4	1	1	1	0	1	0	0	1	1	1	0	1	0	0	0	0	1	0	0	1	0	0	0	0	1	0	0	1	1	1	0	1	0	0	0	0	1	0	0	1	0
Q9H2U1;F5GZS0;Q9H2U1-3;Q9H2U1-2;E7EWK3;Q6P158;Q6P158-2	Q9H2U1;F5GZS0;Q9H2U1-3;Q9H2U1-2;E7EWK3	16;16;16;16;13;1;1	16;16;16;16;13;1;1	16;16;16;16;13;1;1	ATP-dependent RNA helicase DHX36	DHX36	;;;;	7	16	16	16	9	7	5	8	6	4	4	5	7	6	8	7	2	6	7	5	9	5	6	6	9	7	5	8	6	4	4	5	7	6	8	7	2	6	7	5	9	5
P08195;F5GZS6;P08195-3;F5H4J7;P08195-4;H0YFS2;F5GZI0;H0YFX4	P08195;F5GZS6;P08195-3;F5H4J7;P08195-4	25;25;24;24;24;9;7;3	25;25;24;24;24;9;7;3	1;1;0;0;0;0;0;0	4F2 cell-surface antigen heavy chain	SLC3A2	;;;;	8	25	25	1	21	20	19	20	19	21	22	17	21	19	16	20	20	20	19	19	22	20	20	21	21	20	19	20	19	21	22	17	21	19	16	20	20	20	19	19	22	20
Q15276;F5GZU7;F5H355;Q15276-2	Q15276;F5GZU7;F5H355;Q15276-2	11;11;11;11	11;11;11;11	11;11;11;11	Rab GTPase-binding effector protein 1	RABEP1	;;;	4	11	11	11	5	3	4	4	5	3	4	3	5	4	4	7	1	4	4	3	4	3	2	3	5	3	4	4	5	3	4	3	5	4	4	7	1	4	4	3	4	3
Q06481;F5H845;F5GZY0;Q06481-4;Q06481-2;Q06481-3;Q06481-5;B4DKY3	Q06481;F5H845;F5GZY0;Q06481-4;Q06481-2;Q06481-3;Q06481-5	4;4;4;4;4;4;3;1	3;3;3;3;3;3;2;1	3;3;3;3;3;3;2;1	Amyloid-like protein 2	APLP2	;;;;;;	8	4	3	3	1	0	1	2	2	0	1	1	3	1	2	2	0	1	2	1	2	2	0	1	1	0	0	1	1	0	1	1	2	1	1	1	0	0	2	1	1	1
P19474;F5H012;P19474-2;H0YDP8	P19474;F5H012;P19474-2	10;10;7;1	10;10;7;1	10;10;7;1	E3 ubiquitin-protein ligase TRIM21	TRIM21	;;	4	10	10	10	3	3	5	4	0	0	0	0	1	0	1	0	1	4	6	4	3	3	4	2	3	3	5	4	0	0	0	0	1	0	1	0	1	4	6	4	3	3
P07305;F5H022;P07305-2	P07305;F5H022;P07305-2	4;4;4	4;4;4	4;4;4	Histone H1.0;Histone H1.0, N-terminally processed	H1F0	;;	3	4	4	4	2	1	3	2	2	2	2	1	2	2	3	2	1	3	3	2	4	3	2	2	2	1	3	2	2	2	2	1	2	2	3	2	1	3	3	2	4	3
Q12756;F8W6F6;F5H045;Q12756-2;F8W8V9	Q12756;F8W6F6;F5H045;Q12756-2;F8W8V9	14;14;14;14;11	14;14;14;14;11	5;5;5;5;3	Kinesin-like protein KIF1A;Kinesin-like protein	KIF1A	;;;;	5	14	14	5	4	3	3	4	1	1	2	0	1	1	2	3	1	3	5	4	8	2	4	3	4	3	3	4	1	1	2	0	1	1	2	3	1	3	5	4	8	2
P40925;F5H098;B4DUN2;B9A041;C9JF79;B8ZZ51;C9JRL4;C9JLV6	P40925;F5H098;B4DUN2;B9A041;C9JF79;B8ZZ51	13;13;11;10;8;7;6;2	13;13;11;10;8;7;6;2	13;13;11;10;8;7;6;2	Malate dehydrogenase, cytoplasmic;Malate dehydrogenase	MDH1	;;;;;	8	13	13	13	13	10	8	10	13	11	12	8	10	10	9	11	10	8	8	7	12	11	9	10	13	10	8	10	13	11	12	8	10	10	9	11	10	8	8	7	12	11
Q0D2J5;F5H0A9;Q0D2J5-2	Q0D2J5;F5H0A9;Q0D2J5-2	1;1;1	1;1;1	1;1;1	Zinc finger protein 763	ZNF763	;;	3	1	1	1	1	0	1	1	0	0	1	1	1	1	1	1	1	1	1	1	1	1	1	1	1	0	1	1	0	0	1	1	1	1	1	1	1	1	1	1	1	1
F5H0B0	F5H0B0	8	8	0				1	8	8	0	7	6	6	7	6	6	6	5	6	4	5	6	7	7	7	8	8	7	6	6	7	6	6	7	6	6	6	5	6	4	5	6	7	7	7	8	8	7
Q7Z4S6;F8W762;F8WCP6;F5H0C3;Q7Z4S6-3;F5H219;Q7Z4S6-2;Q7Z4S6-4;H0YIM7;H0YHT2;O75037;Q2M1P5;O75037-2;H0YI78;F5H0V8;F5H864;Q86VH2-3;B7ZMI0;B2RP62	Q7Z4S6;F8W762;F8WCP6;F5H0C3;Q7Z4S6-3;F5H219;Q7Z4S6-2;Q7Z4S6-4	7;7;7;7;7;7;7;7;3;2;1;1;1;1;1;1;1;1;1	7;7;7;7;7;7;7;7;3;2;1;1;1;1;1;1;1;1;1	6;6;6;6;6;6;6;6;2;2;0;0;0;1;1;0;0;0;0	Kinesin-like protein KIF21A	KIF21A	;;;;;;;	19	7	7	6	2	2	2	3	1	1	1	0	1	0	1	1	1	3	3	1	2	2	0	2	2	2	2	3	1	1	1	0	1	0	1	1	1	3	3	1	2	2
F5H0D4	F5H0D4	38	1	1				1	38	1	1	35	26	28	31	28	28	29	26	29	27	24	25	30	28	30	29	35	26	31	32	1	0	1	1	1	1	1	1	1	1	1	1	1	1	1	1	1	1
Q8WU90;F5H0F5;F8WB26;B4DMW2;F8WF67	Q8WU90;F5H0F5	20;20;6;6;3	20;20;6;6;3	20;20;6;6;3	Zinc finger CCCH domain-containing protein 15	ZC3H15	;	5	20	20	20	16	11	10	11	8	9	9	10	10	9	10	14	11	11	10	10	16	10	8	12	16	11	10	11	8	9	9	10	10	9	10	14	11	11	10	10	16	10
Q9BY67;H0YGA7;F5H0J4;Q9BY67-2;F5H0P2;F5H8J9;F5H125;H0YG94	Q9BY67;H0YGA7;F5H0J4;Q9BY67-2	8;8;8;5;3;2;2;2	8;8;8;5;3;2;2;2	8;8;8;5;3;2;2;2	Cell adhesion molecule 1	CADM1	;;;	8	8	8	8	5	6	3	6	3	5	5	5	5	5	6	6	4	5	4	7	6	6	6	6	5	6	3	6	3	5	5	5	5	5	6	6	4	5	4	7	6	6
O75448;F5H5K2;F8W9R9;F5H0K1;O75448-2;E9PFL1;F5H2D6;F5H3E6	O75448;F5H5K2;F8W9R9;F5H0K1;O75448-2	3;3;3;3;3;1;1;1	3;3;3;3;3;1;1;1	3;3;3;3;3;1;1;1	Mediator of RNA polymerase II transcription subunit 24	MED24	;;;;	8	3	3	3	0	0	0	0	0	0	0	0	0	0	0	0	0	0	0	0	2	0	1	1	0	0	0	0	0	0	0	0	0	0	0	0	0	0	0	0	2	0
Q9Y6Y8;F5H0L8;Q9Y6Y8-2;H0YE64;E9PK57;H0YF17;B3KXB5	Q9Y6Y8;F5H0L8;Q9Y6Y8-2	29;29;24;1;1;1;1	29;29;24;1;1;1;1	28;28;24;0;0;0;0	SEC23-interacting protein	SEC23IP	;;	7	29	29	28	17	18	14	10	4	6	5	2	5	9	5	8	14	20	17	14	20	14	17	13	17	18	14	10	4	6	5	2	5	9	5	8	14	20	17	14	20	14
Q8ND04;F5H0N5;Q8ND04-2;Q8ND04-3	Q8ND04;F5H0N5;Q8ND04-2;Q8ND04-3	8;8;8;4	8;8;8;4	8;8;8;4	Protein SMG8	SMG8	;;;	4	8	8	8	4	2	2	2	0	0	0	0	1	0	0	0	0	2	1	0	2	3	1	1	4	2	2	2	0	0	0	0	1	0	0	0	0	2	1	0	2	3
Q9H6E5;F5H0R1;C9JBX0	Q9H6E5;F5H0R1	4;4;1	4;4;1	4;4;1	Speckle targeted PIP5K1A-regulated poly(A) polymerase	TUT1	;	3	4	4	4	2	1	0	1	0	0	0	0	0	0	0	0	0	0	1	0	1	2	3	2	2	1	0	1	0	0	0	0	0	0	0	0	0	0	1	0	1	2
P34741;F5H0S6;E7ESK6;E9PBI9;E5RHU3	P34741;F5H0S6;E7ESK6;E9PBI9;E5RHU3	6;6;5;5;4	6;6;5;5;4	6;6;5;5;4	Syndecan-2;Syndecan	SDC2	;;;;	5	6	6	6	1	1	0	0	1	1	1	1	1	1	1	3	0	0	0	1	0	2	1	0	1	1	0	0	1	1	1	1	1	1	1	3	0	0	0	1	0	2
Q9NZD2;F5H0U5;F5GZ49	Q9NZD2;F5H0U5	3;3;1	3;3;1	3;3;1	Glycolipid transfer protein	GLTP	;	3	3	3	3	1	1	0	0	0	1	0	0	1	1	2	0	0	0	0	0	2	0	0	0	1	1	0	0	0	1	0	0	1	1	2	0	0	0	0	0	2	0
F5H136;F5H676;F5H726	F5H136;F5H676;F5H726	10;8;7	1;1;1	1;1;1	T-complex protein 1 subunit alpha	TCP1	;;	3	10	1	1	9	8	6	7	8	6	7	8	7	5	7	7	7	8	7	7	8	7	8	7	1	1	0	1	1	1	1	1	1	1	1	1	1	1	1	1	1	1
Q8IXL7-2;F5H7C4;F5H199;Q8IXL7;F5H6G9;H0YFW5	Q8IXL7-2;F5H7C4;F5H199;Q8IXL7;F5H6G9;H0YFW5	4;4;4;3;3;3	4;4;4;3;3;3	4;4;4;3;3;3	Methionine-R-sulfoxide reductase B3	MSRB3	;;;;;	6	4	4	4	1	0	0	2	1	1	0	1	0	0	1	2	0	0	0	1	2	0	2	2	1	0	0	2	1	1	0	1	0	0	1	2	0	0	0	1	2	0
Q07864;F5H1D6;E7ETS8;E7ENR1;F5H7H6;F5H3W5;F5H7E4	Q07864;F5H1D6;E7ETS8;E7ENR1;F5H7H6	6;6;5;4;4;2;2	6;6;5;4;4;2;2	6;6;5;4;4;2;2	DNA polymerase epsilon catalytic subunit A;DNA polymerase	POLE	;;;;	7	6	6	6	1	3	2	1	0	0	0	0	0	0	0	0	0	1	1	1	2	2	0	1	1	3	2	1	0	0	0	0	0	0	0	0	0	1	1	1	2	2
P32004-2;F5H1H0;G3XAF4;P32004;F5H025;H0Y5C3;E7EPI4;E7EVM4;E9PHJ4;E7EMY4;F5H111	P32004-2;F5H1H0;G3XAF4;P32004;F5H025	36;36;36;35;35;6;4;3;2;2;2	36;36;36;35;35;6;4;3;2;2;2	36;36;36;35;35;6;4;3;2;2;2	Neural cell adhesion molecule L1	L1CAM	;;;;	11	36	36	36	27	24	20	24	25	23	24	22	22	19	22	25	24	28	27	26	29	22	23	23	27	24	20	24	25	23	24	22	22	19	22	25	24	28	27	26	29	22
Q69YQ0;F5H1H6;F8WAN1;H0Y3Q3;C9J8U1;C9JLY8	Q69YQ0;F5H1H6;F8WAN1;H0Y3Q3;C9J8U1	19;19;16;16;14;3	18;18;15;15;13;3	18;18;15;15;13;3	Cytospin-A	SPECC1L;SPECC1L-ADORA2A	;;;;	6	19	18	18	6	5	6	11	3	3	4	3	4	5	5	5	3	8	8	6	8	7	4	9	5	4	5	10	2	2	3	2	3	4	4	4	2	7	7	5	7	6
Q9UPT5;F5H1P1;Q9UPT5-2;Q9UPT5-5;Q9UPT5-1;Q9UPT5-6;F8W6Q7;Q9UPT5-4;C9JME6;B5MCY9;C9JKC2	Q9UPT5;F5H1P1;Q9UPT5-2;Q9UPT5-5;Q9UPT5-1;Q9UPT5-6;F8W6Q7	13;13;13;13;13;13;10;5;4;3;2	13;13;13;13;13;13;10;5;4;3;2	13;13;13;13;13;13;10;5;4;3;2	Exocyst complex component 7	EXOC7	;;;;;;	11	13	13	13	7	5	6	5	0	0	0	0	0	0	0	0	0	4	4	5	6	4	7	5	7	5	6	5	0	0	0	0	0	0	0	0	0	4	4	5	6	4
P31323;F5H1R5	P31323;F5H1R5	6;6	3;3	3;3	cAMP-dependent protein kinase type II-beta regulatory subunit	PRKAR2B	;	2	6	3	3	1	1	1	2	0	0	0	0	0	0	0	0	2	1	2	0	4	1	1	2	0	1	0	1	0	0	0	0	0	0	0	0	1	0	0	0	2	0
Q9H6K5;F5H1R7	Q9H6K5;F5H1R7	4;4	4;4	4;4	Proline-rich protein 36	PRR36	;	2	4	4	4	1	3	1	2	2	1	2	2	2	2	2	2	0	1	3	3	3	1	1	2	1	3	1	2	2	1	2	2	2	2	2	2	0	1	3	3	3	1
P04626;F5H1T4;P04626-4	P04626;F5H1T4;P04626-4	1;1;1	1;1;1	1;1;1	Receptor tyrosine-protein kinase erbB-2	ERBB2	;;	3	1	1	1	0	0	0	1	0	0	0	0	0	0	0	0	0	0	0	0	0	0	0	1	0	0	0	1	0	0	0	0	0	0	0	0	0	0	0	0	0	0
Q9HA65;F5H1W7	Q9HA65;F5H1W7	3;3	3;3	3;3	TBC1 domain family member 17	TBC1D17	;	2	3	3	3	0	1	1	2	0	0	0	0	0	0	0	0	0	0	0	0	0	0	0	0	0	1	1	2	0	0	0	0	0	0	0	0	0	0	0	0	0	0
P02792;F5H1X1	P02792;F5H1X1	2;2	2;2	2;2	Ferritin light chain	FTL	;	2	2	2	2	1	1	1	1	0	0	0	1	0	1	0	1	0	0	0	1	1	1	0	1	1	1	1	1	0	0	0	1	0	1	0	1	0	0	0	1	1	1
Q9HD26;Q9HD26-2;F5H1Y4;Q9HD26-3	Q9HD26;Q9HD26-2;F5H1Y4;Q9HD26-3	10;10;10;6	10;10;10;6	10;10;10;6	Golgi-associated PDZ and coiled-coil motif-containing protein	GOPC	;;;	4	10	10	10	3	3	1	4	0	0	0	0	1	2	2	1	1	4	4	3	3	4	3	6	3	3	1	4	0	0	0	0	1	2	2	1	1	4	4	3	3	4
F5H202;P46937;P46937-2;P46937-3;E9PRV2;F5GWC5;B4DTY1;H0YCI3;Q86UL8;F5GWK7;F5GWH1;F5H4D4;E7EWI0;Q86UL8-2	F5H202;P46937;P46937-2;P46937-3;E9PRV2;F5GWC5;B4DTY1;H0YCI3	14;13;13;13;12;11;9;8;1;1;1;1;1;1	14;13;13;13;12;11;9;8;1;1;1;1;1;1	13;12;12;13;12;10;8;7;0;0;0;0;0;0	Transcriptional coactivator YAP1	YAP1	;;;;;;;	14	14	14	13	7	6	6	6	10	11	11	9	11	9	8	10	10	9	9	9	7	8	6	7	7	6	6	6	10	11	11	9	11	9	8	10	10	9	9	9	7	8
Q5NDL2;F5H225;Q5NDL2-2;Q5NDL2-3;C9J4G5;C9JQM7;A8K2U1	Q5NDL2;F5H225;Q5NDL2-2;Q5NDL2-3;C9J4G5;C9JQM7;A8K2U1	2;2;2;2;1;1;1	2;2;2;2;1;1;1	2;2;2;2;1;1;1	EGF domain-specific O-linked N-acetylglucosamine transferase	EOGT	;;;;;;	7	2	2	2	1	0	1	0	0	0	0	0	0	0	1	0	0	0	1	1	0	1	0	1	1	0	1	0	0	0	0	0	0	0	1	0	0	0	1	1	0	1
Q6UXD5-3;F5H293;Q6UXD5;Q6UXD5-2;Q6UXD5-4	Q6UXD5-3;F5H293;Q6UXD5;Q6UXD5-2;Q6UXD5-4	7;7;6;6;4	7;7;6;6;4	7;7;6;6;4	Seizure 6-like protein 2	SEZ6L2	;;;;	5	7	7	7	1	4	1	1	1	2	1	1	1	2	2	1	1	3	1	2	0	2	1	1	1	4	1	1	1	2	1	1	1	2	2	1	1	3	1	2	0	2
P49748;G3V1M7;F5H2A9;P49748-2;F5GYP4	P49748;G3V1M7;F5H2A9;P49748-2;F5GYP4	28;28;28;27;17	28;28;28;27;17	28;28;28;27;17	Very long-chain specific acyl-CoA dehydrogenase, mitochondrial	ACADVL	;;;;	5	28	28	28	25	23	21	23	21	23	23	20	22	20	19	21	27	23	24	21	25	22	20	24	25	23	21	23	21	23	23	20	22	20	19	21	27	23	24	21	25	22
Q9NT68;F5H2D1;G3V106;F8VNQ3	Q9NT68;F5H2D1;G3V106;F8VNQ3	9;9;8;7	8;8;8;7	7;7;7;6	Teneurin-2;Ten-2, soluble form;Ten-2 intracellular domain	TENM2	;;;	4	9	8	7	1	0	0	0	0	1	1	0	3	2	2	3	0	0	0	0	2	1	0	0	1	0	0	0	0	1	1	0	3	2	2	2	0	0	0	0	2	1
Q86XL3;F5H2H5;Q86XL3-2	Q86XL3;F5H2H5;Q86XL3-2	2;2;2	2;2;2	2;2;2	Ankyrin repeat and LEM domain-containing protein 2	ANKLE2	;;	3	2	2	2	2	0	1	1	0	0	0	0	0	0	0	0	0	1	0	0	0	0	0	1	2	0	1	1	0	0	0	0	0	0	0	0	0	1	0	0	0	0
P11169;F5H2H8;Q8TDB8;Q8TDB8-2;B7Z844;B7ZAC3;Q8TDB8-3	P11169;F5H2H8;Q8TDB8;Q8TDB8-2;B7Z844;B7ZAC3	6;6;4;4;4;4;2	6;6;4;4;4;4;2	6;6;4;4;4;4;2	Solute carrier family 2, facilitated glucose transporter member 3;Solute carrier family 2, facilitated glucose transporter member 14	SLC2A3;SLC2A14	;;;;;	7	6	6	6	5	3	3	3	3	2	4	4	4	4	4	4	1	3	3	4	6	2	4	4	5	3	3	3	3	2	4	4	4	4	4	4	1	3	3	4	6	2
Q96GC9;F5H2J3;B4DED7;B4DGZ7;B4DVV9	Q96GC9;F5H2J3;B4DED7;B4DGZ7;B4DVV9	2;2;1;1;1	2;2;1;1;1	2;2;1;1;1	Vacuole membrane protein 1	VMP1;TMEM49	;;;;	5	2	2	2	1	2	2	2	1	2	1	1	1	2	1	2	1	1	1	1	1	2	2	1	1	2	2	2	1	2	1	1	1	2	1	2	1	1	1	1	1	2
Q9NPJ3;F5H2L4	Q9NPJ3;F5H2L4	4;4	4;4	4;4	Acyl-coenzyme A thioesterase 13;Acyl-coenzyme A thioesterase 13, N-terminally processed	ACOT13	;	2	4	4	4	2	1	1	1	1	1	1	1	1	1	1	2	1	2	1	2	1	1	1	1	2	1	1	1	1	1	1	1	1	1	1	2	1	2	1	2	1	1
F5H2L6	F5H2L6	6	1	1				1	6	1	1	3	3	5	2	1	1	0	0	2	0	1	2	1	2	2	1	5	2	3	4	0	0	0	0	0	0	0	0	1	0	0	0	0	0	0	0	0	0
P32455;F5H2M9;Q9H0R5;Q5T8L7;F6X827	P32455;F5H2M9	3;3;1;1;1	3;3;1;1;1	2;2;1;1;1	Interferon-induced guanylate-binding protein 1	GBP1	;	5	3	3	2	1	1	1	0	0	0	0	0	0	0	0	0	0	0	0	0	2	1	0	1	1	1	1	0	0	0	0	0	0	0	0	0	0	0	0	0	2	1
Q13561;F5H2S7;Q13561-3;Q13561-2;F5H223;A8K8J9;F8WAG8;F8W1I6;H0YI98;F8VW18;F8VX93;F8VRV7;H0YHL1;F8VZD2;F8W0U6	Q13561;F5H2S7;Q13561-3;Q13561-2;F5H223;A8K8J9;F8WAG8;F8W1I6;H0YI98;F8VW18	20;20;20;20;19;17;17;15;14;12;6;6;4;1;1	20;20;20;20;19;17;17;15;14;12;6;6;4;1;1	20;20;20;20;19;17;17;15;14;12;6;6;4;1;1	Dynactin subunit 2	DCTN2	;;;;;;;;;	15	20	20	20	18	16	14	16	13	16	15	14	14	12	15	15	17	15	15	16	20	14	12	14	18	16	14	16	13	16	15	14	14	12	15	15	17	15	15	16	20	14
P55287;F5H2W2;P55287-2	P55287;F5H2W2;P55287-2	3;3;3	3;3;3	3;3;3	Cadherin-11	CDH11	;;	3	3	3	3	2	0	0	2	0	0	0	0	0	0	0	0	0	0	0	0	1	0	0	0	2	0	0	2	0	0	0	0	0	0	0	0	0	0	0	0	1	0
Q9UDY2;Q9UDY2-2;Q9UDY2-4;F5H886;Q9UDY2-3;F5H301;Q9UDY2-5	Q9UDY2;Q9UDY2-2;Q9UDY2-4;F5H886;Q9UDY2-3;F5H301;Q9UDY2-5	11;11;11;11;11;11;10	11;11;11;11;11;11;10	11;11;11;11;11;11;10	Tight junction protein ZO-2	TJP2	;;;;;;	7	11	11	11	3	5	3	3	0	0	0	0	0	0	0	0	0	1	0	0	2	2	0	1	3	5	3	3	0	0	0	0	0	0	0	0	0	1	0	0	2	2
Q9HCS7;F5H315	Q9HCS7;F5H315	3;3	3;3	3;3	Pre-mRNA-splicing factor SYF1	XAB2	;	2	3	3	3	0	1	1	1	0	0	0	0	0	0	0	0	0	1	0	1	2	0	0	0	0	1	1	1	0	0	0	0	0	0	0	0	0	1	0	1	2	0
P08397;F5H345;P08397-2;G3V1P4;G5EA58;F5GY90;F5H226;F5H0P4;F5H4W5;F5H4X2	P08397;F5H345;P08397-2;G3V1P4;G5EA58;F5GY90;F5H226	11;11;11;10;10;9;7;4;1;1	11;11;11;10;10;9;7;4;1;1	11;11;11;10;10;9;7;4;1;1	Porphobilinogen deaminase	HMBS	;;;;;;	10	11	11	11	7	6	5	6	6	4	5	5	7	5	6	8	7	6	6	5	9	6	5	5	7	6	5	6	6	4	5	5	7	5	6	8	7	6	6	5	9	6
Q15436;F5H365;F5H6C4;B3KXI2;E7ES38;G3V531;G3V5X8;G3V4Q2;G3V4V1;G3V1W4;G3V3G5;G3V2R6	Q15436;F5H365;F5H6C4;B3KXI2;E7ES38;G3V531	17;17;15;14;11;9;2;2;2;2;2;2	15;15;14;13;9;8;1;1;1;1;1;1	15;15;14;13;9;8;1;1;1;1;1;1	Protein transport protein Sec23A	SEC23A	;;;;;	12	17	15	15	12	12	7	7	3	4	3	4	7	6	4	7	7	7	9	8	12	9	8	8	10	11	7	7	3	4	3	4	7	6	4	7	6	7	9	8	10	9
P05023;F5H3A1;B7Z3U6;P05023-2;P13637;E9PC07;E9PC51;B7Z2T0;B7Z1Q9;P50993;F5H0J0;F5GXJ7;B1AKY9;H0Y7C1;B4DIQ8;Q13733;Q5TC01;Q5TC02;B4DHD7;Q5TC05;E9PHR6;E9PRA5	P05023;F5H3A1;B7Z3U6;P05023-2	39;39;34;26;14;14;14;14;13;11;11;11;11;9;9;6;5;4;3;2;2;2	39;39;34;26;14;14;14;14;13;11;11;11;11;9;9;6;5;4;3;2;2;2	25;25;20;21;0;0;0;0;0;0;0;0;0;0;0;0;4;4;0;1;1;0	Sodium/potassium-transporting ATPase subunit alpha-1	ATP1A1	;;;	22	39	39	25	31	30	26	29	23	23	22	25	23	25	20	27	34	31	30	29	31	30	27	32	31	30	26	29	23	23	22	25	23	25	20	27	34	31	30	29	31	30
P48960;F5H3G2;P48960-2;P48960-3;Q9UHX3;B4DWB8;Q9UHX3-4;E7ESD7;Q9UHX3-3;Q9UHX3-2	P48960;F5H3G2;P48960-2;P48960-3	7;7;7;7;1;1;1;1;1;1	7;7;7;7;1;1;1;1;1;1	7;7;7;7;1;1;1;1;1;1	CD97 antigen;CD97 antigen subunit alpha;CD97 antigen subunit beta	CD97	;;;	10	7	7	7	1	3	1	3	2	2	3	4	1	2	2	1	2	2	4	3	3	3	4	3	1	3	1	3	2	2	3	4	1	2	2	1	2	2	4	3	3	3
Q96JB5;F5H3I5;Q96JB5-2;Q96JB5-3	Q96JB5;F5H3I5;Q96JB5-2;Q96JB5-3	11;11;9;7	11;11;9;7	11;11;9;7	CDK5 regulatory subunit-associated protein 3	CDK5RAP3	;;;	4	11	11	11	5	6	8	5	0	0	0	0	1	1	1	3	0	4	4	3	9	3	4	5	5	6	8	5	0	0	0	0	1	1	1	3	0	4	4	3	9	3
O15146;Q5VZW9;G8JLG0;F5H6T2;F5H3K9;O15146-3;O15146-2	O15146;Q5VZW9;G8JLG0;F5H6T2;F5H3K9;O15146-3;O15146-2	1;1;1;1;1;1;1	1;1;1;1;1;1;1	1;1;1;1;1;1;1	Muscle, skeletal receptor tyrosine-protein kinase	MUSK	;;;;;;	7	1	1	1	0	0	0	0	0	0	0	0	0	0	0	0	0	0	0	1	0	0	0	1	0	0	0	0	0	0	0	0	0	0	0	0	0	0	0	1	0	0
Q16850;F5H3N4;Q16850-2	Q16850;F5H3N4;Q16850-2	9;9;8	9;9;8	9;9;8	Lanosterol 14-alpha demethylase	CYP51A1	;;	3	9	9	9	7	4	4	5	0	0	0	0	0	0	2	2	1	2	3	3	5	4	5	5	7	4	4	5	0	0	0	0	0	0	2	2	1	2	3	3	5	4
Q969M3;F5H3P9;Q969M3-3;E5RGR9;E5RHH4;Q969M3-2	Q969M3;F5H3P9;Q969M3-3;E5RGR9;E5RHH4;Q969M3-2	2;2;2;1;1;1	2;2;2;1;1;1	2;2;2;1;1;1	Protein YIPF5;Protein YIPF	YIPF5	;;;;;	6	2	2	2	2	2	2	2	2	2	2	2	1	2	1	2	1	2	2	2	2	2	1	2	2	2	2	2	2	2	2	2	1	2	1	2	1	2	2	2	2	2
O00159-3;F5H3W9;O00159;F5H6E2;O00159-2;F5H730	O00159-3;F5H3W9;O00159;F5H6E2;O00159-2;F5H730	23;23;22;22;22;13	23;23;22;22;22;13	23;23;22;22;22;13	Unconventional myosin-Ic	MYO1C	;;;;;	6	23	23	23	11	8	5	6	0	0	0	0	1	1	2	2	4	9	6	6	13	8	8	6	11	8	5	6	0	0	0	0	1	1	2	2	4	9	6	6	13	8
Q99996;F5H3X5;Q99996-5;Q99996-3;Q99996-2;Q99996-6;F8WCY9;Q99996-4	Q99996;F5H3X5;Q99996-5;Q99996-3;Q99996-2;Q99996-6	3;3;3;3;3;3;1;1	3;3;3;3;3;3;1;1	3;3;3;3;3;3;1;1	A-kinase anchor protein 9	AKAP9	;;;;;	8	3	3	3	1	0	2	1	1	0	0	0	1	0	1	1	0	0	0	0	1	0	0	1	1	0	2	1	1	0	0	0	1	0	1	1	0	0	0	0	1	0
Q03701;F5H3Y6;C9J9W7	Q03701;F5H3Y6;C9J9W7	2;2;1	2;2;1	2;2;1	CCAAT/enhancer-binding protein zeta	CEBPZ	;;	3	2	2	2	0	1	0	0	0	0	0	0	0	0	0	0	0	0	0	0	1	0	0	1	0	1	0	0	0	0	0	0	0	0	0	0	0	0	0	0	1	0
Q99816;F5H442;Q99816-2	Q99816;F5H442;Q99816-2	15;15;10	15;15;10	15;15;10	Tumor susceptibility gene 101 protein	TSG101	;;	3	15	15	15	12	5	8	7	4	5	4	5	6	6	6	5	7	5	7	6	11	7	4	6	12	5	8	7	4	5	4	5	6	6	6	5	7	5	7	6	11	7
F5H450	F5H450	1	1	1		FZD10		1	1	1	1	1	1	1	1	0	0	1	1	1	1	1	1	0	1	1	1	1	1	1	1	1	1	1	1	0	0	1	1	1	1	1	1	0	1	1	1	1	1
Q9BSJ2;F5H4L0;F2Z2B9;F5H4E0;B3KTU7	Q9BSJ2;F5H4L0;F2Z2B9;F5H4E0;B3KTU7	8;8;7;5;4	8;8;7;5;4	8;8;7;5;4	Gamma-tubulin complex component 2	TUBGCP2	;;;;	5	8	8	8	3	0	2	2	0	0	0	0	1	0	0	0	1	1	1	2	4	4	3	3	3	0	2	2	0	0	0	0	1	0	0	0	1	1	1	2	4	4
Q6GQQ9;F5H4P2;Q5SZ59	Q6GQQ9;F5H4P2;Q5SZ59	2;2;1	2;2;1	2;2;1	OTU domain-containing protein 7B	OTUD7B	;;	3	2	2	2	0	0	0	0	0	0	0	0	0	0	0	0	0	1	0	0	1	1	0	0	0	0	0	0	0	0	0	0	0	0	0	0	0	1	0	0	1	1
P46013;F5H4V4;P46013-2;E7EN66	P46013;F5H4V4;P46013-2	65;65;60;1	65;65;60;1	65;65;60;1	Antigen KI-67	MKI67	;;	4	65	65	65	34	33	27	32	29	29	30	26	32	33	35	43	17	29	26	28	30	28	22	31	34	33	27	32	29	29	30	26	32	33	35	43	17	29	26	28	30	28
P49642;F5H513;F8VNY2;F8VSB2	P49642;F5H513;F8VNY2	14;14;7;5	14;14;7;5	11;11;6;5	DNA primase small subunit;DNA primase	PRIM1	;;	4	14	14	11	3	7	6	4	0	0	1	0	1	2	4	2	2	9	8	6	6	4	5	5	3	7	6	4	0	0	1	0	1	2	4	2	2	9	8	6	6	4
Q9P2K6;F5H523;H0YGN2	Q9P2K6;F5H523	3;3;1	3;3;1	3;3;1	Kelch-like protein 42	KLHL42	;	3	3	3	3	0	0	1	1	0	0	0	0	0	0	0	0	0	0	1	0	2	1	0	0	0	0	1	1	0	0	0	0	0	0	0	0	0	0	1	0	2	1
P49418;F5H533;P49418-2;F5H6E8	P49418;F5H533;P49418-2;F5H6E8	24;24;24;14	24;24;24;14	10;10;10;10	Amphiphysin	AMPH	;;;	4	24	24	10	14	11	11	9	12	12	14	15	15	17	11	11	12	14	14	14	14	14	12	8	14	11	11	9	12	12	14	15	15	17	11	11	12	14	14	14	14	14
Q9NZN4;F5H559;F5GXL2;F5H1J1;B4DNU6;B7ZAY3;B4DE23	Q9NZN4;F5H559;F5GXL2;F5H1J1;B4DNU6	8;8;7;6;6;3;2	5;5;4;4;4;3;2	5;5;4;4;4;3;2	EH domain-containing protein 2	EHD2	;;;;	7	8	5	5	3	3	4	2	1	1	1	0	1	1	2	1	2	2	4	2	2	2	4	2	1	2	2	0	0	0	0	0	0	0	0	0	0	0	1	0	1	1
Q8WUW1;F5H577;Q8WUW1-2	Q8WUW1;F5H577;Q8WUW1-2	5;5;5	5;5;5	5;5;5	Protein BRICK1	BRK1	;;	3	5	5	5	0	1	1	1	0	0	1	1	0	0	0	2	0	0	0	0	1	0	0	0	0	1	1	1	0	0	1	1	0	0	0	2	0	0	0	0	1	0
Q9BQE3;F5H5D3;F8VVB9;E9PGK3;F8VRZ4;F8VS66;F8VWV9;C9JEV8;C9JQ00;C9JJQ8;F8VX09;C9JDL2;F8VRK0;F8VXZ7;F8VS94;F8VYI2;F8VXB8;F8W0F6	Q9BQE3;F5H5D3;F8VVB9;E9PGK3	24;24;12;12;6;6;5;5;5;5;4;3;2;1;1;1;1;1	3;3;0;2;0;0;0;0;0;0;0;0;0;0;0;0;0;0	3;3;0;2;0;0;0;0;0;0;0;0;0;0;0;0;0;0	Tubulin alpha-1C chain	TUBA1C;TUBA1B	;;;	18	24	3	3	19	18	19	20	18	17	18	16	16	17	19	16	19	19	20	19	19	18	18	19	1	1	1	2	1	1	1	0	1	1	1	1	1	1	1	1	1	1
Q8NHP8;F5H5E2	Q8NHP8;F5H5E2	6;6	6;6	6;6	Putative phospholipase B-like 2;Putative phospholipase B-like 2 32 kDa form;Putative phospholipase B-like 2 45 kDa form	PLBD2	;	2	6	6	6	3	3	1	2	2	2	2	3	3	2	2	3	1	1	3	2	3	2	1	2	3	3	1	2	2	2	2	3	3	2	2	3	1	1	3	2	3	2
P54687;Q68DQ7;F5H5E4;B7Z5L0;B3KY27;F5H2F2	P54687;Q68DQ7;F5H5E4;B7Z5L0;B3KY27;F5H2F2	10;10;10;8;7;5	10;10;10;8;7;5	10;10;10;8;7;5	Branched-chain-amino-acid aminotransferase, cytosolic	BCAT1	;;;;;	6	10	10	10	8	7	6	6	9	7	8	7	8	7	7	7	8	6	8	7	9	7	6	8	8	7	6	6	9	7	8	7	8	7	7	7	8	6	8	7	9	7
Q9Y487;Q8TBM3;F5H5F3	Q9Y487;Q8TBM3;F5H5F3	1;1;1	1;1;1	1;1;1	V-type proton ATPase 116 kDa subunit a isoform 2;V-type proton ATPase subunit a	ATP6V0A2	;;	3	1	1	1	0	0	0	0	0	0	0	0	0	0	0	0	0	0	0	0	1	0	0	0	0	0	0	0	0	0	0	0	0	0	0	0	0	0	0	0	1	0
Q9BYD6;F5H5L4;H0Y8N7;H0YAB5	Q9BYD6;F5H5L4;H0Y8N7	8;8;6;3	8;8;6;3	8;8;6;3	39S ribosomal protein L1, mitochondrial	MRPL1	;;	4	8	8	8	4	4	2	5	0	0	1	0	2	1	1	1	3	3	5	3	3	2	3	4	4	4	2	5	0	0	1	0	2	1	1	1	3	3	5	3	3	2
Q9UKE5;F5H5M9;Q9UKE5-7;Q9UKE5-3;Q9UKE5-4;F5H865;Q9UKE5-8;Q9UKE5-5;Q9UKE5-6;Q9UKE5-2;C9J338	Q9UKE5;F5H5M9;Q9UKE5-7;Q9UKE5-3;Q9UKE5-4;F5H865;Q9UKE5-8;Q9UKE5-5;Q9UKE5-6;Q9UKE5-2	11;11;11;11;11;10;10;10;10;10;3	6;6;6;6;6;6;6;6;6;6;1	6;6;6;6;6;6;6;6;6;6;1	TRAF2 and NCK-interacting protein kinase	TNIK	;;;;;;;;;	11	11	6	6	2	3	2	3	2	4	0	0	3	3	4	2	1	0	4	1	3	3	2	2	0	1	0	1	0	2	0	0	1	1	2	1	0	0	1	1	1	1
Q8TEW0;Q8TEW0-5;Q8TEW0-6;Q5VWV2;Q8TEW0-3;Q8TEW0-7;Q8TEW0-4;F5H5T0;Q8TEW0-2;Q8TEW0-10;Q5VWU8;Q8TEW0-9;Q8TEW0-8;F5GZI3;B1AP52	Q8TEW0;Q8TEW0-5;Q8TEW0-6;Q5VWV2;Q8TEW0-3;Q8TEW0-7;Q8TEW0-4;F5H5T0;Q8TEW0-2;Q8TEW0-10;Q5VWU8;Q8TEW0-9;Q8TEW0-8;F5GZI3	13;13;13;13;13;13;13;13;13;12;12;12;12;10;2	13;13;13;13;13;13;13;13;13;12;12;12;12;10;2	13;13;13;13;13;13;13;13;13;12;12;12;12;10;2	Partitioning defective 3 homolog	PARD3	;;;;;;;;;;;;;	15	13	13	13	3	6	6	7	1	0	0	0	2	2	3	2	1	4	7	3	5	5	3	8	3	6	6	7	1	0	0	0	2	2	3	2	1	4	7	3	5	5
F5H5V5;Q01167;Q01167-2;Q92622-2;H0Y6E6	F5H5V5;Q01167;Q01167-2	3;2;2;1;1	2;1;1;1;1	2;1;1;1;1	Forkhead box protein K2	FOXK2	;;	5	3	2	2	1	1	1	1	0	0	0	0	0	0	0	0	3	2	1	1	1	1	1	1	1	1	1	1	0	0	0	0	0	0	0	0	2	1	1	1	0	1
O14964;F5H5Y5;E7EU53;O14964-2	O14964;F5H5Y5;E7EU53;O14964-2	21;21;19;19	21;21;19;19	21;21;19;19	Hepatocyte growth factor-regulated tyrosine kinase substrate	HGS	;;;	4	21	21	21	13	9	8	9	7	8	10	8	8	8	10	11	15	11	13	12	15	9	11	9	13	9	8	9	7	8	10	8	8	8	10	11	15	11	13	12	15	9
Q92994;F8VWT8;F8VS45;F8VQ19;F8WA46;Q92994-3;F5H5Z7;Q92994-5	Q92994;F8VWT8;F8VS45;F8VQ19;F8WA46;Q92994-3;F5H5Z7;Q92994-5	1;1;1;1;1;1;1;1	1;1;1;1;1;1;1;1	1;1;1;1;1;1;1;1	Transcription factor IIIB 90 kDa subunit	BRF1	;;;;;;;	8	1	1	1	1	0	1	0	1	1	0	1	0	0	0	1	1	0	1	1	1	0	0	0	1	0	1	0	1	1	0	1	0	0	0	1	1	0	1	1	1	0
Q9NNX1;F5H607;Q9NNX1-3;Q9NNX1-2;A6PVU8;Q6UWW7;F5GZ37	Q9NNX1;F5H607;Q9NNX1-3;Q9NNX1-2;A6PVU8	12;12;12;12;10;4;2	12;12;12;12;10;4;2	12;12;12;12;10;4;2	Tuftelin	TUFT1	;;;;	7	12	12	12	3	6	7	7	5	5	5	8	6	6	7	6	5	6	7	5	6	6	3	6	3	6	7	7	5	5	5	8	6	6	7	6	5	6	7	5	6	6
Q96HP4;F5H620	Q96HP4;F5H620	1;1	1;1	1;1	Oxidoreductase NAD-binding domain-containing protein 1	OXNAD1	;	2	1	1	1	1	0	0	0	0	0	0	0	0	0	0	0	0	0	0	0	1	0	0	0	1	0	0	0	0	0	0	0	0	0	0	0	0	0	0	0	1	0
O60524;F5H639;G3V5V3;O60524-4;O60524-5;O60524-3;O60524-2	O60524;F5H639;G3V5V3;O60524-4;O60524-5;O60524-3;O60524-2	4;4;4;4;4;4;2	4;4;4;4;4;4;2	4;4;4;4;4;4;2	Nuclear export mediator factor NEMF	NEMF	;;;;;;	7	4	4	4	1	1	0	1	0	0	0	0	0	0	0	0	0	2	1	1	1	2	0	2	1	1	0	1	0	0	0	0	0	0	0	0	0	2	1	1	1	2
Q8WXF1;F5H656;Q8WXF1-2	Q8WXF1;F5H656;Q8WXF1-2	15;15;14	13;13;12	13;13;12	Paraspeckle component 1	PSPC1	;;	3	15	13	13	10	8	5	6	8	5	5	6	7	5	5	6	7	7	9	8	11	7	7	8	8	8	3	5	7	5	5	5	6	4	4	5	7	7	8	7	9	6
Q96I51;F5H6C7;C9JWG9;F5GX55	Q96I51;F5H6C7;C9JWG9;F5GX55	4;4;3;3	4;4;3;3	4;4;3;3	Williams-Beuren syndrome chromosomal region 16 protein	WBSCR16	;;;	4	4	4	4	0	1	0	0	1	2	2	0	1	2	1	2	0	2	3	1	1	1	0	0	0	1	0	0	1	2	2	0	1	2	1	2	0	2	3	1	1	1
Q7Z434;F5H6C8	Q7Z434;F5H6C8	6;6	6;6	6;6	Mitochondrial antiviral-signaling protein	MAVS	;	2	6	6	6	2	1	0	2	2	2	1	2	2	3	3	4	0	0	1	1	2	0	1	1	2	1	0	2	2	2	1	2	2	3	3	4	0	0	1	1	2	0
Q9NPF0;F5H6D3	Q9NPF0;F5H6D3	1;1	1;1	1;1	CD320 antigen	CD320	;	2	1	1	1	0	0	1	0	1	1	1	0	1	0	1	1	1	0	1	0	1	1	1	0	0	0	1	0	1	1	1	0	1	0	1	1	1	0	1	0	1	1
P06400;F5H6G1	P06400;F5H6G1	20;20	20;20	20;20	Retinoblastoma-associated protein	RB1	;	2	20	20	20	11	9	6	9	6	5	3	1	7	6	7	10	5	11	9	8	13	8	13	10	11	9	6	9	6	5	3	1	7	6	7	10	5	11	9	8	13	8
P61769;F5H6I0;H0YLF3	P61769;F5H6I0;H0YLF3	3;3;2	3;3;2	3;3;2	Beta-2-microglobulin;Beta-2-microglobulin form pI 5.3	B2M	;;	3	3	3	3	3	3	2	2	2	2	1	1	1	2	2	2	2	3	3	2	3	2	2	1	3	3	2	2	2	2	1	1	1	2	2	2	2	3	3	2	3	2
O43143;F5H6K0;Q14562;F5H521;F5H658	O43143;F5H6K0	33;33;1;1;1	33;33;1;1;1	32;32;0;0;0	Pre-mRNA-splicing factor ATP-dependent RNA helicase DHX15	DHX15	;	5	33	33	32	24	19	19	20	24	21	19	18	19	20	16	23	22	21	21	20	25	22	20	21	24	19	19	20	24	21	19	18	19	20	16	23	22	21	21	20	25	22
Q9Y3E0;F5H6U7;F5GWD8;F5GXH6;G3V1U5	Q9Y3E0;F5H6U7;F5GWD8;F5GXH6;G3V1U5	2;2;1;1;1	2;2;1;1;1	2;2;1;1;1	Vesicle transport protein GOT1B	GOLT1B	;;;;	5	2	2	2	1	2	1	0	1	1	0	1	0	1	0	1	1	0	1	1	2	2	0	0	1	2	1	0	1	1	0	1	0	1	0	1	1	0	1	1	2	2
O95140;F5H6V5;A6NLD2;O95140-2	O95140;F5H6V5	5;5;2;2	5;5;2;2	4;4;2;2	Mitofusin-2	MFN2	;	4	5	5	4	1	1	2	1	0	0	0	0	0	0	0	0	1	0	0	0	2	0	0	2	1	1	2	1	0	0	0	0	0	0	0	0	1	0	0	0	2	0
Q9UI10;F5H6W1;Q9UI10-3;Q9UI10-2;E7ERK9;F8W8L6	Q9UI10;F5H6W1;Q9UI10-3;Q9UI10-2;E7ERK9;F8W8L6	10;10;10;9;9;6	10;10;10;9;9;6	10;10;10;9;9;6	Translation initiation factor eIF-2B subunit delta	EIF2B4	;;;;;	6	10	10	10	3	4	5	3	0	0	0	0	1	1	1	1	2	7	7	6	5	4	6	3	3	4	5	3	0	0	0	0	1	1	1	1	2	7	7	6	5	4
Q15477;F5H6Y7;F8VS23;F5H7B0;F8VNU1;B4DM01;F8WDE8;B4E0B4	Q15477;F5H6Y7;F8VS23;F5H7B0;F8VNU1;B4DM01	6;6;5;5;5;5;1;1	6;6;5;5;5;5;1;1	6;6;5;5;5;5;1;1	Helicase SKI2W	SKIV2L	;;;;;	8	6	6	6	4	2	1	1	0	0	0	0	0	0	1	0	1	1	1	0	2	0	2	1	4	2	1	1	0	0	0	0	0	0	1	0	1	1	1	0	2	0
Q8N5M9;F5H711	Q8N5M9;F5H711	2;2	2;2	2;2	Protein jagunal homolog 1	JAGN1	;	2	2	2	2	2	1	1	1	1	1	1	1	1	1	1	1	1	1	1	1	2	1	1	1	2	1	1	1	1	1	1	1	1	1	1	1	1	1	1	1	2	1
Q96BJ3;F5H715;Q96BJ3-3;Q96BJ3-2	Q96BJ3;F5H715;Q96BJ3-3	8;8;5;1	8;8;5;1	8;8;5;1	Axin interactor, dorsalization-associated protein	AIDA	;;	4	8	8	8	5	3	4	4	4	4	3	2	2	3	3	3	1	4	4	2	3	3	2	4	5	3	4	4	4	4	3	2	2	3	3	3	1	4	4	2	3	3
Q9Y2W2;F5H721;F5H5G4;F5GXS9	Q9Y2W2;F5H721	28;28;5;1	28;28;5;1	28;28;5;1	WW domain-binding protein 11	WBP11	;	4	28	28	28	14	17	17	14	13	16	13	16	16	18	12	18	13	13	16	13	18	15	15	13	14	17	17	14	13	16	13	16	16	18	12	18	13	13	16	13	18	15
Q9Y277;Q9Y277-2;F5H740;E5RFP6;E5RJN6;E5RHZ6;E5RHE1;E5RK27;F8W7Y3;E5RFL1	Q9Y277;Q9Y277-2;F5H740	10;10;10;4;4;4;3;3;1;1	10;10;10;4;4;4;3;3;1;1	10;10;10;4;4;4;3;3;1;1	Voltage-dependent anion-selective channel protein 3	VDAC3	;;	10	10	10	10	6	5	2	4	5	7	5	5	5	6	4	5	6	5	6	5	5	6	4	4	6	5	2	4	5	7	5	5	5	6	4	5	6	5	6	5	5	6
P49447;F5H757	P49447;F5H757	2;2	2;2	2;2	Cytochrome b561	CYB561	;	2	2	2	2	1	1	0	0	2	2	1	2	1	1	2	2	0	2	1	2	2	2	2	0	1	1	0	0	2	2	1	2	1	1	2	2	0	2	1	2	2	2
O95197;O95197-3;O95197-4;F5H774;O95197-2;O95197-5;F5H617;B7Z4M0	O95197;O95197-3;O95197-4;F5H774;O95197-2;O95197-5;F5H617;B7Z4M0	2;2;2;2;2;1;1;1	2;2;2;2;2;1;1;1	2;2;2;2;2;1;1;1	Reticulon-3;Reticulon	RTN3	;;;;;;;	8	2	2	2	1	1	1	1	1	2	1	1	1	2	2	1	1	1	1	0	1	1	0	1	1	1	1	1	1	2	1	1	1	2	2	1	1	1	1	0	1	1
P0DI81;P0DI82;F5H785;G1K394;P0DI81-3	P0DI81;P0DI82;F5H785;G1K394;P0DI81-3	1;1;1;1;1	1;1;1;1;1	1;1;1;1;1	Trafficking protein particle complex subunit 2;Trafficking protein particle complex subunit 2B	TRAPPC2;TRAPPC2B	;;;;	5	1	1	1	1	1	0	1	0	0	0	0	0	0	0	0	0	0	1	0	0	0	0	1	1	1	0	1	0	0	0	0	0	0	0	0	0	0	1	0	0	0
O14802;F5H7E9;Q7Z755	O14802;F5H7E9	5;5;2	5;5;2	4;4;2	DNA-directed RNA polymerase III subunit RPC1	POLR3A	;	3	5	5	4	2	3	2	0	0	0	0	0	0	0	1	0	0	0	0	0	2	0	1	2	2	3	2	0	0	0	0	0	0	0	1	0	0	0	0	0	2	0
Q6PIU2;Q6PIU2-2;F5H7K4;Q6PIU2-3	Q6PIU2;Q6PIU2-2;F5H7K4;Q6PIU2-3	8;8;8;5	8;8;8;5	8;8;8;5	Neutral cholesterol ester hydrolase 1	NCEH1	;;;	4	8	8	8	3	3	3	2	1	2	3	1	2	2	4	3	0	1	0	2	2	3	2	2	3	3	3	2	1	2	3	1	2	2	4	3	0	1	0	2	2	3
O14757;F5H7S4;E7EPP6;E9PJI4;E9PPA5;E9PKQ3;E9PQW7;E9PRU7;E9PM65	O14757;F5H7S4;E7EPP6	9;9;7;4;4;4;2;2;1	9;9;7;4;4;4;2;2;1	9;9;7;4;4;4;2;2;1	Serine/threonine-protein kinase Chk1	CHEK1	;;	9	9	9	9	1	4	2	1	2	2	2	1	3	2	1	3	1	2	1	0	6	3	3	3	1	4	2	1	2	2	2	1	3	2	1	3	1	2	1	0	6	3
P51970;F5H7V7	P51970;F5H7V7	2;2	2;2	2;2	NADH dehydrogenase [ubiquinone] 1 alpha subcomplex subunit 8	NDUFA8	;	2	2	2	2	1	1	1	1	0	0	0	0	0	1	1	1	1	0	0	0	1	1	0	0	1	1	1	1	0	0	0	0	0	1	1	1	1	0	0	0	1	1
P06737;F5H816;E9PK47;E9PMM6	P06737;F5H816;E9PK47	47;47;42;16	47;47;42;16	39;39;34;10	Glycogen phosphorylase, liver form;Alpha-1,4 glucan phosphorylase	PYGL	;;	4	47	47	39	31	28	30	26	31	28	32	27	31	28	27	29	36	36	33	30	39	29	29	30	31	28	30	26	31	28	32	27	31	28	27	29	36	36	33	30	39	29
Q96PE3;Q96PE3-4;F5H860;Q96PE3-2;Q96PE3-3	Q96PE3;Q96PE3-4;F5H860;Q96PE3-2;Q96PE3-3	9;9;9;9;9	9;9;9;9;9	9;9;9;9;9	Type I inositol 3,4-bisphosphate 4-phosphatase	INPP4A	;;;;	5	9	9	9	0	2	1	2	1	1	2	1	2	3	2	3	0	2	2	0	1	0	1	1	0	2	1	2	1	1	2	1	2	3	2	3	0	2	2	0	1	0
Q99447;F5H8B1	Q99447;F5H8B1	12;12	12;12	12;12	Ethanolamine-phosphate cytidylyltransferase	PCYT2	;	2	12	12	12	7	6	8	7	6	3	3	4	5	5	5	6	3	6	7	9	8	8	9	8	7	6	8	7	6	3	3	4	5	5	5	6	3	6	7	9	8	8
Q12979;Q12979-2;F5H8B3;B7Z683;E9PFN9;P11274;H0Y554;H0Y2V4;F5H3S2;P11274-2	Q12979;Q12979-2;F5H8B3;B7Z683	7;7;7;5;3;1;1;1;1;1	7;7;7;5;3;1;1;1;1;1	7;7;7;5;3;1;1;1;1;1	Active breakpoint cluster region-related protein	ABR	;;;	10	7	7	7	2	1	2	3	0	0	0	0	0	2	1	3	0	1	2	1	2	1	1	2	2	1	2	3	0	0	0	0	0	2	1	3	0	1	2	1	2	1
P18887;F5H8D7;B4DEB2	P18887;F5H8D7;B4DEB2	13;13;12	13;13;12	13;13;12	DNA repair protein XRCC1	XRCC1	;;	3	13	13	13	6	6	3	4	3	2	4	1	3	2	4	4	3	5	6	5	4	6	5	4	6	6	3	4	3	2	4	1	3	2	4	4	3	5	6	5	4	6
Q9UBL3;F5H8F7;Q9UBL3-3;Q9UBL3-2;H0YBF6;F5H4L4;H0YAQ0	Q9UBL3;F5H8F7;Q9UBL3-3;Q9UBL3-2	18;18;18;15;6;6;2	18;18;18;15;6;6;2	18;18;18;15;6;6;2	Set1/Ash2 histone methyltransferase complex subunit ASH2	ASH2L	;;;	7	18	18	18	9	7	8	9	2	2	4	3	4	6	6	9	2	5	6	5	10	6	9	9	9	7	8	9	2	2	4	3	4	6	6	9	2	5	6	5	10	6
Q03426;F5H8H2;F5H092;B7Z1C2;F5H163;F5H368;F5GXC0	Q03426;F5H8H2;F5H092;B7Z1C2	8;8;4;4;3;3;3	8;8;4;4;3;3;3	8;8;4;4;3;3;3	Mevalonate kinase	MVK	;;;	7	8	8	8	6	4	2	3	3	2	1	1	3	3	3	3	4	2	1	3	5	2	3	2	6	4	2	3	3	2	1	1	3	3	3	3	4	2	1	3	5	2
P53634;F5HGG6;H0YCY8;P53634-2;Q2HIY8	P53634;F5HGG6;H0YCY8	5;5;4;2;2	5;5;4;2;2	5;5;4;2;2	Dipeptidyl peptidase 1;Dipeptidyl peptidase 1 exclusion domain chain;Dipeptidyl peptidase 1 heavy chain;Dipeptidyl peptidase 1 light chain	CTSC	;;	5	5	5	5	4	4	4	4	4	4	4	4	4	4	3	3	4	5	4	4	4	4	4	4	4	4	4	4	4	4	4	4	4	4	3	3	4	5	4	4	4	4
P49790;F6QR24;Q4LE47	P49790;F6QR24;Q4LE47	13;13;12	13;13;12	13;13;12	Nuclear pore complex protein Nup153	NUP153	;;	3	13	13	13	6	5	5	5	4	3	2	1	3	4	6	8	1	3	4	2	5	5	5	7	6	5	5	5	4	3	2	1	3	4	6	8	1	3	4	2	5	5
O60341;F6S0T5;O60341-2	O60341;F6S0T5;O60341-2	14;14;14	14;14;14	14;14;14	Lysine-specific histone demethylase 1A	KDM1A	;;	3	14	14	14	11	9	9	10	2	3	2	0	4	6	5	6	5	5	7	7	9	7	6	9	11	9	9	10	2	3	2	0	4	6	5	6	5	5	7	7	9	7
Q6L8Q7;F6T1Q0;Q6L8Q7-2	Q6L8Q7;F6T1Q0;Q6L8Q7-2	7;7;7	7;7;7	7;7;7	2,5-phosphodiesterase 12	PDE12	;;	3	7	7	7	5	2	4	1	0	1	1	0	2	3	1	2	0	4	6	3	2	4	2	3	5	2	4	1	0	1	1	0	2	3	1	2	0	4	6	3	2	4
Q5VIR6;Q5VIR6-4;F6VX93;Q5VIR6-3;E7EVT8;Q5VIR6-2;G3V0H8	Q5VIR6;Q5VIR6-4;F6VX93;Q5VIR6-3;E7EVT8;Q5VIR6-2	3;3;3;3;2;2;1	3;3;3;3;2;2;1	3;3;3;3;2;2;1	Vacuolar protein sorting-associated protein 53 homolog	VPS53	;;;;;	7	3	3	3	1	2	0	0	0	0	0	0	0	0	0	0	0	1	0	1	1	0	0	0	1	2	0	0	0	0	0	0	0	0	0	0	0	1	0	1	1	0
Q9H0Z9;Q9BX46;F6VZ39;Q9H0Z9-2;H0YA61;E9PSF1;A6NG75;H0Y8S7;E9PAY4;Q9BX46-2	Q9H0Z9;Q9BX46;F6VZ39;Q9H0Z9-2;H0YA61	3;3;3;3;2;1;1;1;1;1	3;3;3;3;2;1;1;1;1;1	3;3;3;3;2;1;1;1;1;1	RNA-binding protein 38;RNA-binding protein 24	RBM38;RBM24	;;;;	10	3	3	3	1	2	2	1	1	1	1	1	1	2	2	0	1	1	1	1	0	1	0	0	1	2	2	1	1	1	1	1	1	2	2	0	1	1	1	1	0	1
Q9NR19;F6WZD5;Q5QPH3;B3KUV2;E7EWU3;F8WCJ4;C9IYL0;B4DEH9;C9JY31;F8WC73;C9JXD9	Q9NR19;F6WZD5;Q5QPH3;B3KUV2;E7EWU3	5;5;5;3;3;2;2;2;2;1;1	5;5;5;3;3;2;2;2;2;1;1	5;5;5;3;3;2;2;2;2;1;1	Acetyl-coenzyme A synthetase, cytoplasmic	ACSS2	;;;;	11	5	5	5	2	2	2	1	1	1	1	1	1	2	2	2	2	2	2	1	3	1	2	2	2	2	2	1	1	1	1	1	1	2	2	2	2	2	2	1	3	1
F6XY72	F6XY72	10	2	2		NME2		1	10	2	2	10	10	9	9	10	10	10	9	8	7	8	8	7	6	7	7	10	8	8	7	2	2	2	2	2	2	2	2	2	2	2	2	2	2	2	2	2	2
Q5HYK3;F8VP53;F8VVW7;F8VVX6	Q5HYK3;F8VP53;F8VVW7;F8VVX6	1;1;1;1	1;1;1;1	1;1;1;1	2-methoxy-6-polyprenyl-1,4-benzoquinol methylase, mitochondrial	COQ5	;;;	4	1	1	1	0	0	0	0	0	0	0	0	0	0	0	0	0	0	0	0	1	0	0	0	0	0	0	0	0	0	0	0	0	0	0	0	0	0	0	0	1	0
P27708;F8VPD4	P27708;F8VPD4	57;57	57;57	53;53	CAD protein;Glutamine-dependent carbamoyl-phosphate synthase;Aspartate carbamoyltransferase;Dihydroorotase	CAD	;	2	57	57	53	40	34	33	30	20	20	20	13	27	23	26	24	35	35	36	28	42	36	30	31	40	34	33	30	20	20	20	13	27	23	26	24	35	35	36	28	42	36
Q13838;F8VQ10;Q13838-2;Q5STU3;H0Y7G4;B4DP52;F6WLT2;F8VZL8;H0Y7X6;F6UN21;F6TRA5;F6S4E6;H0Y557;H0Y800;F6UJC5;E9PP12;H0Y4V8;H0Y6G9;B4DIJ6;H0Y6N8;F6R6M7;F8W0J0;F6V772;F6QYI9;H0Y400;H0Y6J9;H0Y6Y9;F6QWI5;F6U6E2;F6S2B7;E7EMX2;H0YCC6;F6SXL5	Q13838;F8VQ10;Q13838-2;Q5STU3;H0Y7G4;B4DP52;F6WLT2;F8VZL8;H0Y7X6;F6UN21;F6TRA5;F6S4E6;H0Y557;H0Y800;F6UJC5;E9PP12	23;23;23;20;19;18;17;17;16;15;15;14;13;12;12;12;11;11;11;10;9;7;7;7;6;5;5;4;4;4;4;3;2	23;23;23;20;19;18;17;17;16;15;15;14;13;12;12;12;11;11;11;10;9;7;7;7;6;5;5;4;4;4;4;3;2	10;10;10;9;8;8;7;7;7;6;6;5;5;5;5;5;4;4;4;3;3;3;1;1;2;1;1;2;2;2;2;2;0	Spliceosome RNA helicase DDX39B	DDX39B;hCG_2005638	;;;;;;;;;;;;;;;	33	23	23	10	17	14	12	15	13	14	13	14	15	10	12	14	17	14	17	16	15	16	14	14	17	14	12	15	13	14	13	14	15	10	12	14	17	14	17	16	15	16
Q9BSB4;F8VQD9;F8VVA0	Q9BSB4;F8VQD9	3;3;1	3;3;1	3;3;1	Autophagy-related protein 101	ATG101	;	3	3	3	3	0	2	1	2	2	2	2	1	2	2	0	1	0	1	2	1	2	2	1	2	0	2	1	2	2	2	2	1	2	2	0	1	0	1	2	1	2	2
Q99700;H0YH87;F8WB06;F8VQP2;Q99700-2;Q99700-4;Q24JQ7;F8VQS0;F8VVY6;F8VRK6;F8VZQ7;F8W0B5	Q99700;H0YH87;F8WB06;F8VQP2;Q99700-2;Q99700-4;Q24JQ7;F8VQS0	14;14;14;14;14;14;13;7;6;1;1;1	13;13;13;13;13;13;12;7;6;1;1;1	13;13;13;13;13;13;12;7;6;1;1;1	Ataxin-2	ATXN2	;;;;;;;	12	14	13	13	10	5	6	8	6	7	5	6	10	7	8	7	8	6	8	6	8	9	9	7	9	4	5	7	6	6	4	6	9	6	7	6	7	5	7	5	7	8
F8VRH0	F8VRH0	6	1	1		PCBP2		1	6	1	1	4	3	4	4	4	4	4	3	3	4	3	5	4	3	3	3	5	4	4	4	0	0	0	0	0	0	0	0	0	0	0	1	0	0	0	0	0	0
P09651;F8VXY0;F8VRQ1;F8W6I7;P09651-3;P09651-2;F8VSB5;F8W1S7;F8VZ49;Q32P51;F8VTQ5;F8W646;H0YH80;F8VYN5	P09651;F8VXY0;F8VRQ1;F8W6I7;P09651-3;P09651-2;F8VSB5;F8W1S7;F8VZ49;Q32P51;F8VTQ5	19;19;19;19;19;19;18;18;14;13;12;9;8;7	18;18;18;18;18;18;17;17;13;12;11;9;8;6	15;15;15;15;15;15;14;14;11;9;9;7;7;5	Heterogeneous nuclear ribonucleoprotein A1;Heterogeneous nuclear ribonucleoprotein A1, N-terminally processed;Heterogeneous nuclear ribonucleoprotein A1-like 2	HNRNPA1;HNRNPA1L2	;;;;;;;;;;	14	19	18	15	13	11	10	11	12	15	13	12	10	10	9	10	12	13	13	12	11	9	9	11	12	10	9	10	11	14	12	12	9	9	8	9	11	12	12	11	10	8
Q86XZ4;F8VS10;F8VXB3	Q86XZ4;F8VS10	3;3;1	3;3;1	3;3;1	Spermatogenesis-associated serine-rich protein 2	SPATS2	;	3	3	3	3	2	2	0	2	1	2	2	0	1	0	1	1	0	1	1	0	1	1	0	0	2	2	0	2	1	2	2	0	1	0	1	1	0	1	1	0	1	1
Q9UIW2;F8VSZ4;P51805	Q9UIW2;F8VSZ4	11;11;5	11;11;5	7;7;1	Plexin-A1	PLXNA1	;	3	11	11	7	3	1	0	0	0	0	0	0	0	1	1	2	1	1	1	0	3	1	1	0	3	1	0	0	0	0	0	0	0	1	1	2	1	1	1	0	3	1
P05388;F8VU65;F8VPE8;G3V210;F8VW21;F8VWS0;Q3B7A4;Q8NHW5;F8VS58;F8VQY6;F8VRK7;F8VZS0;F8VWV4	P05388;F8VU65;F8VPE8;G3V210;F8VW21;F8VWS0;Q3B7A4;Q8NHW5;F8VS58;F8VQY6;F8VRK7;F8VZS0;F8VWV4	8;8;7;7;7;7;7;6;6;6;6;6;5	8;8;7;7;7;7;7;6;6;6;6;6;5	8;8;7;7;7;7;7;6;6;6;6;6;5	60S acidic ribosomal protein P0;60S acidic ribosomal protein P0-like	RPLP0;RPLP0P6	;;;;;;;;;;;;	13	8	8	8	7	7	7	7	7	7	6	6	6	6	6	6	7	8	5	6	8	7	6	6	7	7	7	7	7	7	6	6	6	6	6	6	7	8	5	6	8	7
Q9NZN8;F8VV52;Q9NZN8-5;Q9NZN8-2;Q9NZN8-4;F8VRS2;F8VRS8;F8W145;F8VP97;H0YH84;Q9NZN8-3;H0YHP3;H0YHT6;F8VQD8;H0YI11;F8VVY1;F8VUB4;F8VX63	Q9NZN8;F8VV52;Q9NZN8-5;Q9NZN8-2;Q9NZN8-4;F8VRS2;F8VRS8;F8W145;F8VP97	7;7;7;6;5;4;4;4;4;3;2;1;1;1;1;1;1;1	7;7;7;6;5;4;4;4;4;3;2;1;1;1;1;1;1;1	7;7;7;6;5;4;4;4;4;3;2;1;1;1;1;1;1;1	CCR4-NOT transcription complex subunit 2	CNOT2	;;;;;;;;	18	7	7	7	2	5	5	5	1	1	1	0	2	1	1	2	4	5	6	3	4	6	2	6	2	5	5	5	1	1	1	0	2	1	1	2	4	5	6	3	4	6
P61923;F8VVA7;F8VYZ4;F8VS17;F8VWL5;F8VXB1;F8W156;F8W651;F8VUC5;F8VXR1;B4DDX8;F8VYK5;F8VYE0;B4DHZ0	P61923;F8VVA7;F8VYZ4;F8VS17;F8VWL5;F8VXB1;F8W156;F8W651;F8VUC5;F8VXR1;B4DDX8	6;6;5;5;5;4;4;4;3;3;3;2;2;2	6;6;5;5;5;4;4;4;3;3;3;2;2;2	6;6;5;5;5;4;4;4;3;3;3;2;2;2	Coatomer subunit zeta-1	COPZ1	;;;;;;;;;;	14	6	6	6	3	3	2	3	4	4	3	2	2	3	2	3	4	2	3	3	6	4	3	2	3	3	2	3	4	4	3	2	2	3	2	3	4	2	3	3	6	4
F8VVD5	F8VVD5	1	1	1		COQ5		1	1	1	1	0	0	0	0	0	0	0	0	0	0	0	1	0	0	0	0	0	0	0	0	0	0	0	0	0	0	0	0	0	0	0	1	0	0	0	0	0	0
P07437;Q5JP53;F8VYX6;F8VW92;Q5ST81;F8VUJ7;E7EWR1;E7ENH1;E9PBJ4;F5H894;F5H0I4;C9JAA5;Q5SQY0;A6NNZ2;A6NKZ8;Q9H4B7;CON__ENSEMBL:ENSBTAP00000025008	P07437;Q5JP53;F8VYX6;F8VW92;Q5ST81;F8VUJ7;E7EWR1;E7ENH1;E9PBJ4	23;23;23;23;20;19;16;13;12;11;7;7;7;7;5;4;4	23;23;23;23;20;19;16;13;12;11;7;7;7;7;5;4;4	5;5;5;5;3;5;3;3;4;1;0;0;0;0;0;0;0	Tubulin beta chain	TUBB	;;;;;;;;	17	23	23	5	19	17	16	18	15	17	16	13	16	13	14	14	17	18	16	15	20	18	17	18	19	17	16	18	15	17	16	13	16	13	14	14	17	18	16	15	20	18
Q16527;F8VW96;F8VQR7	Q16527;F8VW96;F8VQR7	5;5;4	5;5;4	5;5;4	Cysteine and glycine-rich protein 2	CSRP2	;;	3	5	5	5	4	3	3	4	4	4	5	3	4	4	4	4	3	3	3	3	3	3	3	4	4	3	3	4	4	4	5	3	4	4	4	4	3	3	3	3	3	3
Q07020;G3V203;H0YHA7;F8VWC5;F8VUA6;F8VYV2;E7EW92	Q07020;G3V203;H0YHA7;F8VWC5;F8VUA6;F8VYV2;E7EW92	2;2;2;2;1;1;1	2;2;2;2;1;1;1	2;2;2;2;1;1;1	60S ribosomal protein L18	RPL18	;;;;;;	7	2	2	2	1	0	0	0	0	0	0	0	0	0	1	0	0	0	0	0	0	1	1	0	1	0	0	0	0	0	0	0	0	0	1	0	0	0	0	0	0	1
Q99590;F8VXG7;F8W028;Q99590-2	Q99590;F8VXG7;F8W028;Q99590-2	8;8;7;7	8;8;7;7	8;8;7;7	Protein SCAF11	SCAF11	;;;	4	8	8	8	3	2	2	3	4	4	3	3	2	2	1	4	0	3	5	3	3	6	2	5	3	2	2	3	4	4	3	3	2	2	1	4	0	3	5	3	3	6
Q9NRL3;F8VYA6;F5GYK2;B4DQH7	Q9NRL3;F8VYA6;F5GYK2	7;7;6;2	5;5;5;1	5;5;5;1	Striatin-4	STRN4	;;	4	7	5	5	4	4	3	2	2	1	1	0	2	0	1	0	2	4	3	1	5	2	0	2	2	3	2	1	1	0	0	0	1	0	1	0	1	3	2	1	3	1
P36873;P36873-2;F8VYE8;F8VR82;F8W0W8;B4DNE3;F8W0V8	P36873;P36873-2;F8VYE8;F8VR82;F8W0W8	7;7;7;6;6;2;2	3;3;3;3;2;1;1	3;3;3;3;2;1;1	Serine/threonine-protein phosphatase PP1-gamma catalytic subunit;Serine/threonine-protein phosphatase	PPP1CC	;;;;	7	7	3	3	6	5	4	6	4	5	6	4	5	5	6	6	5	5	4	5	5	3	6	6	3	3	2	3	1	2	3	2	2	3	3	3	3	3	2	3	3	1
Q9NRG9;F8VZ44;F8VUB6;Q5JB47	Q9NRG9;F8VZ44;F8VUB6;Q5JB47	2;2;1;1	2;2;1;1	2;2;1;1	Aladin	AAAS	;;;	4	2	2	2	1	1	1	1	0	0	0	0	0	0	0	0	0	0	0	1	2	0	1	1	1	1	1	1	0	0	0	0	0	0	0	0	0	0	0	1	2	0
F8VZX2;B4DRD7	F8VZX2;B4DRD7	15;14	1;1	1;1		PCBP2	;	2	15	1	1	12	9	10	11	13	12	12	11	11	11	10	13	10	10	10	9	12	10	11	12	1	0	0	0	0	0	0	0	0	0	0	1	0	0	0	0	0	0
F8W031;Q9Y2B0;F8VXJ7;F8W1K5;F8VP03;H0YIH9;H0YI18;F8W1U5;Q9Y2B0-2;F8W0J2;F8VWQ5	F8W031;Q9Y2B0;F8VXJ7;F8W1K5	7;6;6;4;3;2;2;2;2;1;1	6;6;6;4;2;2;2;2;2;0;0	6;6;6;4;2;2;2;2;2;0;0	Protein canopy homolog 2	CNPY2	;;;	11	7	6	6	5	4	5	4	5	4	4	4	5	4	4	5	4	4	4	4	6	3	5	4	4	3	4	3	4	3	3	3	4	3	3	4	3	3	3	3	5	2
O95619;F8W0J4;F8W1B9	O95619;F8W0J4;F8W1B9	2;2;1	2;2;1	2;2;1	YEATS domain-containing protein 4	YEATS4	;;	3	2	2	2	1	0	0	0	0	0	0	0	0	0	0	2	0	0	0	0	0	0	0	0	1	0	0	0	0	0	0	0	0	0	0	2	0	0	0	0	0	0
P54819;F8W1A4;P54819-2;P54819-5;P54819-6;F8VY04;E7EWH4;P54819-3;P54819-4;F8VZG5;G3V213;F8VPP1	P54819;F8W1A4;P54819-2;P54819-5;P54819-6;F8VY04;E7EWH4;P54819-3;P54819-4;F8VZG5	14;14;14;13;12;11;11;11;9;8;6;2	14;14;14;13;12;11;11;11;9;8;6;2	14;14;14;13;12;11;11;11;9;8;6;2	Adenylate kinase 2, mitochondrial;Adenylate kinase 2, mitochondrial, N-terminally processed;Adenylate kinase 2, mitochondrial	AK2	;;;;;;;;;	12	14	14	14	11	10	9	6	12	10	9	9	10	9	8	10	12	13	11	12	13	9	10	10	11	10	9	6	12	10	9	9	10	9	8	10	12	13	11	12	13	9
P51148;F8W1H5;F8VVK3;F8VWU4;F8VSF8	P51148;F8W1H5;F8VVK3	11;11;6;5;3	11;11;6;5;3	8;8;3;2;2	Ras-related protein Rab-5C	RAB5C	;;	5	11	11	8	10	8	9	9	8	9	7	9	8	7	8	8	9	8	9	9	10	9	8	10	10	8	9	9	8	9	7	9	8	7	8	8	9	8	9	9	10	9
P60660;P60660-2;F8W1R7;G3V1V0;F8VZV5;G8JLA2;B7Z6Z4;F8VPF3;G3V1Y7;F8VZU9;F8W180;H0YI43;F8VXL3	P60660;P60660-2;F8W1R7;G3V1V0;F8VZV5;G8JLA2;B7Z6Z4;F8VPF3;G3V1Y7	8;8;8;8;7;7;7;6;5;3;3;2;1	6;6;6;6;5;5;5;4;5;3;3;2;1	6;6;6;6;5;5;5;4;5;3;3;2;1	Myosin light polypeptide 6	MYL6	;;;;;;;;	13	8	6	6	7	6	7	8	8	8	7	8	8	8	7	8	6	6	6	6	7	8	7	6	5	4	5	6	6	6	5	6	6	6	5	6	5	5	5	5	5	6
F8W543	F8W543	11	1	1		NAP1L1		1	11	1	1	5	5	4	5	4	4	4	4	4	4	4	3	5	8	7	5	6	4	5	4	0	1	0	1	0	0	0	0	0	0	0	0	0	1	1	0	0	0
Q92614;Q92614-4;Q92614-3;F8W6Y3;F8W6U1;Q92614-5;Q92614-2;E9PQN8	Q92614;Q92614-4;Q92614-3;F8W6Y3;F8W6U1;Q92614-5;Q92614-2;E9PQN8	3;3;3;3;3;3;3;2	3;3;3;3;3;3;3;2	3;3;3;3;3;3;3;2	Unconventional myosin-XVIIIa	MYO18A	;;;;;;;	8	3	3	3	0	0	0	0	0	0	0	0	0	0	0	0	1	0	0	0	1	1	0	0	0	0	0	0	0	0	0	0	0	0	0	0	1	0	0	0	1	1
P27635;F8W7C6;Q96L21	P27635;F8W7C6;Q96L21	2;2;1	2;2;1	2;2;1	60S ribosomal protein L10;60S ribosomal protein L10-like	RPL10;RPL10L	;;	3	2	2	2	1	0	0	1	0	0	0	0	0	0	0	0	1	0	0	0	0	1	1	1	1	0	0	1	0	0	0	0	0	0	0	0	1	0	0	0	0	1
Q13813-3;F8W7K3;A6NN88;REV__C9J6B6;REV__C9JF13;REV__Q04637-6;REV__G5E9S1;REV__Q04637-5;REV__E7EX73;REV__Q04637-4;REV__E9PGM1;REV__Q04637-3;REV__E7EUU4;REV__Q04637;REV__E9PFM1	Q13813-3;F8W7K3	122;122;20;1;1;1;1;1;1;1;1;1;1;1;1	1;1;0;0;0;0;0;0;0;0;0;0;0;0;0	1;1;0;0;0;0;0;0;0;0;0;0;0;0;0	Spectrin alpha chain, non-erythrocytic 1	SPTAN1	;	15	122	1	1	82	65	65	66	85	80	81	77	73	72	65	68	61	69	65	62	92	75	61	68	1	1	1	1	1	1	1	1	0	1	1	0	0	1	1	1	1	1
Q92889;F8W7K7;E7ETX4	Q92889;F8W7K7;E7ETX4	3;3;2	3;3;2	3;3;2	DNA repair endonuclease XPF	ERCC4	;;	3	3	3	3	0	0	0	1	0	0	1	1	0	0	0	0	0	1	1	1	1	1	0	1	0	0	0	1	0	0	1	1	0	0	0	0	0	1	1	1	1	1
Q96A26;F8W7Q4;E9PH05;F8WBM5	Q96A26;F8W7Q4;E9PH05	4;4;3;1	4;4;3;1	4;4;3;1	Protein FAM162A	FAM162A	;;	4	4	4	4	1	2	0	1	1	2	0	0	1	0	0	2	1	1	1	0	2	1	1	0	1	2	0	1	1	2	0	0	1	0	0	2	1	1	1	0	2	1
Q641Q2;F8W7U3;Q641Q2-2;Q5SNT6;E7ESD2;Q5T1D7;F5H046;F5GY39;B1AP61;Q5SNT8	Q641Q2;F8W7U3;Q641Q2-2;Q5SNT6;E7ESD2;Q5T1D7;F5H046	38;38;37;36;34;31;26;12;7;6	38;38;37;36;34;31;26;12;7;6	5;5;4;5;3;5;5;2;1;3	WASH complex subunit FAM21A;WASH complex subunit FAM21B	FAM21A;FAM21B	;;;;;;	10	38	38	5	22	16	13	14	20	20	20	16	17	19	21	29	12	14	15	13	22	20	14	15	22	16	13	14	20	20	20	16	17	19	21	29	12	14	15	13	22	20
Q96AE4-2;F8W7W2	Q96AE4-2;F8W7W2	35;35	1;1	1;1	Far upstream element-binding protein 1	FUBP1	;	2	35	1	1	30	27	22	24	28	27	29	27	30	29	26	28	27	27	28	27	28	27	26	27	0	0	0	0	0	0	0	0	1	0	0	0	0	0	0	0	0	0
O60333;F8W839;O60333-2;O60333-4;O60333-3	O60333;F8W839;O60333-2;O60333-4;O60333-3	12;12;12;12;10	3;3;3;3;3	3;3;3;3;3	Kinesin-like protein KIF1B	KIF1B	;;;;	5	12	3	3	3	2	3	3	1	1	1	0	0	0	1	2	0	2	4	3	6	2	3	3	0	1	1	0	1	1	0	0	0	0	0	1	0	0	0	0	1	0
P55884;F8W8C8;P55884-2;B4DV79;C9JZG1;C9JQN7	P55884;F8W8C8;P55884-2;B4DV79	32;32;32;31;15;8	32;32;32;31;15;8	32;32;32;31;15;8	Eukaryotic translation initiation factor 3 subunit B	EIF3B	;;;	6	32	32	32	23	23	21	22	21	19	17	19	17	20	18	18	24	22	25	23	26	24	22	20	23	23	21	22	21	19	17	19	17	20	18	18	24	22	25	23	26	24
P31483;F8W8I6;H0YGW6;Q96B58;E5RGV5;E5RG67	P31483;F8W8I6;H0YGW6;Q96B58;E5RGV5	10;10;9;8;6;4	7;7;6;6;4;2	2;2;2;2;2;1	Nucleolysin TIA-1 isoform p40	TIA1	;;;;	6	10	7	2	6	6	5	5	5	8	8	9	4	7	5	7	6	8	6	6	6	7	5	6	3	3	2	3	4	5	5	6	2	4	3	4	4	6	5	4	3	5
Q8N108;F8W8K3;Q8N108-17;Q8N108-13;Q8N108-12;Q08AE0;Q8N108-16;Q8N108-14;Q5TAD2;Q32NC4;Q8N108-15;Q5TAD4	Q8N108;F8W8K3;Q8N108-17;Q8N108-13;Q8N108-12;Q08AE0;Q8N108-16;Q8N108-14;Q5TAD2;Q32NC4;Q8N108-15;Q5TAD4	10;10;10;10;10;7;7;7;7;7;7;7	10;10;10;10;10;7;7;7;7;7;7;7	10;10;10;10;10;7;7;7;7;7;7;7	Mesoderm induction early response protein 1	MIER1	;;;;;;;;;;;	12	10	10	10	7	5	4	7	4	4	4	2	6	4	4	5	3	6	7	4	4	6	5	6	7	5	4	7	4	4	4	2	6	4	4	5	3	6	7	4	4	6
Q9UPN3-2;Q9UPN3-3;F8W8Q1;Q9UPN3-4;F5GZL7;H0Y390;E9PNZ4;E9PLY5;E9PLY0;E7ES95;H0YD69;H0Y314;H0Y6T5;H0Y4F5;F5GZS2;B4E2T3;H0Y7I1;H0YC65;E9PS75	Q9UPN3-2;Q9UPN3-3;F8W8Q1;Q9UPN3-4;F5GZL7;H0Y390	108;108;108;103;103;88;30;22;14;14;10;9;6;5;5;3;2;2;1	108;108;108;103;103;88;30;22;14;14;10;9;6;5;5;3;2;2;1	0;0;0;0;0;0;0;0;0;0;0;0;0;0;0;0;0;0;0		MACF1	;;;;;	19	108	108	0	31	36	31	28	1	1	5	2	7	7	8	4	5	29	36	23	40	28	24	29	31	36	31	28	1	1	5	2	7	7	8	4	5	29	36	23	40	28
Q13439;H0Y6I0;Q13439-3;Q13439-4;F8W8Q7;C9JHJ5;E7EVX2	Q13439;H0Y6I0;Q13439-3;Q13439-4;F8W8Q7	60;60;60;60;60;17;10	59;59;59;59;59;17;10	59;59;59;59;59;17;10	Golgin subfamily A member 4	GOLGA4	;;;;	7	60	59	59	18	24	18	19	4	5	3	3	10	6	10	16	4	9	13	10	16	15	20	17	18	23	18	18	4	4	3	3	10	6	10	15	4	9	13	10	16	15
P49005;F8W8R3;C9JLE1;C9IZD2;C9J8Z7;C9JHC7	P49005;F8W8R3;C9JLE1;C9IZD2;C9J8Z7;C9JHC7	12;12;10;8;8;6	12;12;10;8;8;6	12;12;10;8;8;6	DNA polymerase delta subunit 2	POLD2	;;;;;	6	12	12	12	6	7	4	6	2	3	4	2	4	4	4	3	7	4	7	6	7	4	5	6	6	7	4	6	2	3	4	2	4	4	4	3	7	4	7	6	7	4
Q04726-3;F8W8S3;F5H7D6;Q6PI57;Q04726-4;H0YKH0;H0YLW9	Q04726-3;F8W8S3;F5H7D6;Q6PI57;Q04726-4;H0YKH0;H0YLW9	13;13;12;12;12;8;7	1;1;1;1;1;1;1	1;1;1;1;1;1;1	Transducin-like enhancer protein 3	TLE3	;;;;;;	7	13	1	1	7	5	7	6	8	6	6	4	6	9	8	10	5	8	6	5	7	8	6	5	0	0	0	0	0	0	0	0	0	1	1	1	0	0	0	0	0	0
Q9Y6M1;F8W930;Q9Y6M1-1;Q9Y6M1-5;Q9Y6M1-3;Q9Y6M1-4;Q9NZI8;O00425-2;C9JT33	Q9Y6M1;F8W930;Q9Y6M1-1;Q9Y6M1-5;Q9Y6M1-3;Q9Y6M1-4	10;10;10;9;9;9;1;1;1	10;10;10;9;9;9;1;1;1	9;9;9;8;8;8;0;0;0	Insulin-like growth factor 2 mRNA-binding protein 2	IGF2BP2	;;;;;	9	10	10	9	4	5	2	5	1	0	2	0	2	1	2	1	2	5	6	4	5	4	5	4	4	5	2	5	1	0	2	0	2	1	2	1	2	5	6	4	5	4
P04150;F8W959;P04150-7;P04150-5;P04150-9;P04150-2;P04150-6;P04150-8;P04150-3;D6RDA9;Q3MSN4	P04150;F8W959;P04150-7;P04150-5;P04150-9;P04150-2;P04150-6;P04150-8;P04150-3	3;3;3;3;3;3;3;3;3;1;1	3;3;3;3;3;3;3;3;3;1;1	3;3;3;3;3;3;3;3;3;1;1	Glucocorticoid receptor	NR3C1	;;;;;;;;	11	3	3	3	0	0	0	0	0	1	0	0	0	0	0	0	0	1	0	0	1	0	0	0	0	0	0	0	0	1	0	0	0	0	0	0	0	1	0	0	1	0
Q86UW6;F8W986;Q86UW6-2;D6R9J2;H0YA93	Q86UW6;F8W986;Q86UW6-2;D6R9J2;H0YA93	2;2;2;1;1	2;2;2;1;1	2;2;2;1;1	NEDD4-binding protein 2	N4BP2	;;;;	5	2	2	2	0	1	0	0	0	0	0	0	0	0	0	0	0	1	1	0	0	0	1	0	0	1	0	0	0	0	0	0	0	0	0	0	0	1	1	0	0	0
O14936;O14936-3;F8W998;O14936-4;O14936-6;O14936-2;Q5JS74;Q5JS72;O14936-5	O14936;O14936-3;F8W998;O14936-4;O14936-6;O14936-2;Q5JS74	17;17;17;17;17;17;13;8;8	17;17;17;17;17;17;13;8;8	17;17;17;17;17;17;13;8;8	Peripheral plasma membrane protein CASK	CASK	;;;;;;	9	17	17	17	5	3	5	4	4	5	7	4	5	6	5	8	0	5	4	4	5	5	4	7	5	3	5	4	4	5	7	4	5	6	5	8	0	5	4	4	5	5
O00471;F8W9B8	O00471;F8W9B8	6;6	6;6	6;6	Exocyst complex component 5	EXOC5	;	2	6	6	6	2	2	4	1	0	0	0	0	0	0	1	1	0	3	1	2	5	3	5	2	2	2	4	1	0	0	0	0	0	0	1	1	0	3	1	2	5	3
Q05086;Q05086-2;Q05086-3;F8W9C2	Q05086;Q05086-2;Q05086-3;F8W9C2	22;22;22;22	22;22;22;22	22;22;22;22	Ubiquitin-protein ligase E3A	UBE3A	;;;	4	22	22	22	13	7	10	9	6	7	8	4	8	8	7	9	8	7	10	9	13	9	6	7	13	7	10	9	6	7	8	4	8	8	7	9	8	7	10	9	13	9
Q8WVQ1;F8W9C9	Q8WVQ1;F8W9C9	3;3	3;3	3;3	Soluble calcium-activated nucleotidase 1	CANT1	;	2	3	3	3	0	0	0	0	0	0	0	0	0	1	0	1	0	0	2	1	0	1	0	0	0	0	0	0	0	0	0	0	0	1	0	1	0	0	2	1	0	1
P46734;F8W9D9;P46734-2;P46734-3;E9PRZ0;P52564;P52564-2	P46734;F8W9D9;P46734-2;P46734-3	7;7;7;7;2;1;1	7;7;7;7;2;1;1	7;7;7;7;2;1;1	Dual specificity mitogen-activated protein kinase kinase 3	MAP2K3	;;;	7	7	7	7	3	2	2	1	0	0	0	0	0	0	0	0	0	0	0	2	4	2	0	1	3	2	2	1	0	0	0	0	0	0	0	0	0	0	0	2	4	2
Q9BQL6;F8W9F0;Q9BQL6-4;Q9BQL6-2;Q5JWV4	Q9BQL6;F8W9F0;Q9BQL6-4;Q9BQL6-2;Q5JWV4	3;3;3;3;2	1;1;1;1;1	1;1;1;1;1	Fermitin family homolog 1	FERMT1	;;;;	5	3	1	1	2	2	2	1	2	2	2	2	1	1	2	2	2	2	2	2	2	2	3	1	0	0	0	0	0	0	0	0	0	0	0	0	0	0	0	0	0	1
P08651;F8W9H9;P08651-4;P08651-5;P08651-3;P08651-2	P08651;F8W9H9;P08651-4;P08651-5;P08651-3;P08651-2	3;3;3;3;3;3	3;3;3;3;3;3	2;2;2;2;2;2	Nuclear factor 1 C-type	NFIC	;;;;;	6	3	3	2	3	2	2	2	2	2	2	2	2	1	2	3	2	2	2	2	2	2	2	2	3	2	2	2	2	2	2	2	2	1	2	3	2	2	2	2	2	2
Q14C86;Q14C86-6;Q14C86-3;Q14C86-5;F8W9S7;Q14C86-4;Q14C86-2;H0Y4E7;H0Y7I9;C9IZ08;B4DGD8	Q14C86;Q14C86-6;Q14C86-3;Q14C86-5;F8W9S7;Q14C86-4;Q14C86-2;H0Y4E7;H0Y7I9;C9IZ08;B4DGD8	8;8;8;8;8;8;8;6;6;6;4	8;8;8;8;8;8;8;6;6;6;4	8;8;8;8;8;8;8;6;6;6;4	GTPase-activating protein and VPS9 domain-containing protein 1	GAPVD1	;;;;;;;;;;	11	8	8	8	4	2	1	0	0	0	0	0	0	0	0	0	0	0	1	0	3	0	0	0	4	2	1	0	0	0	0	0	0	0	0	0	0	0	1	0	3	0
Q6PJT7;Q6PJT7-4;Q6PJT7-2;G3V256;F8W9T2;G3V5R4;Q6PJT7-3;Q6PJT7-5;F8W848;H0YJA2;G3V5I6;G3V3Y4;G3V572;G3V3R9;G3V473;H0YJ87;G3V240	Q6PJT7;Q6PJT7-4;Q6PJT7-2;G3V256;F8W9T2;G3V5R4;Q6PJT7-3;Q6PJT7-5;F8W848;H0YJA2;G3V5I6	14;14;14;14;14;14;13;13;13;12;9;5;4;4;2;2;2	14;14;14;14;14;14;13;13;13;12;9;5;4;4;2;2;2	14;14;14;14;14;14;13;13;13;12;9;5;4;4;2;2;2	Zinc finger CCCH domain-containing protein 14	ZC3H14	;;;;;;;;;;	17	14	14	14	6	8	5	4	6	4	3	4	7	5	4	6	0	4	4	4	5	6	7	7	6	8	5	4	6	4	3	4	7	5	4	6	0	4	4	4	5	6
Q567U6;F8W9X7	Q567U6;F8W9X7	19;19	19;19	19;19	Coiled-coil domain-containing protein 93	CCDC93	;	2	19	19	19	4	6	5	3	0	0	0	0	1	0	0	0	2	7	8	3	6	4	6	0	4	6	5	3	0	0	0	0	1	0	0	0	2	7	8	3	6	4
Q13613;F8WA39;Q13613-2;E9PPP8;Q8NEC6;F6X5S1;H0YDX3;B7Z3D5	Q13613;F8WA39;Q13613-2;E9PPP8;Q8NEC6;F6X5S1;H0YDX3;B7Z3D5	2;2;2;1;1;1;1;1	2;2;2;1;1;1;1;1	2;2;2;1;1;1;1;1	Myotubularin-related protein 1	MTMR1	;;;;;;;	8	2	2	2	1	0	1	0	0	0	0	0	0	0	0	0	0	1	1	0	1	1	0	0	1	0	1	0	0	0	0	0	0	0	0	0	0	1	1	0	1	1
Q8WXH0;G3V5X4;F8WAA3;Q8WXH0-2;Q8WXH0-7;Q8NF91-3;G3V5N1;Q5JV20;F8WAI0;F5GXQ9;G3V4T3;H0Y326;H0Y325;Q8WXH0-4;Q8WXH0-3;Q8NF91-9;Q8NF91-8;Q8NF91-2	Q8WXH0;G3V5X4;F8WAA3;Q8WXH0-2	8;8;8;8;3;1;1;1;1;1;1;1;1;1;1;1;1;1	8;8;8;8;3;1;1;1;1;1;1;1;1;1;1;1;1;1	7;7;7;7;2;0;1;0;0;0;1;0;0;0;0;0;0;0	Nesprin-2	SYNE2	;;;	18	8	8	7	0	1	0	2	0	0	1	0	0	0	0	0	0	2	0	0	1	0	2	0	0	1	0	2	0	0	1	0	0	0	0	0	0	2	0	0	1	0
Q96HW7;F8WAA7;Q96HW7-2;E9PIM3	Q96HW7;F8WAA7;Q96HW7-2;E9PIM3	2;2;2;1	2;2;2;1	2;2;2;1	Integrator complex subunit 4	INTS4	;;;	4	2	2	2	0	1	0	0	0	0	0	0	0	0	0	0	0	0	0	0	1	0	0	0	0	1	0	0	0	0	0	0	0	0	0	0	0	0	0	0	1	0
P63302;F8WB74	P63302;F8WB74	2;2	2;2	2;2	Selenoprotein W	SEPW1	;	2	2	2	2	0	1	0	1	0	0	0	0	1	1	1	2	0	0	1	0	0	1	0	0	0	1	0	1	0	0	0	0	1	1	1	2	0	0	1	0	0	1
Q8IV38;F8WB95;F8WDN1;G3V0G5	Q8IV38;F8WB95;F8WDN1;G3V0G5	1;1;1;1	1;1;1;1	1;1;1;1	Ankyrin repeat and MYND domain-containing protein 2	ANKMY2	;;;	4	1	1	1	0	0	1	1	0	0	0	0	0	0	0	0	0	0	1	1	0	1	1	1	0	0	1	1	0	0	0	0	0	0	0	0	0	0	1	1	0	1
F8WF27;F8WBG6;Q8NE91;P30408	F8WF27;F8WBG6;Q8NE91;P30408	1;1;1;1	1;1;1;1	1;1;1;1	Transmembrane 4 L6 family member 1	TM4SF1	;;;	4	1	1	1	0	0	0	0	0	1	1	1	1	1	1	1	0	1	1	1	0	0	1	0	0	0	0	0	0	1	1	1	1	1	1	1	0	1	1	1	0	0
O43493;O43493-2;O43493-5;O43493-3;F8WBK2;O43493-4;O43493-6;F8W8W7	O43493;O43493-2;O43493-5;O43493-3;F8WBK2;O43493-4;O43493-6;F8W8W7	18;18;18;18;18;13;10;9	18;18;18;18;18;13;10;9	18;18;18;18;18;13;10;9	Trans-Golgi network integral membrane protein 2	TGOLN2	;;;;;;;	8	18	18	18	10	11	10	11	9	9	12	10	16	10	12	16	4	14	12	13	13	9	13	10	10	11	10	11	9	9	12	10	16	10	12	16	4	14	12	13	13	9
Q8IYT4;F8WBL0;Q8IYT4-2	Q8IYT4;F8WBL0;Q8IYT4-2	1;1;1	1;1;1	1;1;1	Katanin p60 ATPase-containing subunit A-like 2	KATNAL2	;;	3	1	1	1	1	1	1	1	1	1	1	1	1	1	1	1	1	1	1	1	1	1	1	1	1	1	1	1	1	1	1	1	1	1	1	1	1	1	1	1	1	1
Q9H832;F8WBS1;Q9H832-2;H0Y9X8	Q9H832;F8WBS1;Q9H832-2	9;9;7;3	9;9;7;3	9;9;7;3	Ubiquitin-conjugating enzyme E2 Z	UBE2Z	;;	4	9	9	9	6	5	5	4	5	3	2	4	4	5	5	5	6	4	7	4	7	4	5	5	6	5	5	4	5	3	2	4	4	5	5	5	6	4	7	4	7	4
Q9ULH1;F8WBW0;Q9ULH1-2;H0YBF7;H0YBY9;E5RHD7;E5RFD9	Q9ULH1;F8WBW0;Q9ULH1-2;H0YBF7	33;33;33;28;11;2;1	33;33;33;28;11;2;1	22;22;22;17;10;2;1	Arf-GAP with SH3 domain, ANK repeat and PH domain-containing protein 1	ASAP1	;;;	7	33	33	22	18	19	16	13	13	12	8	9	16	17	15	16	12	17	20	16	19	18	16	15	18	19	16	13	13	12	8	9	16	17	15	16	12	17	20	16	19	18
P11166;F8WC15;C9JIM8;G8JLF4	P11166;F8WC15;C9JIM8;G8JLF4	6;6;3;3	6;6;3;3	6;6;3;3	Solute carrier family 2, facilitated glucose transporter member 1	SLC2A1	;;;	4	6	6	6	4	4	4	4	4	4	4	2	4	5	3	5	4	3	4	4	5	4	4	4	4	4	4	4	4	4	4	2	4	5	3	5	4	3	4	4	5	4
P63027;F8WCA0	P63027;F8WCA0	4;4	2;2	2;2	Vesicle-associated membrane protein 2	VAMP2	;	2	4	2	2	1	2	2	1	3	1	1	1	2	1	1	1	1	2	1	1	3	2	1	1	0	0	0	0	1	0	0	0	0	0	0	0	0	1	0	0	1	0
F8WCC8;P15289	F8WCC8;P15289	6;6	6;6	6;6	Arylsulfatase A;Arylsulfatase A component B;Arylsulfatase A component C	ARSA	;	2	6	6	6	1	0	0	0	0	0	0	2	1	1	0	0	0	1	1	0	1	1	0	0	1	0	0	0	0	0	0	2	1	1	0	0	0	1	1	0	1	1
P59998;F8WCF6;C9JWM7;F8WDD7;E7ETI0;F6TTL5;F8WE39;F8WDW3	P59998;F8WCF6;C9JWM7;F8WDD7;E7ETI0	9;9;8;6;6;4;2;1	9;9;8;6;6;4;2;1	9;9;8;6;6;4;2;1	Actin-related protein 2/3 complex subunit 4	ARPC4;ARPC4-TTLL3	;;;;	8	9	9	9	7	6	4	6	6	6	6	5	4	5	5	5	5	4	5	5	7	5	5	3	7	6	4	6	6	6	6	5	4	5	5	5	5	4	5	5	7	5
Q14257;F8WCY5;H0YL43;A8MXP8	Q14257;F8WCY5;H0YL43	13;13;8;6	13;13;8;6	13;13;8;6	Reticulocalbin-2	RCN2	;;	4	13	13	13	7	4	6	4	6	6	4	2	5	3	4	5	5	5	7	5	5	8	6	5	7	4	6	4	6	6	4	2	5	3	4	5	5	5	7	5	5	8
Q16667;Q16667-2;F8WD24;F8WDR6;G3V2J7	Q16667;Q16667-2;F8WD24;F8WDR6;G3V2J7	2;2;2;2;1	2;2;2;2;1	2;2;2;2;1	Cyclin-dependent kinase inhibitor 3	CDKN3	;;;;	5	2	2	2	1	1	1	1	0	0	0	0	0	0	0	0	0	0	1	1	0	0	0	0	1	1	1	1	0	0	0	0	0	0	0	0	0	0	1	1	0	0
Q96HV5;F8WDE2	Q96HV5;F8WDE2	2;2	2;2	2;2	Transmembrane protein 41A	TMEM41A	;	2	2	2	2	0	0	0	0	0	0	0	0	0	0	0	0	0	0	0	0	1	1	0	0	0	0	0	0	0	0	0	0	0	0	0	0	0	0	0	0	1	1
Q01804;G3V0I6;Q7RTX8;Q01804-2;Q01804-3	Q01804;G3V0I6;Q7RTX8;Q01804-2;Q01804-3	2;2;1;1;1	2;2;1;1;1	2;2;1;1;1	OTU domain-containing protein 4	OTUD4	;;;;	5	2	2	2	0	0	1	0	0	0	0	0	0	0	0	0	0	1	0	0	1	2	0	0	0	0	1	0	0	0	0	0	0	0	0	0	0	1	0	0	1	2
Q9NPA8;G3V117;E5RHX8;E5RI00;E5RHT9;E5RJ84	Q9NPA8;G3V117;E5RHX8	4;4;2;1;1;1	4;4;2;1;1;1	4;4;2;1;1;1	Transcription and mRNA export factor ENY2	ENY2	;;	6	4	4	4	2	0	0	0	0	1	0	0	1	0	0	1	0	1	0	1	2	0	0	0	2	0	0	0	0	1	0	0	1	0	0	1	0	1	0	1	2	0
Q9NY33;G3V1D3;G3V180;F5H8L6;F5GXD5;E9PQ14;Q9NY33-2;E9PPK9;E9PKK8;E9PQF2;E9PNX5	Q9NY33;G3V1D3;G3V180;F5H8L6;F5GXD5	27;27;27;26;24;8;8;6;5;3;3	27;27;27;26;24;8;8;6;5;3;3	27;27;27;26;24;8;8;6;5;3;3	Dipeptidyl peptidase 3	DPP3	;;;;	11	27	27	27	17	13	12	13	13	11	12	7	9	11	10	10	15	18	17	16	22	15	14	15	17	13	12	13	13	11	12	7	9	11	10	10	15	18	17	16	22	15
P57764;G3V1A6;E9PIB2;E9PQ48;E9PNZ0;E9PQR9	P57764;G3V1A6;E9PIB2	9;9;6;2;2;2	9;9;6;2;2;2	9;9;6;2;2;2	Gasdermin-D	GSDMD	;;	6	9	9	9	7	5	4	4	3	4	3	2	2	5	5	3	4	3	5	3	8	4	5	4	7	5	4	4	3	4	3	2	2	5	5	3	4	3	5	3	8	4
P30260;G5EA36;G3V1C4;B4DL80;F6QPS0;E9PLI0;E9PRZ6	P30260;G5EA36;G3V1C4;B4DL80	16;16;16;15;4;2;1	16;16;16;15;4;2;1	16;16;16;15;4;2;1	Cell division cycle protein 27 homolog	CDC27	;;;	7	16	16	16	8	7	7	8	1	1	0	0	3	2	1	1	3	4	6	6	8	8	5	6	8	7	7	8	1	1	0	0	3	2	1	1	3	4	6	6	8	8
G3V1K3;Q15165;Q15165-3;Q15165-1;G3XAK4	G3V1K3;Q15165;Q15165-3;Q15165-1	11;8;8;8;4	11;8;8;8;4	11;8;8;8;4	Serum paraoxonase/arylesterase 2	PON2	;;;	5	11	11	11	7	7	6	6	3	3	6	2	7	7	5	7	4	4	6	6	9	5	6	6	7	7	6	6	3	3	6	2	7	7	5	7	4	4	6	6	9	5
Q9NZ52;G3V1K5;B7Z1E9;B7Z456;Q9NZ52-2	Q9NZ52;G3V1K5;B7Z1E9;B7Z456;Q9NZ52-2	5;5;3;3;3	4;4;2;3;3	4;4;2;3;3	ADP-ribosylation factor-binding protein GGA3	GGA3	;;;;	5	5	4	4	1	1	1	3	0	0	0	1	1	0	1	1	0	3	1	0	1	1	0	2	0	0	1	3	0	0	0	1	1	0	1	1	0	3	1	0	0	1
G5E9E7;G3V1L9;Q07157;Q07157-2;H0Y3R8	G5E9E7;G3V1L9;Q07157;Q07157-2;H0Y3R8	11;11;10;10;10	11;11;10;10;10	11;11;10;10;10	Tight junction protein ZO-1	TJP1	;;;;	5	11	11	11	1	3	1	2	0	2	3	0	1	1	1	2	0	0	4	2	1	2	1	2	1	3	1	2	0	2	3	0	1	1	1	2	0	0	4	2	1	2
Q969J3;G3V1P3	Q969J3;G3V1P3	2;2	2;2	2;2	Loss of heterozygosity 12 chromosomal region 1 protein	LOH12CR1	;	2	2	2	2	0	1	0	0	0	0	0	0	0	1	1	1	0	0	0	0	1	0	0	0	0	1	0	0	0	0	0	0	0	1	1	1	0	0	0	0	1	0
P30307;P30307-3;G3V1P6;P30307-4;P30307-2	P30307;P30307-3;G3V1P6;P30307-4;P30307-2	1;1;1;1;1	1;1;1;1;1	1;1;1;1;1	M-phase inducer phosphatase 3	CDC25C	;;;;	5	1	1	1	1	0	0	0	0	0	0	0	0	0	0	0	0	0	0	0	1	0	0	0	1	0	0	0	0	0	0	0	0	0	0	0	0	0	0	0	1	0
Q13617;G3V1S2;Q5T2B7;Q5T2B5;Q5T2B4	Q13617;G3V1S2;Q5T2B7;Q5T2B5	26;26;22;21;9	26;26;22;21;9	26;26;22;21;9	Cullin-2	CUL2	;;;	5	26	26	26	14	17	14	15	8	7	8	4	9	11	9	8	13	19	15	14	15	16	12	17	14	17	14	15	8	7	8	4	9	11	9	8	13	19	15	14	15	16
Q71U36;G3V1U9;F8VXZ4;F8VQQ4;F8VWX4;E7ET24	Q71U36;G3V1U9;F8VXZ4;F8VQQ4	24;24;18;12;8;8	2;2;2;1;0;0	0;0;0;0;0;0	Tubulin alpha-1A chain	TUBA1A	;;;	6	24	2	0	20	18	19	19	18	18	19	18	17	17	18	16	19	19	20	19	21	19	19	19	2	0	1	1	0	0	1	1	0	0	1	1	1	1	1	1	2	1
G3V2A3	G3V2A3	9	1	1		TUBB3		1	9	1	1	6	5	4	6	4	4	4	3	5	4	4	4	6	7	7	8	8	6	4	5	1	0	0	1	0	0	0	0	1	1	1	1	0	0	0	1	1	0
P52630;G3V2M6;G3V268;B4DLC8	P52630;G3V2M6;G3V268	6;6;3;1	6;6;3;1	6;6;3;1	Signal transducer and activator of transcription 2	STAT2	;;	4	6	6	6	1	2	1	1	0	0	0	0	0	1	0	0	0	1	0	1	3	1	1	2	1	2	1	1	0	0	0	0	0	1	0	0	0	1	0	1	3	1
P07910;P07910-2;G3V4C1;G3V2Q1;B2R603;P07910-4;G3V4W0;B4DY08;G3V576;P07910-3;G3V2D6;G3V555;G3V5V7;G3V575;O60812;Q569J8;G8JL89;G3V5X6;G3V3K6;G3V251;B4DSU6;G3V4M8;G3V2H6	P07910;P07910-2;G3V4C1;G3V2Q1;B2R603;P07910-4;G3V4W0;B4DY08;G3V576;P07910-3;G3V2D6;G3V555;G3V5V7;G3V575	17;17;17;17;16;14;14;14;12;12;10;9;9;9;8;8;8;7;7;7;7;5;4	17;17;17;17;16;14;14;14;12;12;10;9;9;9;8;8;8;7;7;7;7;5;4	17;17;17;17;16;14;14;14;12;12;10;9;9;9;8;8;8;7;7;7;7;5;4	Heterogeneous nuclear ribonucleoproteins C1/C2	HNRNPC	;;;;;;;;;;;;;	23	17	17	17	12	9	10	6	8	7	5	8	6	6	6	9	9	9	10	4	12	8	8	8	12	9	10	6	8	7	5	8	6	6	6	9	9	9	10	4	12	8
P07311;G3V2U7;G3V3F8;G3V597;A6NDV8	P07311;G3V2U7	7;7;1;1;1	7;7;1;1;1	7;7;1;1;1	Acylphosphatase-1;Acylphosphatase	ACYP1	;	5	7	7	7	5	2	1	3	3	4	2	2	4	4	2	3	3	2	2	0	5	3	0	2	5	2	1	3	3	4	2	2	4	4	2	3	3	2	2	0	5	3
Q8NHV4;G3V3F1;B4E145;G3V2M9;G3V4I9;G3V4L2;G3V2V3	Q8NHV4;G3V3F1;B4E145	13;13;12;1;1;1;1	13;13;12;1;1;1;1	13;13;12;1;1;1;1	Protein NEDD1	NEDD1	;;	7	13	13	13	4	6	7	6	7	7	8	4	8	8	6	8	4	8	8	5	7	4	7	4	4	6	7	6	7	7	8	4	8	8	6	8	4	8	8	5	7	4
G3V3G9;Q5TAQ9;B7Z8C9;Q5TAQ9-2;Q5TAQ8	G3V3G9;Q5TAQ9;B7Z8C9	6;3;3;2;1	3;3;3;2;1	3;3;3;2;1	DDB1- and CUL4-associated factor 8	DCAF8	;;	5	6	3	3	3	2	2	2	2	2	2	2	3	2	2	2	2	3	2	2	4	3	1	2	1	0	0	0	0	0	0	0	0	0	0	0	0	1	0	0	2	0
P27695;G3V5Q1;G3V3M6;G3V3C7;G3V5D9;G3V5M0;G3V359;G3V3Y6;G3V2D9	P27695;G3V5Q1;G3V3M6;G3V3C7;G3V5D9	10;10;10;7;5;4;4;1;1	10;10;10;7;5;4;4;1;1	10;10;10;7;5;4;4;1;1	DNA-(apurinic or apyrimidinic site) lyase;DNA-(apurinic or apyrimidinic site) lyase, mitochondrial	APEX1	;;;;	9	10	10	10	7	8	8	7	5	6	7	2	7	6	6	5	9	7	9	8	8	7	5	7	7	8	8	7	5	6	7	2	7	6	6	5	9	7	9	8	8	7
Q9H9C1;G3V4K3;B4DPI6;REV__Q7Z5L4	Q9H9C1;G3V4K3;B4DPI6	5;5;4;1	5;5;4;1	5;5;4;1	Spermatogenesis-defective protein 39 homolog	VIPAS39	;;	4	5	5	5	0	2	2	1	1	0	0	0	0	1	0	0	1	2	2	0	2	1	1	1	0	2	2	1	1	0	0	0	0	1	0	0	1	2	2	0	2	1
G3V5T0;G3V4T6;A6NED0;G3V267;O43708-2;G3V3B9;G3V5U6	G3V5T0;G3V4T6;A6NED0;G3V267;O43708-2;G3V3B9	7;7;6;5;5;4;1	7;7;6;5;5;4;1	1;1;1;0;0;0;0	Maleylacetoacetate isomerase	GSTZ1	;;;;;	7	7	7	1	4	5	5	4	3	3	1	2	3	2	1	3	3	6	4	5	4	5	3	4	4	5	5	4	3	3	1	2	3	2	1	3	3	6	4	5	4	5
Q96EK6;G3V4W4;G3V5E4	Q96EK6;G3V4W4	3;3;1	3;3;1	3;3;1	Glucosamine 6-phosphate N-acetyltransferase	GNPNAT1	;	3	3	3	3	3	3	2	3	2	2	2	2	2	2	1	1	1	3	2	3	3	2	1	2	3	3	2	3	2	2	2	2	2	2	1	1	1	3	2	3	3	2
Q8N128;G3V583;Q8N128-2	Q8N128;G3V583;Q8N128-2	2;2;2	2;2;2	2;2;2	Protein FAM177A1	FAM177A1	;;	3	2	2	2	1	1	1	1	1	1	1	1	1	1	1	1	0	1	1	1	1	1	2	1	1	1	1	1	1	1	1	1	1	1	1	1	0	1	1	1	1	1
G3V599;O15320;F8W9E1;O15320-8;O15320-6;O15320-7;O15320-2;O15320-4;O15320-3;G3XAC5;O15320-5;Q96PC5;Q96PC5-2;G3V4M1;G3V3F6	G3V599;O15320;F8W9E1;O15320-8;O15320-6;O15320-7;O15320-2;O15320-4;O15320-3;G3XAC5;O15320-5	4;3;3;3;3;3;3;3;3;3;3;1;1;1;1	4;3;3;3;3;3;3;3;3;3;3;1;1;1;1	3;2;2;2;2;2;2;2;2;2;2;1;1;1;1	cTAGE family member 5	CTAGE5	;;;;;;;;;;	15	4	4	3	0	0	1	0	1	0	0	0	0	0	1	0	0	1	1	1	0	0	1	0	0	0	1	0	1	0	0	0	0	0	1	0	0	1	1	1	0	0
Q9HBF4;G3V5N8;Q9HBF4-2	Q9HBF4;G3V5N8;Q9HBF4-2	2;2;2	2;2;2	2;2;2	Zinc finger FYVE domain-containing protein 1	ZFYVE1	;;	3	2	2	2	0	0	1	2	0	0	0	0	0	0	0	0	0	0	0	0	1	2	1	1	0	0	1	2	0	0	0	0	0	0	0	0	0	0	0	0	1	2
P24941;G3V5T9;P24941-2;E7ESI2;G3V317	P24941;G3V5T9;P24941-2;E7ESI2	17;17;16;13;2	15;15;14;11;1	13;13;13;10;1	Cyclin-dependent kinase 2	CDK2	;;;	5	17	15	13	11	7	9	8	9	10	9	7	8	8	9	9	10	9	12	7	14	11	12	10	9	6	7	6	7	8	8	6	7	6	7	7	8	7	10	6	12	10
P60900;G3V5Z7;G3V295;B4DXJ9;G3V3I1;G3V3U4;H0YJC4;G3V4S5;G3V2S7	P60900;G3V5Z7;G3V295;B4DXJ9;G3V3I1	15;15;12;12;10;6;4;2;2	15;15;12;12;10;6;4;2;2	7;7;7;4;7;6;0;2;2	Proteasome subunit alpha type-6;Proteasome subunit alpha type	PSMA6	;;;;	9	15	15	7	13	11	11	12	11	12	11	11	10	10	9	9	11	10	9	10	12	11	10	11	13	11	11	12	11	12	11	11	10	10	9	9	11	10	9	10	12	11
Q8NFD5;Q8NFD5-3;G3XAA0;Q8NFD5-2;H0Y7H8;Q8NFD5-4;C9JZD6;H0Y2R3;H0Y3S9	Q8NFD5;Q8NFD5-3;G3XAA0;Q8NFD5-2;H0Y7H8;Q8NFD5-4;C9JZD6;H0Y2R3	10;10;10;10;7;6;5;5;4	9;9;9;9;6;5;4;4;3	9;9;9;9;6;5;4;4;3	AT-rich interactive domain-containing protein 1B	ARID1B	;;;;;;;	9	10	9	9	3	2	2	3	1	2	2	2	1	2	1	2	0	2	3	4	3	3	3	4	2	2	1	2	1	1	2	1	1	1	1	2	0	1	2	3	2	2
O75027;G3XAC4;O75027-2;G3V1J3;B4DGL8;E9PNQ5;E9PJR8	O75027;G3XAC4;O75027-2;G3V1J3;B4DGL8	7;7;7;6;5;1;1	7;7;7;6;5;1;1	7;7;7;6;5;1;1	ATP-binding cassette sub-family B member 7, mitochondrial	ABCB7	;;;;	7	7	7	7	3	4	3	3	2	1	1	0	2	2	3	3	2	3	3	2	4	4	2	3	3	4	3	3	2	1	1	0	2	2	3	3	2	3	3	2	4	4
Q6UN15;G3XAD6;Q6UN15-4;Q6UN15-3;H0Y8P7	Q6UN15;G3XAD6;Q6UN15-4;Q6UN15-3	10;10;9;8;1	10;10;9;8;1	10;10;9;8;1	Pre-mRNA 3-end-processing factor FIP1	FIP1L1	;;;	5	10	10	10	6	7	5	4	5	4	5	4	5	4	4	4	2	5	4	3	7	5	4	4	6	7	5	4	5	4	5	4	5	4	4	4	2	5	4	3	7	5
P51003;G3XAH6;F5H5I8;G3V2A0;P51003-2;G3V3I9;G3V457;H0YJ00;Q9BWT3;H0YJL4;F8WAT4	P51003;G3XAH6;F5H5I8;G3V2A0	14;14;13;8;6;5;4;3;2;2;1	14;14;13;8;6;5;4;3;2;2;1	10;10;9;7;3;3;3;1;1;2;0	Poly(A) polymerase alpha	PAPOLA	;;;	11	14	14	10	8	5	4	3	4	3	2	0	3	6	4	6	3	6	5	4	6	3	3	3	8	5	4	3	4	3	2	0	3	6	4	6	3	6	5	4	6	3
P07942;G3XAI2;E7EPA6	P07942;G3XAI2	21;21;4	21;21;4	21;21;4	Laminin subunit beta-1	LAMB1	;	3	21	21	21	5	8	5	7	4	3	4	3	3	3	4	7	1	4	6	7	8	5	2	4	5	8	5	7	4	3	4	3	3	3	4	7	1	4	6	7	8	5
Q6P4E1;Q6P4E1-2;G5E934;H0YMR0;H0YM51;Q8N7K6;Q6P4E1-3	Q6P4E1;Q6P4E1-2;G5E934;H0YMR0	3;3;3;2;1;1;1	3;3;3;2;1;1;1	3;3;3;2;1;1;1	Protein CASC4	CASC4	;;;	7	3	3	3	1	0	0	0	1	0	2	2	2	0	0	2	0	1	1	1	0	1	1	0	1	0	0	0	1	0	2	2	2	0	0	2	0	1	1	1	0	1
P51649;G5E949;C9J8Q5;F5H328	P51649;G5E949;C9J8Q5;F5H328	10;10;9;8	10;10;9;8	10;10;9;8	Succinate-semialdehyde dehydrogenase, mitochondrial	ALDH5A1	;;;	4	10	10	10	5	5	5	4	5	6	4	5	4	4	4	7	2	3	4	4	8	6	4	3	5	5	5	4	5	6	4	5	4	4	4	7	2	3	4	4	8	6
Q12824;Q12824-2;G5E975;B5MCL5;C9JTA6	Q12824;Q12824-2;G5E975;B5MCL5;C9JTA6	7;7;7;6;4	7;7;7;6;4	7;7;7;6;4	SWI/SNF-related matrix-associated actin-dependent regulator of chromatin subfamily B member 1	SMARCB1	;;;;	5	7	7	7	4	5	5	5	0	0	0	2	0	1	1	2	2	6	5	4	5	3	5	5	4	5	5	5	0	0	0	2	0	1	1	2	2	6	5	4	5	3
P51784;G5E9A6;Q5JXD3	P51784;G5E9A6	19;19;3	18;18;3	17;17;3	Ubiquitin carboxyl-terminal hydrolase 11;Ubiquitin carboxyl-terminal hydrolase	USP11	;	3	19	18	17	10	7	5	8	2	2	1	1	5	4	4	9	8	11	9	3	13	8	9	7	10	7	5	8	2	2	1	1	5	4	4	9	7	10	9	3	13	8
P50990;G5E9B2;B4DEM7;B4DQH4	P50990;G5E9B2;B4DEM7;B4DQH4	36;36;35;29	36;36;35;29	36;36;35;29	T-complex protein 1 subunit theta	CCT8	;;;	4	36	36	36	33	29	28	30	30	31	31	31	30	31	30	31	33	31	29	27	31	30	30	31	33	29	28	30	30	31	31	31	30	31	30	31	33	31	29	27	31	30
Q99873;Q99873-3;Q99873-2;G5E9B6;E9PKG1;B4DJ87;E9PQ98;E9PIX6;H0YDE4;E9PNR9;Q9NR22;Q9NR22-2;E9PMZ2;E9PMW9;E9PI83	Q99873;Q99873-3;Q99873-2;G5E9B6;E9PKG1;B4DJ87;E9PQ98;E9PIX6;H0YDE4	15;15;15;15;14;9;8;8;8;7;4;4;3;3;3	15;15;15;15;14;9;8;8;8;7;4;4;3;3;3	15;15;15;15;14;9;8;8;8;7;4;4;3;3;3	Protein arginine N-methyltransferase 1	PRMT1	;;;;;;;;	15	15	15	15	9	11	10	11	9	10	9	8	8	9	9	8	12	12	11	11	11	10	11	10	9	11	10	11	9	10	9	8	8	9	9	8	12	12	11	11	11	10
Q15653;G5E9C2;Q59EM7;Q15653-2	Q15653;G5E9C2;Q59EM7;Q15653-2	6;6;6;6	6;6;6;6	6;6;6;6	NF-kappa-B inhibitor beta	NFKBIB	;;;	4	6	6	6	2	3	4	2	4	4	3	3	2	4	3	4	4	3	2	2	3	3	2	3	2	3	4	2	4	4	3	3	2	4	3	4	4	3	2	2	3	3
O95251;G5E9K7;O95251-2;D6RFZ5;E7EUP3;G3V125	O95251;G5E9K7;O95251-2;D6RFZ5;E7EUP3;G3V125	2;2;1;1;1;1	2;2;1;1;1;1	2;2;1;1;1;1	Histone acetyltransferase KAT7;Histone acetyltransferase	KAT7	;;;;;	6	2	2	2	0	1	0	0	1	0	0	0	0	1	1	1	0	0	0	0	0	0	0	0	0	1	0	0	1	0	0	0	0	1	1	1	0	0	0	0	0	0
Q9NPR9;H0YHQ2;H0YHK6;G5E9L6	Q9NPR9;H0YHQ2;H0YHK6;G5E9L6	1;1;1;1	1;1;1;1	1;1;1;1	Protein GPR108	GPR108	;;;	4	1	1	1	0	1	0	0	1	1	0	0	1	1	0	0	1	1	0	0	1	1	1	1	0	1	0	0	1	1	0	0	1	1	0	0	1	1	0	0	1	1
G5E9M5;Q12906;Q12906-4;Q12906-6;Q12906-5;Q12906-2;C9JFV5;Q12906-3;B4DFG4	G5E9M5;Q12906;Q12906-4;Q12906-6;Q12906-5;Q12906-2;C9JFV5;Q12906-3;B4DFG4	34;32;31;31;29;29;29;29;20	34;32;31;31;29;29;29;29;20	30;28;27;27;25;25;25;25;16	Interleukin enhancer-binding factor 3	ILF3	;;;;;;;;	9	34	34	30	26	22	22	21	27	25	25	22	20	20	20	20	21	22	22	21	25	20	19	19	26	22	22	21	27	25	25	22	20	20	20	20	21	22	22	21	25	20
P35080-2;G5E9Q6;C9J0J7	P35080-2;G5E9Q6;C9J0J7	8;8;7	8;8;7	4;4;4	Profilin-2;Profilin	PFN2	;;	3	8	8	4	5	5	5	5	5	5	5	1	5	5	4	4	7	7	7	6	6	5	5	5	5	5	5	5	5	5	5	1	5	5	4	4	7	7	7	6	6	5
Q92734;G5E9V1;Q05BK6;C9JJP5;C9JUE0;C9JTY3	Q92734;G5E9V1;Q05BK6;C9JJP5;C9JUE0	15;15;13;12;10;7	15;15;13;12;10;7	15;15;13;12;10;7	Protein TFG	TFG	;;;;	6	15	15	15	13	13	13	13	11	11	12	12	12	13	13	13	14	13	14	14	13	12	13	12	13	13	13	13	11	11	12	12	12	13	13	13	14	13	14	14	13	12
P82650;G5E9W7;G5E9V5;Q9H3I1;C9J5D8	P82650;G5E9W7;G5E9V5;Q9H3I1	7;7;7;4;1	7;7;7;4;1	7;7;7;4;1	28S ribosomal protein S22, mitochondrial	MRPS22	;;;	5	7	7	7	4	2	2	3	1	0	0	0	0	1	1	1	1	3	2	1	3	1	1	2	4	2	2	3	1	0	0	0	0	1	1	1	1	3	2	1	3	1
G5E9Y2;Q9NQW7;G8JLB2;Q5T6H7;Q9NQW7-2;Q5T6H2;Q5T6H3	G5E9Y2;Q9NQW7;G8JLB2;Q5T6H7;Q9NQW7-2	21;19;19;18;17;6;5	21;19;19;18;17;6;5	20;18;18;18;16;5;4	Xaa-Pro aminopeptidase 1	XPNPEP1	;;;;	7	21	21	20	16	15	13	12	4	4	4	5	7	10	8	14	11	13	12	15	17	13	11	12	16	15	13	12	4	4	4	5	7	10	8	14	11	13	12	15	17	13
Q96KA5;G5E9Z2;Q96KA5-2	Q96KA5;G5E9Z2;Q96KA5-2	4;4;4	4;4;4	4;4;4	Cleft lip and palate transmembrane protein 1-like protein	CLPTM1L	;;	3	4	4	4	4	2	2	1	1	0	0	1	0	0	0	0	1	2	1	1	3	2	1	0	4	2	2	1	1	0	0	1	0	0	0	0	1	2	1	1	3	2
Q8WUR7;G5EA00;F5GX92;F8WD31	Q8WUR7;G5EA00;F5GX92;F8WD31	2;2;1;1	2;2;1;1	2;2;1;1	UPF0235 protein C15orf40	C15orf40	;;;	4	2	2	2	2	1	1	0	1	1	1	0	1	1	1	2	0	1	0	1	1	1	1	0	2	1	1	0	1	1	1	0	1	1	1	2	0	1	0	1	1	1
Q9UPQ0-3;H0Y2S5;G5EA03;Q9UPQ0;Q9UPQ0-6;Q9UPQ0-4;E7EPK0;E9PDJ9;H0Y8P3;D6RD46;Q9UPQ0-9;Q9UPQ0-8;Q9UPQ0-5;E9PHM7;Q9UPQ0-2;F5GY62;D6R8Y0;D6RJ93;Q6NVB9;Q9UPQ0-7	Q9UPQ0-3;H0Y2S5;G5EA03;Q9UPQ0;Q9UPQ0-6;Q9UPQ0-4;E7EPK0;E9PDJ9;H0Y8P3;D6RD46;Q9UPQ0-9;Q9UPQ0-8;Q9UPQ0-5;E9PHM7;Q9UPQ0-2	17;17;17;16;16;16;16;16;16;16;16;16;16;16;16;8;2;2;2;2	16;16;16;15;15;15;15;15;15;15;15;15;15;15;15;7;2;2;2;2	16;16;16;15;15;15;15;15;15;15;15;15;15;15;15;7;2;2;2;2	LIM and calponin homology domains-containing protein 1	LIMCH1	;;;;;;;;;;;;;;	20	17	16	16	1	4	1	1	5	4	7	2	5	3	4	6	1	6	2	2	1	5	2	4	1	4	1	1	5	4	7	2	4	2	4	6	1	5	2	2	1	5
Q92879;G5EA30;Q92879-2;Q92879-3;Q92879-4;F8W940;E9PSH0;E9PQK4;E9PKU1;F5H4Y5;F5H0D8;O95319;E9PKA1;Q5VZZ6;E9PC62;O95319-5;O95319-2;O95319-4;O95319-3;B4DIB6	Q92879;G5EA30;Q92879-2;Q92879-3;Q92879-4;F8W940;E9PSH0	10;10;10;10;8;8;5;4;4;3;3;2;2;2;2;2;2;2;2;1	10;10;10;10;8;8;5;4;4;3;3;2;2;2;2;2;2;2;2;1	10;10;10;10;8;8;5;4;4;3;3;2;2;2;2;2;2;2;2;1	CUGBP Elav-like family member 1	CELF1	;;;;;;	20	10	10	10	5	7	6	5	1	1	3	4	3	4	4	5	6	7	6	5	9	7	7	4	5	7	6	5	1	1	3	4	3	4	4	5	6	7	6	5	9	7
Q5MNZ9;G5EA37;Q5MNZ9-2	Q5MNZ9;G5EA37;Q5MNZ9-2	1;1;1	1;1;1	1;1;1	WD repeat domain phosphoinositide-interacting protein 1	WIPI1	;;	3	1	1	1	0	0	0	0	0	0	0	0	1	1	0	0	0	0	1	0	0	0	0	1	0	0	0	0	0	0	0	0	1	1	0	0	0	0	1	0	0	0
Q9Y606;G8JLB3;Q9Y606-2;F5H1S9;F5GY32;F5GXL3;F5H168;F8W9U5;F5H1B2	Q9Y606;G8JLB3;Q9Y606-2;F5H1S9	12;12;12;10;4;4;2;2;2	12;12;12;10;4;4;2;2;2	12;12;12;10;4;4;2;2;2	tRNA pseudouridine synthase A, mitochondrial;tRNA pseudouridine synthase	PUS1	;;;	9	12	12	12	4	5	5	7	0	1	1	0	1	1	1	0	0	7	6	6	5	4	6	7	4	5	5	7	0	1	1	0	1	1	1	0	0	7	6	6	5	4
P31943;G8JLB6;E9PCY7;D6RBM0;D6RIU0;D6RFM3;D6RAM1;D6R9T0;D6RIT2;D6RDU3;D6RJ04;D6RIH9;E7EQJ0;E5RGV0;E7EN40;H0YB39;D6RDL0;E5RGH4;H0YBD7;H0YAQ2;D6RF17;F5GZT4;H0YBG7;E5RJ94;D6R9D3	P31943;G8JLB6;E9PCY7;D6RBM0;D6RIU0;D6RFM3;D6RAM1;D6R9T0;D6RIT2;D6RDU3;D6RJ04;D6RIH9	17;17;16;12;11;10;9;9;9;9;9;9;8;8;8;7;6;5;5;4;3;3;3;2;2	17;17;16;12;11;10;9;9;9;9;9;9;8;8;8;7;6;5;5;4;3;3;3;2;2	10;10;9;7;7;7;6;6;6;6;6;6;6;4;5;3;5;2;2;1;3;1;1;2;2	Heterogeneous nuclear ribonucleoprotein H;Heterogeneous nuclear ribonucleoprotein H, N-terminally processed	HNRNPH1	;;;;;;;;;;;	25	17	17	10	11	13	10	10	9	12	8	10	10	7	8	8	10	10	11	11	14	10	9	10	11	13	10	10	9	12	8	10	10	7	8	8	10	10	11	11	14	10
Q4LE39;Q4LE39-2;G8JLI1;Q4LE39-3;H0Y7Y8;Q4LE39-4;P29374;F8WB31;P29374-3;P29374-2	Q4LE39;Q4LE39-2;G8JLI1;Q4LE39-3;H0Y7Y8;Q4LE39-4	6;6;6;6;5;3;1;1;1;1	6;6;6;6;5;3;1;1;1;1	6;6;6;6;5;3;1;1;1;1	AT-rich interactive domain-containing protein 4B	ARID4B	;;;;;	10	6	6	6	0	1	3	2	2	2	3	0	1	0	0	4	1	3	3	1	2	1	1	1	0	1	3	2	2	2	3	0	1	0	0	4	1	3	3	1	2	1
Q8IVL6;G8JLI6;Q8IVL6-2;E7ESD0;G3V1P9	Q8IVL6;G8JLI6;Q8IVL6-2	14;14;11;2;2	14;14;11;2;2	14;14;11;2;2	Prolyl 3-hydroxylase 3	LEPREL2	;;	5	14	14	14	6	4	4	5	0	0	0	1	0	0	0	1	0	3	2	3	8	5	4	4	6	4	4	5	0	0	0	1	0	0	0	1	0	3	2	3	8	5
Q6NYC8;G8JLJ4;F8WBK4;Q6NYC8-2	Q6NYC8;G8JLJ4;F8WBK4;Q6NYC8-2	11;11;9;9	11;11;9;9	11;11;9;9	Phostensin	PPP1R18	;;;	4	11	11	11	4	4	5	5	5	3	7	4	5	5	5	3	1	3	5	4	5	7	3	5	4	4	5	5	5	3	7	4	5	5	5	3	1	3	5	4	5	7
O75410;G8JLK4;O75410-2;O75410-7;E7EVI4;E7ET87;O75410-3;H0YAY0;O75410-6;O75410-5;O75410-4;H0YBT8;B4E3H6;E5RFM9;E7ES82;O75410-8;E5RJU4;O95359;O95359-2;E5RJG6;H0Y9C3;Q4VXL4;D6RAA5;Q4VXL8;E7EMZ9;E9PBC6;O95359-6;O95359-1;O95359-5;O95359-3	O75410;G8JLK4;O75410-2;O75410-7;E7EVI4;E7ET87;O75410-3;H0YAY0;O75410-6;O75410-5;O75410-4;H0YBT8;B4E3H6;E5RFM9	16;16;16;15;13;13;13;12;12;11;11;10;8;8;6;6;2;1;1;1;1;1;1;1;1;1;1;1;1;1	16;16;16;15;13;13;13;12;12;11;11;10;8;8;6;6;2;1;1;1;1;1;1;1;1;1;1;1;1;1	16;16;16;15;13;13;13;12;12;11;11;10;8;8;6;6;2;1;1;1;1;1;1;1;1;1;1;1;1;1	Transforming acidic coiled-coil-containing protein 1	TACC1	;;;;;;;;;;;;;	30	16	16	16	5	6	5	4	9	7	9	4	7	6	6	10	3	3	6	3	4	4	3	4	5	6	5	4	9	7	9	4	7	6	6	10	3	3	6	3	4	4
G8JLL3	G8JLL3	68	1	1				1	68	1	1	60	55	57	52	58	57	51	50	58	58	56	58	60	57	59	54	60	56	56	51	1	1	1	1	1	1	1	0	1	1	1	1	0	0	0	1	1	1
Q96IV0;H0Y2P2;Q96IV0-3;Q96IV0-2;C9JU75;Q9NV10;B4DJE9	Q96IV0;H0Y2P2;Q96IV0-3;Q96IV0-2;C9JU75;Q9NV10;B4DJE9	2;2;2;2;1;1;1	2;2;2;2;1;1;1	2;2;2;2;1;1;1	Peptide-N(4)-(N-acetyl-beta-glucosaminyl)asparagine amidase	NGLY1	;;;;;;	7	2	2	2	1	0	0	0	0	0	1	0	0	0	0	0	0	0	0	0	1	0	0	1	1	0	0	0	0	0	1	0	0	0	0	0	0	0	0	0	1	0
O75044;H0Y2P8;H0Y4C3;Q5VZB4;H0Y582;E9PDX4;G5EA48	O75044;H0Y2P8;H0Y4C3;Q5VZB4	10;10;9;6;1;1;1	10;10;9;6;1;1;1	9;9;8;5;1;1;0	SLIT-ROBO Rho GTPase-activating protein 2	SRGAP2	;;;	7	10	10	9	4	6	2	2	0	0	0	0	1	0	1	1	0	2	2	2	1	3	3	4	4	6	2	2	0	0	0	0	1	0	1	1	0	2	2	2	1	3
P17655;H0Y323;B7ZA96;C9JWY7	P17655;H0Y323;B7ZA96	20;20;17;1	19;19;16;1	19;19;16;1	Calpain-2 catalytic subunit	CAPN2	;;	4	20	19	19	13	11	10	10	12	10	10	11	9	9	9	9	10	10	11	9	16	10	11	10	12	10	9	10	12	10	10	11	8	9	9	9	10	10	11	9	16	10
H0Y327;Q5JYA5	H0Y327	11;5	2;2	2;2		MTHFD1L		2	11	2	2	8	5	7	6	1	1	2	1	2	4	3	5	4	7	6	7	7	7	5	6	1	0	0	0	0	0	0	0	0	0	0	0	0	1	1	1	0	0
Q9Y6V0;Q9Y6V0-2;H0Y3F8;Q9Y6V0-3;Q9Y6V0-6;Q9Y6V0-5	Q9Y6V0;Q9Y6V0-2;H0Y3F8;Q9Y6V0-3;Q9Y6V0-6;Q9Y6V0-5	4;4;4;4;4;4	4;4;4;4;4;4	4;4;4;4;4;4	Protein piccolo	PCLO	;;;;;	6	4	4	4	1	1	0	0	1	0	1	2	1	0	2	0	0	2	4	2	0	1	2	1	1	1	0	0	1	0	1	2	1	0	2	0	0	2	4	2	0	1
Q9H0E2;H0Y3H1;F2Z2Y8;E7EN89;E9PNS3;E9PP67;E9PQ25;B3KR28;B3KXC6	Q9H0E2;H0Y3H1;F2Z2Y8;E7EN89	5;5;3;3;2;2;2;2;2	5;5;3;3;2;2;2;2;2	5;5;3;3;2;2;2;2;2	Toll-interacting protein	TOLLIP	;;;	9	5	5	5	1	0	2	1	0	0	0	1	0	0	0	0	1	2	2	0	0	1	0	2	1	0	2	1	0	0	0	1	0	0	0	0	1	2	2	0	0	1
Q96EV2;H0Y3K4	Q96EV2;H0Y3K4	2;2	2;2	2;2	RNA-binding protein 33	RBM33	;	2	2	2	2	0	0	0	0	1	0	0	0	0	0	0	0	0	0	0	1	0	1	1	0	0	0	0	0	1	0	0	0	0	0	0	0	0	0	0	1	0	1
Q9BZA8;H0Y3S6;Q9BZA7;Q9BZA7-6;E7EVV5;Q9BZA7-7;Q9BZA7-2;Q9BZA8-3;Q9BZA8-2;Q9BZA8-4;Q9BZA7-5;Q9BZA7-4;Q9BZA7-3;Q9BZA7-8	Q9BZA8;H0Y3S6;Q9BZA7;Q9BZA7-6;E7EVV5;Q9BZA7-7;Q9BZA7-2;Q9BZA8-3;Q9BZA8-2;Q9BZA8-4;Q9BZA7-5;Q9BZA7-4;Q9BZA7-3;Q9BZA7-8	2;2;1;1;1;1;1;1;1;1;1;1;1;1	2;2;1;1;1;1;1;1;1;1;1;1;1;1	2;2;1;1;1;1;1;1;1;1;1;1;1;1	Protocadherin-11 Y-linked;Protocadherin-11 X-linked	PCDH11Y;PCDH11X	;;;;;;;;;;;;;	14	2	2	2	2	0	0	2	0	1	1	1	1	0	2	2	0	0	0	1	2	1	0	0	2	0	0	2	0	1	1	1	1	0	2	2	0	0	0	1	2	1
Q8TCZ2;H0Y4H3;Q8TCZ2-3;Q8TCZ2-2;Q8TCZ2-5;B6ZDL4	Q8TCZ2;H0Y4H3;Q8TCZ2-3;Q8TCZ2-2;Q8TCZ2-5;B6ZDL4	3;3;3;3;3;2	3;3;3;3;3;2	3;3;3;3;3;2	CD99 antigen-like protein 2	CD99L2	;;;;;	6	3	3	3	2	2	2	2	2	2	1	2	3	2	2	2	1	2	2	0	2	3	2	2	2	2	2	2	2	2	1	2	3	2	2	2	1	2	2	0	2	3
P12268;H0Y4R1;F5H247;E7ETK5	P12268;H0Y4R1;F5H247	21;21;12;9	21;21;12;9	19;19;10;7	Inosine-5-monophosphate dehydrogenase 2	IMPDH2	;;	4	21	21	19	18	13	15	18	15	17	15	15	16	16	17	17	15	14	14	15	17	15	16	19	18	13	15	18	15	17	15	15	16	16	17	17	15	14	14	15	17	15
P83881;H0Y5B4;Q969Q0;H0Y3V9	P83881;H0Y5B4;Q969Q0;H0Y3V9	2;2;1;1	2;2;1;1	2;2;1;1	60S ribosomal protein L36a;60S ribosomal protein L36a-like	RPL36A;RPL36AL;RPL36A-HNRNPH2	;;;	4	2	2	2	1	1	2	1	1	2	1	1	2	1	2	2	0	1	1	1	1	1	2	1	1	1	2	1	1	2	1	1	2	1	2	2	0	1	1	1	1	1
P61960;H0Y614;P61960-2	P61960;H0Y614	3;3;1	3;3;1	3;3;1	Ubiquitin-fold modifier 1	UFM1	;	3	3	3	3	3	3	3	1	1	2	3	2	3	3	2	2	3	3	3	2	3	3	2	2	3	3	3	1	1	2	3	2	3	3	2	2	3	3	3	2	3	3
Q53H96;H0Y6C3;B5MD87;F8WEI0	Q53H96;H0Y6C3;B5MD87	5;5;3;1	5;5;3;1	5;5;3;1	Pyrroline-5-carboxylate reductase 3	PYCRL	;;	4	5	5	5	3	3	2	3	1	1	0	0	1	1	1	2	1	2	1	2	2	3	3	3	3	3	2	3	1	1	0	0	1	1	1	2	1	2	1	2	2	3
Q02447;Q02447-5;H0Y6K5;H0Y7L6;Q02447-4;Q02447-3;Q02447-6;Q02447-2	Q02447;Q02447-5;H0Y6K5;H0Y7L6;Q02447-4;Q02447-3;Q02447-6;Q02447-2	2;2;2;2;2;2;2;2	2;2;2;2;2;2;2;2	2;2;2;2;2;2;2;2	Transcription factor Sp3	SP3	;;;;;;;	8	2	2	2	1	1	1	1	1	0	1	0	1	1	1	1	0	2	0	1	1	1	1	1	1	1	1	1	1	0	1	0	1	1	1	1	0	2	0	1	1	1
Q8N0Z6;H0Y6R6	Q8N0Z6;H0Y6R6	2;2	2;2	2;2	Tetratricopeptide repeat protein 5	TTC5	;	2	2	2	2	0	0	1	1	0	0	0	0	0	0	0	0	0	0	1	1	0	0	0	0	0	0	1	1	0	0	0	0	0	0	0	0	0	0	1	1	0	0
Q6ZNJ1;H0Y764;Q6ZNJ1-2;Q6ZNJ1-3	Q6ZNJ1;H0Y764;Q6ZNJ1-2;Q6ZNJ1-3	1;1;1;1	1;1;1;1	1;1;1;1	Neurobeachin-like protein 2	NBEAL2	;;;	4	1	1	1	1	0	1	0	1	1	1	0	0	1	0	1	0	0	0	0	1	1	1	0	1	0	1	0	1	1	1	0	0	1	0	1	0	0	0	0	1	1
P62158;H0Y7A7;E7ETZ0;E7EMB3;Q96HY3;G3V361;F8WBR5;G3V226;G3V479;P02585;C9J7T9	P62158;H0Y7A7;E7ETZ0;E7EMB3;Q96HY3;G3V361	12;12;11;11;8;7;4;4;4;1;1	12;12;11;11;8;7;4;4;4;1;1	10;10;9;9;8;7;2;4;2;0;0	Calmodulin	CALM1;CALM2	;;;;;	11	12	12	10	8	9	8	8	7	8	7	8	7	6	6	6	9	10	9	9	8	9	9	8	8	9	8	8	7	8	7	8	7	6	6	6	9	10	9	9	8	9
P40692;H0Y818;E9PCU2;H0Y3I0;B4DI13;B7Z821;E9PEB4;F5H745;H0Y806;E9PE33;F5H6L5;H0Y4N0;C9JZ54;E7EUC9	P40692;H0Y818;E9PCU2;H0Y3I0;B4DI13;B7Z821	15;15;14;13;11;10;5;4;3;3;3;2;2;1	15;15;14;13;11;10;5;4;3;3;3;2;2;1	15;15;14;13;11;10;5;4;3;3;3;2;2;1	DNA mismatch repair protein Mlh1	MLH1	;;;;;	14	15	15	15	4	4	6	5	0	0	0	0	0	1	2	1	0	4	3	2	4	6	2	4	4	4	6	5	0	0	0	0	0	1	2	1	0	4	3	2	4	6
O43674;H0Y886;E7EWP0;O43674-2	O43674;H0Y886;E7EWP0;O43674-2	3;3;2;2	3;3;2;2	3;3;2;2	NADH dehydrogenase [ubiquinone] 1 beta subcomplex subunit 5, mitochondrial	NDUFB5	;;;	4	3	3	3	0	0	0	1	0	0	0	0	0	0	0	1	0	0	0	0	0	1	0	0	0	0	0	1	0	0	0	0	0	0	0	1	0	0	0	0	0	1
P17050;H0Y8C1	P17050;H0Y8C1	3;3	3;3	3;3	Alpha-N-acetylgalactosaminidase	NAGA	;	2	3	3	3	3	3	2	2	2	3	3	3	3	2	2	2	3	2	2	2	3	3	2	3	3	3	2	2	2	3	3	3	3	2	2	2	3	2	2	2	3	3
Q9NZJ7;H0Y8C3;Q9NZJ7-2	Q9NZJ7;H0Y8C3;Q9NZJ7-2	2;2;2	2;2;2	2;2;2	Mitochondrial carrier homolog 1	MTCH1	;;	3	2	2	2	0	1	1	0	0	0	0	1	0	0	0	1	0	0	0	1	0	0	1	0	0	1	1	0	0	0	0	1	0	0	0	1	0	0	0	1	0	0
P53779;P53779-2;H0Y9H3;P53779-3;D7R525;Q499Y8;A8MWW6;E9PBU5;P45984-5;P53779-4;E5RJ57;D6RAU3;D6RBH2;D6R9C1;C9JWQ4;D6RAJ0;D6RCB1;A8MPV1	P53779;P53779-2;H0Y9H3;P53779-3;D7R525;Q499Y8;A8MWW6;E9PBU5;P45984-5;P53779-4	6;6;6;6;4;4;4;4;4;4;2;2;1;1;1;1;1;1	2;2;2;2;1;1;1;1;1;1;1;1;0;0;0;0;0;0	0;0;0;0;0;0;0;0;0;0;0;0;0;0;0;0;0;0	Mitogen-activated protein kinase 10;Mitogen-activated protein kinase 9	MAPK10;MAPK9	;;;;;;;;;	18	6	2	0	2	2	2	2	1	2	1	0	2	1	2	1	1	4	1	3	4	2	2	2	1	1	1	1	0	1	0	0	1	0	1	0	0	1	0	1	2	1
P32969;H0Y9R4;H0Y9V9;D6RAN4	P32969;H0Y9R4;H0Y9V9;D6RAN4	2;2;2;1	2;2;2;1	2;2;2;1	60S ribosomal protein L9	RPL9	;;;	4	2	2	2	0	1	2	2	0	0	0	0	0	0	0	0	1	0	1	0	1	1	0	0	0	1	2	2	0	0	0	0	0	0	0	0	1	0	1	0	1	1
P63146;H0Y9V2;H0YA80	P63146;H0Y9V2;H0YA80	2;2;1	2;2;1	2;2;1	Ubiquitin-conjugating enzyme E2 B	UBE2B	;;	3	2	2	2	0	1	0	1	1	1	1	1	1	1	0	0	1	1	1	1	1	1	1	1	0	1	0	1	1	1	1	1	1	1	0	0	1	1	1	1	1	1
Q9H0N5;H0YA52	Q9H0N5;H0YA52	3;3	2;2	2;2	Pterin-4-alpha-carbinolamine dehydratase 2	PCBD2	;	2	3	2	2	2	2	1	1	2	2	1	3	2	1	2	2	2	1	1	3	2	2	2	2	1	1	1	1	1	1	0	2	1	0	1	1	1	0	0	2	1	1
Q9H204;H0YAA8	Q9H204;H0YAA8	2;2	2;2	2;2	Mediator of RNA polymerase II transcription subunit 28	MED28	;	2	2	2	2	0	1	1	1	1	1	1	0	0	0	0	1	0	1	1	1	1	1	0	0	0	1	1	1	1	1	1	0	0	0	0	1	0	1	1	1	1	1
H0YAK1;Q12849;F5H5I6;B3KP14;H0Y8R1;B3KPW0;H0YAM1	H0YAK1;Q12849;F5H5I6;B3KP14;H0Y8R1;B3KPW0	13;12;12;12;12;11;3	13;12;12;12;12;11;3	12;12;12;12;12;11;3	G-rich sequence factor 1	GRSF1	;;;;;	7	13	13	12	6	5	5	6	2	1	5	4	5	3	5	4	3	5	6	7	8	5	5	5	6	5	5	6	2	1	5	4	5	3	5	4	3	5	6	7	8	5
O15013;H0YAN8;O15013-7;O15013-4;O15013-5;E9PB39;C9JE94;O15013-6;Q9HCE6;B4DTE2;E7ETF5;Q5VXI4;Q9HCE6-5;Q9HCE6-3;Q9HCE6-2	O15013;H0YAN8;O15013-7;O15013-4;O15013-5;E9PB39;C9JE94;O15013-6	5;5;5;5;5;4;4;4;1;1;1;1;1;1;1	5;5;5;5;5;4;4;4;1;1;1;1;1;1;1	5;5;5;5;5;4;4;4;1;1;1;1;1;1;1	Rho guanine nucleotide exchange factor 10	ARHGEF10	;;;;;;;	15	5	5	5	0	2	0	0	0	0	0	0	0	0	0	0	0	0	0	0	3	0	0	1	0	2	0	0	0	0	0	0	0	0	0	0	0	0	0	0	3	0
Q96GY0;H0YAP0	Q96GY0;H0YAP0	2;2	2;2	2;2	Zinc finger C2HC domain-containing protein 1A	ZC2HC1A	;	2	2	2	2	0	1	0	0	0	0	0	0	0	0	0	0	1	0	0	1	0	0	0	0	0	1	0	0	0	0	0	0	0	0	0	0	1	0	0	1	0	0
H0YBM4	H0YBM4	11	1	1		ASAP1		1	11	1	1	7	6	5	3	2	3	2	3	4	4	4	7	4	5	5	2	5	5	4	3	0	0	0	0	0	0	0	0	0	0	0	0	0	0	0	0	1	0
O14893;H0YDP6;H0YEL0;O14893-3;O14893-2	O14893;H0YDP6;H0YEL0;O14893-3;O14893-2	2;2;2;2;2	2;2;2;2;2	2;2;2;2;2	Gem-associated protein 2	GEMIN2	;;;;	5	2	2	2	0	1	1	1	1	2	1	0	2	2	2	2	0	0	0	0	1	2	1	2	0	1	1	1	1	2	1	0	2	2	2	2	0	0	0	0	1	2
Q53ET0;Q5T4K5;H0YDQ8	Q53ET0;Q5T4K5;H0YDQ8	2;2;2	2;2;2	2;2;2	CREB-regulated transcription coactivator 2	CRTC2	;;	3	2	2	2	0	0	0	0	0	0	0	0	0	0	0	1	0	0	0	0	1	0	0	0	0	0	0	0	0	0	0	0	0	0	0	1	0	0	0	0	1	0
H0YDS9	H0YDS9	12	2	2		NASP		1	12	2	2	9	8	7	7	8	10	8	8	8	8	7	8	9	8	8	6	9	7	8	7	1	0	1	0	1	1	1	0	1	1	0	0	1	0	1	0	0	0
Q9NPA0;H0YDT8;H0YDX2;Q8NGD4	Q9NPA0;H0YDT8	3;3;1;1	3;3;1;1	3;3;1;1	ER membrane protein complex subunit 7	EMC7	;	4	3	3	3	0	0	0	0	0	0	0	1	0	0	0	0	0	1	2	1	0	0	0	0	0	0	0	0	0	0	0	1	0	0	0	0	0	1	2	1	0	0
P53041;H0YDU8;B4DDZ8;A8MU39;E7EU14	P53041;H0YDU8;B4DDZ8;A8MU39	18;18;17;12;2	18;18;17;12;2	18;18;17;12;2	Serine/threonine-protein phosphatase 5;Serine/threonine-protein phosphatase	PPP5C	;;;	5	18	18	18	13	11	11	11	13	10	14	12	12	9	9	10	13	16	13	12	12	13	11	11	13	11	11	11	13	10	14	12	12	9	9	10	13	16	13	12	12	13
O60232;H0YEB6;G3V1B8;E9PK41;H0YEK1	O60232;H0YEB6;G3V1B8	3;3;2;1;1	3;3;2;1;1	3;3;2;1;1	Sjoegren syndrome/scleroderma autoantigen 1	SSSCA1	;;	5	3	3	3	2	2	1	0	1	1	1	0	2	0	1	2	1	0	0	0	3	0	1	2	2	2	1	0	1	1	1	0	2	0	1	2	1	0	0	0	3	0
H0YEF7;H0YEH1;H0YE97;H0YEY8;H0YD48	H0YEF7;H0YEH1;H0YE97;H0YEY8;H0YD48	6;6;5;5;5	1;1;1;1;1	1;1;1;1;1		PICALM	;;;;	5	6	1	1	3	3	2	3	1	1	1	2	3	1	3	2	1	1	2	2	3	2	0	1	0	1	0	1	0	0	0	0	1	0	1	0	0	0	0	0	0	0
Q6P1X6;H0YF29;Q6P1X6-2	Q6P1X6;H0YF29;Q6P1X6-2	3;3;3	3;3;3	3;3;3	UPF0598 protein C8orf82	C8orf82	;;	3	3	3	3	2	2	1	2	2	1	0	0	2	1	2	3	3	2	2	1	3	3	1	1	2	2	1	2	2	1	0	0	2	1	2	3	3	2	2	1	3	3
Q6PJ69;H0YG27	Q6PJ69;H0YG27	1;1	1;1	1;1	Tripartite motif-containing protein 65	TRIM65	;	2	1	1	1	0	1	0	0	0	0	0	0	0	0	0	0	0	0	0	0	0	0	0	0	0	1	0	0	0	0	0	0	0	0	0	0	0	0	0	0	0	0
H0YG33;P08107;F8VZJ4;F5H1D3;F5GZ62;E7EQL7;E7EP94;Q5SP16;E7EP11;C9IYI3	H0YG33;P08107;F8VZJ4;F5H1D3;F5GZ62;E7EQL7;E7EP94;Q5SP16	33;33;30;30;30;27;25;22;9;8	29;29;26;26;26;23;23;20;8;6	14;14;11;11;11;11;9;8;3;3	Heat shock 70 kDa protein 1A	HSPA1A	;;;;;;;	10	33	29	14	26	24	24	24	26	24	26	27	22	19	21	24	28	25	27	23	30	24	24	21	22	20	20	20	22	20	22	23	18	16	17	20	24	21	23	21	26	20
P31327;H0YGP4;P31327-2;Q5R211	P31327;H0YGP4;P31327-2	9;9;8;1	5;5;4;1	5;5;4;1	Carbamoyl-phosphate synthase [ammonia], mitochondrial	CPS1	;;	4	9	5	5	4	4	1	2	2	4	3	1	1	1	2	2	3	1	2	1	7	2	1	2	1	1	0	1	1	0	0	0	0	0	0	0	0	0	0	0	3	0
Q8N8S7-2;H0YH67;Q8N8S7	Q8N8S7-2;H0YH67;Q8N8S7	27;27;26	27;27;26	27;27;26	Protein enabled homolog	ENAH	;;	3	27	27	27	21	15	19	16	18	17	20	14	16	17	16	19	19	20	21	18	21	17	15	15	21	15	19	16	18	17	20	14	16	17	16	19	19	20	21	18	21	17
H0YHI0;Q8WUH1;H0YJ25;H0YHB4;H0YIM9;H0YID9;G3V215;H0YIM3;H0YHA3;Q8WUH1-2;G3V1X3;G3V214	H0YHI0	4;1;1;1;1;1;1;1;1;1;1;1	1;1;1;1;1;1;1;1;1;1;1;1	1;1;1;1;1;1;1;1;1;1;1;1		CHURC1-FNTB		12	4	1	1	1	2	2	0	0	0	0	0	0	0	0	0	0	0	0	0	2	0	0	0	0	0	1	0	0	0	0	0	0	0	0	0	0	0	0	0	0	0
Q9BY43;H0YI46;E9PQI5;E9PQ80;E9PSI1;H0YI89	Q9BY43;H0YI46;E9PQI5;E9PQ80;E9PSI1	7;7;5;5;5;3	7;7;5;5;5;3	7;7;5;5;5;3	Charged multivesicular body protein 4a	CHMP4A	;;;;	6	7	7	7	1	4	2	2	2	2	2	3	3	3	4	5	3	4	3	2	4	2	2	2	1	4	2	2	2	2	2	3	3	3	4	5	3	4	3	2	4	2
O94952;Q8IUQ5;H0YIE9;Q4G104;O94952-1	O94952;Q8IUQ5;H0YIE9;Q4G104;O94952-1	1;1;1;1;1	1;1;1;1;1	1;1;1;1;1	F-box only protein 21	FBXO21	;;;;	5	1	1	1	1	0	0	0	0	0	0	0	0	0	0	0	0	0	0	0	1	0	0	0	1	0	0	0	0	0	0	0	0	0	0	0	0	0	0	0	1	0
H0YK48;P09493-5	H0YK48;P09493-5	20;18	4;4	0;0		TPM1	;	2	20	4	0	15	11	13	11	15	15	12	14	12	11	12	13	17	16	16	19	17	12	12	13	3	2	3	3	3	2	2	2	2	3	3	3	3	3	3	4	3	3
P67812;H0YNG3;H0YK72;H0YK83;H0YKT4;H0YNX5;P0C7V7;H0YNA5	P67812;H0YNG3;H0YK72;H0YK83;H0YKT4;H0YNX5	4;4;4;4;3;2;1;1	4;4;4;4;3;2;1;1	4;4;4;4;3;2;1;1	Signal peptidase complex catalytic subunit SEC11A;Signal peptidase complex catalytic subunit SEC11	SEC11A	;;;;;	8	4	4	4	1	1	0	1	2	1	2	1	0	2	1	3	2	2	2	0	3	2	1	2	1	1	0	1	2	1	2	1	0	2	1	3	2	2	2	0	3	2
Q9Y375;H0YNN4;H0YNB7;H0YL22	Q9Y375;H0YNN4;H0YNB7;H0YL22	1;1;1;1	1;1;1;1	1;1;1;1	Complex I intermediate-associated protein 30, mitochondrial	NDUFAF1	;;;	4	1	1	1	0	0	1	1	0	0	0	0	0	0	0	0	0	0	0	0	0	0	0	1	0	0	1	1	0	0	0	0	0	0	0	0	0	0	0	0	0	0
H0YL33;H0YN28;H0YNA0;H0YN52;H0YLE2	H0YL33;H0YN28	15;14;7;5;2	1;0;0;0;0	1;0;0;0;0	Annexin	ANXA2	;	5	15	1	1	11	11	13	11	14	14	13	12	11	11	11	12	14	12	13	12	14	12	11	12	0	0	0	0	0	0	0	0	0	0	0	0	0	0	0	0	1	0
P82912;P82912-2;H0YL99;P82912-3	P82912;P82912-2;H0YL99;P82912-3	1;1;1;1	1;1;1;1	1;1;1;1	28S ribosomal protein S11, mitochondrial	MRPS11	;;;	4	1	1	1	0	1	0	1	0	0	0	0	0	0	0	0	0	0	0	0	1	0	0	0	0	1	0	1	0	0	0	0	0	0	0	0	0	0	0	0	1	0
Q92696;H0YLH3;H0YKP6;H0YKZ8;H0YMG5;H0YLG7	Q92696;H0YLH3;H0YKP6	3;3;2;1;1;1	3;3;2;1;1;1	3;3;2;1;1;1	Geranylgeranyl transferase type-2 subunit alpha	RABGGTA	;;	6	3	3	3	0	0	1	1	0	0	0	0	0	0	0	0	0	1	0	1	0	0	1	0	0	0	1	1	0	0	0	0	0	0	0	0	0	1	0	1	0	0
Q9BV29;H0YM19;H0YN78;H0YLI5;H0YMC0;Q9BV29-3;Q9BV29-2	Q9BV29;H0YM19;H0YN78;H0YLI5;H0YMC0;Q9BV29-3;Q9BV29-2	2;2;2;2;2;2;2	2;2;2;2;2;2;2	2;2;2;2;2;2;2	Uncharacterized protein C15orf57	C15orf57	;;;;;;	7	2	2	2	0	0	0	0	0	1	1	0	2	0	0	0	0	0	0	0	0	0	0	0	0	0	0	0	0	1	1	0	2	0	0	0	0	0	0	0	0	0
H0YLK5	H0YLK5	7	1	1				1	7	1	1	4	4	4	4	6	5	6	6	5	4	6	5	5	6	4	5	4	5	4	3	0	0	0	0	0	0	1	1	0	0	1	1	0	0	0	0	0	1
Q9NPI6;H0YLN1;H0YLY1;H0YK68;H0YNB2	Q9NPI6;H0YLN1	5;5;2;1;1	5;5;2;1;1	5;5;2;1;1	mRNA-decapping enzyme 1A	DCP1A	;	5	5	5	5	3	2	1	1	0	0	0	0	1	0	0	0	0	1	0	0	2	1	0	2	3	2	1	1	0	0	0	0	1	0	0	0	0	1	0	0	2	1
Q15004;H0YMA4;H0YKX3;A6NNU5	Q15004;H0YMA4;H0YKX3;A6NNU5	3;3;2;2	3;3;2;2	3;3;2;2	PCNA-associated factor	KIAA0101	;;;	4	3	3	3	1	0	1	0	1	1	1	0	1	1	1	3	0	0	0	0	0	0	0	0	1	0	1	0	1	1	1	0	1	1	1	3	0	0	0	0	0	0
Q9P2T1;Q6PKC0;H0YMB3;H0YLV5;H0YNJ6;Q86T14;Q9P2T1-2;H0YK13;H0YK71;H0YN22;H0YMW6;H0YMR9;H0YMV5;H0YNH0;H0YMG3;P36959;H0YL68;H0YKK3;H0YN74;H0YLB8	Q9P2T1;Q6PKC0;H0YMB3;H0YLV5;H0YNJ6;Q86T14;Q9P2T1-2;H0YK13;H0YK71	7;7;7;6;6;6;6;4;4;3;3;3;3;3;2;1;1;1;1;1	7;7;7;6;6;6;6;4;4;3;3;3;3;3;2;1;1;1;1;1	7;7;7;6;6;6;6;4;4;3;3;3;3;3;2;1;1;1;1;1	GMP reductase 2;GMP reductase	GMPR2	;;;;;;;;	20	7	7	7	6	6	5	4	2	4	2	3	7	4	3	5	6	3	3	3	6	5	4	4	6	6	5	4	2	4	2	3	7	4	3	5	6	3	3	3	6	5
Q9P2K8;H0YME5;Q9P2K8-2;Q9P2K8-3	Q9P2K8;H0YME5;Q9P2K8-2	6;6;6;1	6;6;6;1	6;6;6;1	Eukaryotic translation initiation factor 2-alpha kinase 4	EIF2AK4	;;	4	6	6	6	1	1	0	1	0	0	0	0	0	0	0	0	1	0	0	0	3	0	1	0	1	1	0	1	0	0	0	0	0	0	0	0	1	0	0	0	3	0
Q71UM5;H0YMV8;C9JLI6	Q71UM5;H0YMV8;C9JLI6	3;3;2	3;3;2	1;1;1	40S ribosomal protein S27-like;40S ribosomal protein S27	RPS27L	;;	3	3	3	1	2	2	0	2	1	1	2	1	1	1	2	1	2	2	2	2	2	2	2	3	2	2	0	2	1	1	2	1	1	1	2	1	2	2	2	2	2	2
P50440;H0YMX4;P50440-3;P50440-2	P50440;H0YMX4;P50440-3;P50440-2	1;1;1;1	1;1;1;1	1;1;1;1	Glycine amidinotransferase, mitochondrial	GATM	;;;	4	1	1	1	0	0	0	0	0	0	1	0	0	0	0	0	0	0	0	0	0	0	0	0	0	0	0	0	0	0	1	0	0	0	0	0	0	0	0	0	0	0
Q9GZS3;H0YN81;H0YMF9;H0YL19;H0YM76;H0YLA1	Q9GZS3;H0YN81;H0YMF9;H0YL19	11;11;8;7;3;2	11;11;8;7;3;2	11;11;8;7;3;2	WD repeat-containing protein 61;WD repeat-containing protein 61, N-terminally processed	WDR61	;;;	6	11	11	11	8	6	9	7	7	9	6	7	5	6	4	8	8	9	8	6	8	7	6	4	8	6	9	7	7	9	6	7	5	6	4	8	8	9	8	6	8	7
P83111;H0YNN5;P83111-2	P83111;H0YNN5;P83111-2	2;2;2	2;2;2	2;2;2	Serine beta-lactamase-like protein LACTB, mitochondrial	LACTB	;;	3	2	2	2	0	2	0	0	0	0	0	0	0	0	0	0	0	0	0	0	1	0	1	0	0	2	0	0	0	0	0	0	0	0	0	0	0	0	0	0	1	0
O00116;B8ZZ81;F5H632	O00116	22;8;7	22;8;7	22;8;7	Alkyldihydroxyacetonephosphate synthase, peroxisomal	AGPS		3	22	22	22	19	17	17	17	4	4	4	4	7	7	10	9	12	15	14	14	18	15	16	16	19	17	17	17	4	4	4	4	7	7	10	9	12	15	14	14	18	15
O00148;Q8N5M0;B1Q2N1	O00148;Q8N5M0;B1Q2N1	19;13;11	6;3;2	6;3;2	ATP-dependent RNA helicase DDX39A	DDX39A	;;	3	19	6	6	13	11	10	11	8	8	8	8	10	7	8	9	11	12	13	10	13	12	9	9	2	1	1	1	0	0	0	0	1	0	0	0	1	4	2	1	3	1
O00151	O00151	3	3	3	PDZ and LIM domain protein 1	PDLIM1		1	3	3	3	1	1	0	0	1	0	0	0	0	0	0	0	0	0	0	0	1	0	0	0	1	1	0	0	1	0	0	0	0	0	0	0	0	0	0	0	1	0
O00154;O00154-4;O00154-6;O00154-5;B4DUX0;O00154-2;O00154-3;F5GWE2;Q6ZUV0	O00154;O00154-4;O00154-6;O00154-5;B4DUX0;O00154-2;O00154-3	18;18;18;17;15;10;10;7;1	18;18;18;17;15;10;10;7;1	18;18;18;17;15;10;10;7;1	Cytosolic acyl coenzyme A thioester hydrolase	ACOT7	;;;;;;	9	18	18	18	12	10	14	13	16	13	14	13	13	11	11	14	14	11	13	13	13	10	13	11	12	10	14	13	16	13	14	13	13	11	11	14	14	11	13	13	13	10
O00161;O00161-2	O00161;O00161-2	11;10	11;10	11;10	Synaptosomal-associated protein 23	SNAP23	;	2	11	11	11	7	7	7	6	5	5	5	6	5	5	5	7	7	8	5	8	8	6	5	6	7	7	7	6	5	5	5	6	5	5	5	7	7	8	5	8	8	6
O00165;O00165-5;O00165-3;O00165-2;E9PIQ7;Q5VYD6;E9PEY2;O00165-4	O00165;O00165-5;O00165-3;O00165-2;E9PIQ7	4;4;4;4;3;1;1;1	4;4;4;4;3;1;1;1	4;4;4;4;3;1;1;1	HCLS1-associated protein X-1	HAX1	;;;;	8	4	4	4	0	1	0	1	0	0	0	0	0	0	0	0	0	0	0	0	0	0	2	2	0	1	0	1	0	0	0	0	0	0	0	0	0	0	0	0	0	0
O00170;E9PMH2;E9PPD7	O00170;E9PMH2;E9PPD7	10;6;6	10;6;6	10;6;6	AH receptor-interacting protein	AIP	;;	3	10	10	10	9	9	8	5	4	5	7	4	8	8	7	9	6	8	5	6	10	8	7	6	9	9	8	5	4	5	7	4	8	8	7	9	6	8	5	6	10	8
O00186	O00186	10	10	10	Syntaxin-binding protein 3	STXBP3		1	10	10	10	5	2	2	3	0	0	0	0	1	1	1	1	1	3	4	1	2	4	4	4	5	2	2	3	0	0	0	0	1	1	1	1	1	3	4	1	2	4
O00193;E9PM92;E9PRZ9;E3W975;E9PQA1	O00193;E9PM92;E9PRZ9;E3W975	8;7;5;5;3	8;7;5;5;3	8;7;5;5;3	Small acidic protein	SMAP;C11orf58	;;;	5	8	8	8	5	6	5	5	4	7	6	5	5	4	4	6	6	6	5	5	6	4	6	6	5	6	5	5	4	7	6	5	5	4	4	6	6	6	5	5	6	4
O00203;E5RJ68;F5GXG9;F5H093;Q13367;H0YBD0;B7ZKR7;B7ZKS0	O00203;E5RJ68;F5GXG9;F5H093	20;19;16;13;3;3;3;3	20;19;16;13;3;3;3;3	20;19;16;13;3;3;3;3	AP-3 complex subunit beta-1	AP3B1	;;;	8	20	20	20	11	11	11	9	3	2	3	4	3	4	5	5	4	7	10	7	10	9	12	9	11	11	11	9	3	2	3	4	3	4	5	5	4	7	10	7	10	9
O00217;E9PN51;F8W9K7;E9PPW7;E9PKH6;Q08E91;H0YDT4	O00217;E9PN51;F8W9K7;E9PPW7;E9PKH6	5;4;4;4;3;1;1	5;4;4;4;3;1;1	5;4;4;4;3;1;1	NADH dehydrogenase [ubiquinone] iron-sulfur protein 8, mitochondrial	NDUFS8	;;;;	7	5	5	5	1	2	2	1	2	0	1	2	1	1	2	1	1	1	0	2	5	3	0	2	1	2	2	1	2	0	1	2	1	1	2	1	1	1	0	2	5	3
O00231	O00231	25	25	25	26S proteasome non-ATPase regulatory subunit 11	PSMD11		1	25	25	25	20	20	17	14	14	11	13	13	17	14	11	14	24	16	14	16	24	15	18	16	20	20	17	14	14	11	13	13	17	14	11	14	24	16	14	16	24	15
O00232;A6NP15	O00232;A6NP15	25;23	25;23	25;23	26S proteasome non-ATPase regulatory subunit 12	PSMD12	;	2	25	25	25	13	12	8	8	8	11	8	8	7	8	10	9	16	11	10	13	17	11	7	9	13	12	8	8	8	11	8	8	7	8	10	9	16	11	10	13	17	11
O00233;F5H5V4;F5GX23;F8W7V8;O00233-2;F5H169;F5H182;F5H7X1;G3V1Q6	O00233;F5H5V4;F5GX23;F8W7V8;O00233-2;F5H169;F5H182	8;7;7;7;7;5;4;3;2	8;7;7;7;7;5;4;3;2	8;7;7;7;7;5;4;3;2	26S proteasome non-ATPase regulatory subunit 9	PSMD9	;;;;;;	9	8	8	8	6	6	5	6	5	5	6	3	5	5	5	8	7	5	6	5	7	6	4	6	6	6	5	6	5	5	6	3	5	5	5	8	7	5	6	5	7	6
O00264;B7Z1L3	O00264;B7Z1L3	11;8	11;8	11;8	Membrane-associated progesterone receptor component 1	PGRMC1	;	2	11	11	11	8	6	6	7	7	8	7	5	8	7	8	8	8	8	8	7	9	8	5	7	8	6	6	7	7	8	7	5	8	7	8	8	8	8	8	7	9	8
O00267;O00267-2;B4DJK4	O00267;O00267-2;B4DJK4	34;33;25	34;33;25	34;33;25	Transcription elongation factor SPT5	SUPT5H	;;	3	34	34	34	19	18	18	18	13	11	13	11	19	19	14	18	18	22	21	16	23	21	15	16	19	18	18	18	13	11	13	11	19	19	14	18	18	22	21	16	23	21
O00273	O00273	10	10	3	DNA fragmentation factor subunit alpha	DFFA		1	10	10	3	6	6	6	7	5	6	6	7	6	6	7	7	8	5	7	7	9	5	7	6	6	6	6	7	5	6	6	7	6	6	7	7	8	5	7	7	9	5
O00273-2	O00273-2	8	1	1	DNA fragmentation factor subunit alpha	DFFA		1	8	1	1	5	4	4	5	4	4	4	5	5	5	5	5	5	4	4	6	7	4	5	4	1	0	0	1	0	0	0	1	1	1	1	1	0	0	0	1	0	0
O00291;E7ES17;C9JMG5	O00291;E7ES17	17;16;1	16;15;1	16;15;1	Huntingtin-interacting protein 1	HIP1	;	3	17	16	16	3	5	3	4	2	6	3	0	5	2	2	4	2	3	6	5	5	3	3	1	2	4	2	3	1	5	2	0	4	1	1	3	1	2	5	4	4	3
O00299	O00299	12	12	12	Chloride intracellular channel protein 1	CLIC1		1	12	12	12	11	8	6	7	9	8	10	9	9	8	8	10	7	6	8	8	9	7	10	5	11	8	6	7	9	8	10	9	9	8	8	10	7	6	8	8	9	7
O00399;E5RK00;E5RFU3	O00399;E5RK00	3;2;1	3;2;1	3;2;1	Dynactin subunit 6	DCTN6	;	3	3	3	3	1	0	2	0	0	2	2	0	0	0	2	1	1	3	0	0	1	0	2	1	1	0	2	0	0	2	2	0	0	0	2	1	1	3	0	0	1	0
O00401	O00401	7	7	7	Neural Wiskott-Aldrich syndrome protein	WASL		1	7	7	7	1	2	1	0	0	0	0	1	0	0	1	2	0	0	1	1	4	0	0	2	1	2	1	0	0	0	0	1	0	0	1	2	0	0	1	1	4	0
O00410;H0Y8C6;B4E0R6;O00410-2;E7ETV3;E7EQT5;C9JMV5;C9JZD8;H0Y3V4;C9JZ53	O00410;H0Y8C6;B4E0R6;O00410-2	33;31;29;28;9;7;7;5;5;3	33;31;29;28;9;7;7;5;5;3	1;0;1;0;1;1;0;1;0;0	Importin-5	IPO5	;;;	10	33	33	1	21	21	16	20	20	18	22	14	14	15	12	15	27	23	19	17	30	19	17	17	21	21	16	20	20	18	22	14	14	15	12	15	27	23	19	17	30	19
O00410-3;E7EV12;E7EWK4;E7EX05;C9JQT6;E7ESA1;E7ESZ1;E7ETV8;C9J875;C9JXE0;C9J5I6;C9J583;F8WF30	O00410-3	33;7;6;6;5;5;5;4;3;2;2;1;1	1;1;1;1;1;1;1;0;1;1;1;1;1	1;1;1;1;1;1;1;0;1;1;1;1;1	Importin-5	IPO5		13	33	1	1	21	21	16	20	20	17	21	14	14	15	12	15	27	24	18	17	29	19	17	17	0	0	0	0	0	0	0	0	0	0	0	0	0	1	0	0	0	0
O00422	O00422	7	7	7	Histone deacetylase complex subunit SAP18	SAP18		1	7	7	7	4	1	3	3	3	4	3	1	3	2	1	4	2	3	3	2	2	2	2	3	4	1	3	3	3	4	3	1	3	2	1	4	2	3	3	2	2	2
O00429;O00429-3;O00429-6;O00429-5;B4DGC9;F8VZ52;B4DDQ3;F8VUJ9;B4DPZ9;F8W1W3;F8VR28;F8VYL3;H0YHY4	O00429;O00429-3;O00429-6;O00429-5;B4DGC9;F8VZ52	35;34;34;33;21;18;9;8;7;6;2;2;1	1;1;1;0;1;0;0;0;0;0;0;0;0	1;1;1;0;1;0;0;0;0;0;0;0;0	Dynamin-1-like protein	DNM1L	;;;;;	13	35	1	1	21	19	18	19	6	7	7	6	8	9	10	14	22	17	16	15	30	21	15	19	1	1	1	1	0	0	0	0	0	0	0	0	0	1	1	1	1	1
O00429-2;O00429-4;G8JLD5;F8W8D1;G8JL97	O00429-2;O00429-4;G8JLD5;F8W8D1;G8JL97	35;34;33;33;25	35;34;33;33;25	1;1;1;1;1	Dynamin-1-like protein	DNM1L	;;;;	5	35	35	1	21	19	18	19	7	8	8	7	9	10	11	15	23	17	16	15	30	21	15	19	21	19	18	19	7	8	8	7	9	10	11	15	23	17	16	15	30	21
O00442;O00442-2	O00442;O00442-2	6;6	6;6	6;6	RNA 3-terminal phosphate cyclase	RTCA	;	2	6	6	6	3	2	4	2	0	0	0	0	1	0	1	1	1	3	1	0	3	3	1	2	3	2	4	2	0	0	0	0	1	0	1	1	1	3	1	0	3	3
O00443;F5H2B0;F5H5W9;B4E2G4	O00443;F5H2B0	4;3;1;1	4;3;1;1	4;3;1;1	Phosphatidylinositol 4-phosphate 3-kinase C2 domain-containing subunit alpha	PIK3C2A	;	4	4	4	4	0	0	0	0	0	0	0	0	0	0	0	0	0	1	0	0	2	1	0	0	0	0	0	0	0	0	0	0	0	0	0	0	0	1	0	0	2	1
O00461;F8W785	O00461;F8W785	24;22	24;22	24;22	Golgi integral membrane protein 4	GOLIM4	;	2	24	24	24	9	12	7	9	10	13	15	11	9	10	9	16	2	13	14	16	11	10	10	12	9	12	7	9	10	13	15	11	9	10	9	16	2	13	14	16	11	10
O00468	O00468	2	2	2	Agrin;Agrin N-terminal 110 kDa subunit;Agrin C-terminal 110 kDa subunit;Agrin C-terminal 90 kDa fragment;Agrin C-terminal 22 kDa fragment	AGRN		1	2	2	2	0	0	1	0	0	0	0	0	0	0	0	0	0	0	0	0	2	0	0	0	0	0	1	0	0	0	0	0	0	0	0	0	0	0	0	0	2	0
O00469-2;O00469;E7ETU9;B3KWS3;C9JXZ0;F8WEW3	O00469-2;O00469;E7ETU9;B3KWS3	20;19;19;10;7;1	20;19;19;10;7;1	20;19;19;10;7;1	Procollagen-lysine,2-oxoglutarate 5-dioxygenase 2	PLOD2	;;;	6	20	20	20	14	8	8	10	4	4	3	6	2	7	8	8	5	8	5	8	12	10	10	9	14	8	8	10	4	4	3	6	2	7	8	8	5	8	5	8	12	10
O00483	O00483	4	4	4	Cytochrome c oxidase subunit NDUFA4	NDUFA4		1	4	4	4	2	2	2	3	3	3	2	1	2	2	1	2	3	3	3	3	4	2	3	3	2	2	2	3	3	3	2	1	2	2	1	2	3	3	3	3	4	2
O00487	O00487	13	13	13	26S proteasome non-ATPase regulatory subunit 14	PSMD14		1	13	13	13	11	10	10	10	9	8	7	9	9	9	9	9	11	10	9	10	10	10	10	9	11	10	10	10	9	8	7	9	9	9	9	9	11	10	9	10	10	10
O00499;O00499-2;O00499-6;O00499-9;O00499-7;O00499-4;O00499-3;O00499-5;Q9UBW5;F5H0W4;Q9UBW5-2	O00499;O00499-2;O00499-6;O00499-9;O00499-7;O00499-4;O00499-3;O00499-5	19;19;19;18;18;18;18;18;2;2;2	17;17;17;16;16;16;16;16;0;0;0	1;1;1;1;1;1;1;1;0;0;0	Myc box-dependent-interacting protein 1	BIN1	;;;;;;;	11	19	17	1	14	10	11	9	12	10	11	12	12	11	11	13	12	11	13	13	14	9	10	11	13	9	10	8	11	9	11	11	11	11	10	13	11	9	11	11	13	8
O00505;H0Y4S9	O00505	12;2	12;2	4;0	Importin subunit alpha-4	KPNA3		2	12	12	4	9	7	8	8	5	6	4	4	7	5	6	7	8	8	8	8	11	8	7	9	9	7	8	8	5	6	4	4	7	5	6	7	8	8	8	8	11	8
O00512	O00512	2	2	2	B-cell CLL/lymphoma 9 protein	BCL9		1	2	2	2	0	1	0	0	0	1	0	0	1	1	0	2	0	0	0	0	1	0	0	0	0	1	0	0	0	1	0	0	1	1	0	2	0	0	0	0	1	0
O00560;O00560-3;B4DHN5;E9PBU7	O00560;O00560-3;B4DHN5;E9PBU7	4;4;3;3	4;4;3;3	1;1;0;0	Syntenin-1	SDCBP	;;;	4	4	4	1	2	2	2	1	2	3	2	3	3	3	3	4	3	1	2	2	3	2	3	1	2	2	2	1	2	3	2	3	3	3	3	4	3	1	2	2	3	2
O00560-2;G5EA09	O00560-2;G5EA09	4;3	1;1	1;1	Syntenin-1	SDCBP	;	2	4	1	1	3	1	1	1	3	3	2	2	3	3	3	4	2	0	2	2	3	1	3	0	1	0	0	1	1	1	1	0	1	1	1	1	0	0	1	1	1	0
O00567	O00567	1	1	1	Nucleolar protein 56	NOP56		1	1	1	1	0	0	0	0	0	0	0	0	0	0	0	1	0	1	0	1	0	0	1	0	0	0	0	0	0	0	0	0	0	0	0	1	0	1	0	1	0	0
O00625	O00625	10	10	10	Pirin	PIR		1	10	10	10	3	2	5	3	5	4	5	2	6	4	4	5	1	5	6	5	3	3	4	4	3	2	5	3	5	4	5	2	6	4	4	5	1	5	6	5	3	3
O00629	O00629	9	3	3	Importin subunit alpha-3	KPNA4		1	9	3	3	7	4	5	4	5	6	4	4	5	3	4	4	6	6	6	5	6	5	4	5	3	1	1	1	2	2	1	2	2	1	1	1	2	2	2	1	1	1
O00743;O00743-3;O00743-2;B7Z3E2;Q5T1S7	O00743;O00743-3;O00743-2;B7Z3E2	8;8;7;5;1	8;8;7;5;1	8;8;7;5;1	Serine/threonine-protein phosphatase 6 catalytic subunit;Serine/threonine-protein phosphatase 6 catalytic subunit, N-terminally processed	PPP6C	;;;	5	8	8	8	8	5	5	6	8	7	7	5	7	4	5	7	7	7	7	6	8	5	6	5	8	5	5	6	8	7	7	5	7	4	5	7	7	7	7	6	8	5
O00762;E1P5N7;A6NP33;G3XAB7	O00762;E1P5N7;A6NP33;G3XAB7	8;6;6;5	8;6;6;5	8;6;6;5	Ubiquitin-conjugating enzyme E2 C	UBE2C	;;;	4	8	8	8	3	3	1	2	0	3	1	2	1	4	1	4	1	3	2	4	4	3	3	3	3	3	1	2	0	3	1	2	1	4	1	4	1	3	2	4	4	3
O00764;F2Z2Y4;O00764-3;O00764-2;F2Z3F8;A8MV33	O00764;F2Z2Y4;O00764-3;O00764-2;F2Z3F8	12;11;10;10;9;1	12;11;10;10;9;1	12;11;10;10;9;1	Pyridoxal kinase	PDXK	;;;;	6	12	12	12	12	11	11	7	8	11	10	6	8	6	8	8	12	9	9	9	11	9	11	9	12	11	11	7	8	11	10	6	8	6	8	8	12	9	9	9	11	9
O00767	O00767	7	7	7	Acyl-CoA desaturase	SCD		1	7	7	7	3	3	4	2	1	1	1	0	1	3	2	2	2	1	2	2	4	2	1	3	3	3	4	2	1	1	1	0	1	3	2	2	2	1	2	2	4	2
O14497;O14497-2;O14497-3;H0Y488;Q96SM7	O14497;O14497-2;O14497-3;H0Y488	28;24;22;15;8	28;24;22;15;8	26;22;21;15;8	AT-rich interactive domain-containing protein 1A	ARID1A	;;;	5	28	28	26	8	11	8	14	4	4	3	3	1	6	7	9	1	13	13	13	10	13	9	15	8	11	8	14	4	4	3	3	1	6	7	9	1	13	13	13	10	13
O14530;B7Z7A4;Q8TB70;B8ZZX4;F8WCJ3;F8WBV5;G3XAJ4	O14530;B7Z7A4;Q8TB70;B8ZZX4;F8WCJ3	8;6;6;5;4;3;3	8;6;6;5;4;3;3	8;6;6;5;4;3;3	Thioredoxin domain-containing protein 9	TXNDC9	;;;;	7	8	8	8	7	4	5	6	3	5	5	5	5	5	5	6	5	6	4	4	7	5	5	5	7	4	5	6	3	5	5	5	5	5	5	6	5	6	4	4	7	5
O14531;Q5T0Q6	O14531	10;4	10;4	10;4	Dihydropyrimidinase-related protein 4	DPYSL4		2	10	10	10	4	4	4	4	2	0	0	0	3	2	2	3	0	4	4	4	4	4	2	4	4	4	4	4	2	0	0	0	3	2	2	3	0	4	4	4	4	4
O14548;E5RJZ1;H0YBD2	O14548;E5RJZ1;H0YBD2	3;2;2	3;2;2	3;2;2	Cytochrome c oxidase subunit 7A-related protein, mitochondrial	COX7A2L	;;	3	3	3	3	0	1	2	1	0	0	0	0	0	1	0	0	0	0	0	0	1	0	0	1	0	1	2	1	0	0	0	0	0	1	0	0	0	0	0	0	1	0
O14561	O14561	2	2	2	Acyl carrier protein, mitochondrial	NDUFAB1		1	2	2	2	2	1	1	0	1	1	0	0	1	1	0	1	1	1	1	0	2	1	1	1	2	1	1	0	1	1	0	0	1	1	0	1	1	1	1	0	2	1
O14562;B3KW52	O14562;B3KW52	9;6	9;6	9;6	Ubiquitin domain-containing protein UBFD1	UBFD1	;	2	9	9	9	8	9	7	7	7	7	7	7	7	7	6	6	7	8	7	7	8	8	7	7	8	9	7	7	7	7	7	7	7	7	6	6	7	8	7	7	8	8
O14569	O14569	1	1	1	Cytochrome b561 domain-containing protein 2	CYB561D2		1	1	1	1	0	1	1	1	1	1	1	1	0	1	1	1	1	1	1	1	1	0	1	0	0	1	1	1	1	1	1	1	0	1	1	1	1	1	1	1	1	0
O14579;F5H1E1;A6NKA3;A6NE29	O14579;F5H1E1;A6NKA3;A6NE29	9;8;8;7	9;8;8;7	9;8;8;7	Coatomer subunit epsilon	COPE	;;;	4	9	9	9	3	4	2	3	1	1	1	1	3	3	2	5	3	2	3	1	4	4	4	5	3	4	2	3	1	1	1	1	3	3	2	5	3	2	3	1	4	4
P47813;O14602;A6NJH9	P47813;O14602;A6NJH9	6;6;5	6;6;5	6;6;5	Eukaryotic translation initiation factor 1A, X-chromosomal;Eukaryotic translation initiation factor 1A, Y-chromosomal	EIF1AX;EIF1AY	;;	3	6	6	6	4	3	2	1	3	2	3	4	3	2	2	3	4	2	1	4	5	3	3	3	4	3	2	1	3	2	3	4	3	2	2	3	4	2	1	4	5	3
O14617-5;O14617;O14617-2;G5E988;O14617-4;E7EMM2;O14617-3	O14617-5;O14617;O14617-2;G5E988;O14617-4;E7EMM2;O14617-3	21;20;18;18;17;16;16	21;20;18;18;17;16;16	21;20;18;18;17;16;16	AP-3 complex subunit delta-1	AP3D1	;;;;;;	7	21	21	21	10	8	8	9	1	1	0	0	0	4	3	0	2	6	9	8	10	3	6	7	10	8	8	9	1	1	0	0	0	4	3	0	2	6	9	8	10	3
O14618;E9PP76;E9PK03	O14618;E9PP76	8;5;2	8;5;2	8;5;2	Copper chaperone for superoxide dismutase;Superoxide dismutase [Cu-Zn]	CCS	;	3	8	8	8	4	4	4	3	4	3	4	3	3	4	3	4	3	2	3	2	3	5	3	4	4	4	4	3	4	3	4	3	3	4	3	4	3	2	3	2	3	5
O14639;Q5T6N4;H0Y3K7;C9K0X4;A6NCD9;Q5T6N2;O14639-2;F8WAB0;F8W8M4;A6NDU2;A6NKJ2;O14639-5;Q5JVV3;O14639-3;F8WAB1;O14639-4;H0Y7N6;F6XFR5	O14639;Q5T6N4;H0Y3K7;C9K0X4;A6NCD9;Q5T6N2;O14639-2;F8WAB0;F8W8M4;A6NDU2;A6NKJ2;O14639-5;Q5JVV3;O14639-3;F8WAB1;O14639-4	17;17;16;16;16;16;16;15;15;15;15;14;14;14;13;13;6;6	17;17;16;16;16;16;16;15;15;15;15;14;14;14;13;13;6;6	17;17;16;16;16;16;16;15;15;15;15;14;14;14;13;13;6;6	Actin-binding LIM protein 1	ABLIM1	;;;;;;;;;;;;;;;	18	17	17	17	11	10	8	7	3	4	3	3	6	6	7	6	3	9	6	6	8	8	7	7	11	10	8	7	3	4	3	3	6	6	7	6	3	9	6	6	8	8
O14641	O14641	5	5	2	Segment polarity protein dishevelled homolog DVL-2	DVL2		1	5	5	2	3	3	3	2	0	0	0	0	0	1	1	0	1	3	2	2	2	1	2	4	3	3	3	2	0	0	0	0	0	1	1	0	1	3	2	2	2	1
O14672;A8MY20;B4DU28	O14672;A8MY20	5;4;1	5;4;1	5;4;1	Disintegrin and metalloproteinase domain-containing protein 10	ADAM10	;	3	5	5	5	0	1	1	1	2	2	1	2	0	1	1	1	1	2	2	2	1	1	1	2	0	1	1	1	2	2	1	2	0	1	1	1	1	2	2	2	1	1
O14737;B4DE64;Q3HM38	O14737;B4DE64	13;9;4	13;9;4	13;9;4	Programmed cell death protein 5	PDCD5	;	3	13	13	13	11	8	11	10	12	11	10	9	11	10	9	10	12	9	9	11	11	10	11	11	11	8	11	10	12	11	10	9	11	10	9	10	12	9	9	11	11	10
O14744;A8MZ91;G3V5W5;B4DX49;B4DV00;G3V580;A8MTP3;H0YJX6;G3V5L5;G3V2X6;G3V2L6;C9JSX3;H0YJD3;G3V5T6;H0YJ77;G3V507;G3V2F5	O14744;A8MZ91;G3V5W5;B4DX49;B4DV00;G3V580;A8MTP3	21;20;19;18;15;11;11;10;9;7;6;6;4;2;2;1;1	21;20;19;18;15;11;11;10;9;7;6;6;4;2;2;1;1	21;20;19;18;15;11;11;10;9;7;6;6;4;2;2;1;1	Protein arginine N-methyltransferase 5;Protein arginine N-methyltransferase 5, N-terminally processed;Protein arginine N-methyltransferase 5	PRMT5	;;;;;;	17	21	21	21	16	15	11	13	11	15	13	9	11	12	14	14	16	17	15	13	16	12	11	13	16	15	11	13	11	15	13	9	11	12	14	14	16	17	15	13	16	12
O14745;E7EV06	O14745;E7EV06	22;11	22;11	22;11	Na(+)/H(+) exchange regulatory cofactor NHE-RF1	SLC9A3R1	;	2	22	22	22	17	15	12	10	15	13	12	12	16	14	12	16	13	14	13	12	17	15	13	9	17	15	12	10	15	13	12	12	16	14	12	16	13	14	13	12	17	15
O14776;O14776-2;G3V220;Q5VWI1	O14776;O14776-2;G3V220	35;35;31;1	35;35;31;1	35;35;31;1	Transcription elongation regulator 1	TCERG1	;;	4	35	35	35	20	18	18	16	9	12	10	6	11	14	12	14	18	20	22	20	20	17	17	18	20	18	18	16	9	12	10	6	11	14	12	14	18	20	22	20	20	17
O14777;F5H1J6	O14777;F5H1J6	30;27	30;27	30;27	Kinetochore protein NDC80 homolog	NDC80	;	2	30	30	30	20	17	14	11	7	5	5	3	9	5	5	10	11	18	13	10	19	14	12	12	20	17	14	11	7	5	5	3	9	5	5	10	11	18	13	10	19	14
Q4LE60;O14787-2;O14787;F5H8J7;E7EM99	Q4LE60;O14787-2;O14787;F5H8J7;E7EM99	18;18;17;15;14	9;9;9;9;9	9;9;9;9;9	Transportin-2	TNPO2 variant protein;TNPO2	;;;;	5	18	9	9	10	9	9	6	12	9	13	7	10	9	9	10	8	12	10	12	12	8	10	9	5	4	5	3	6	5	6	3	6	5	5	5	3	5	5	6	6	6
O14818;H0Y586;Q5JXJ2;Q8TAA3;Q8TAA3-2;F5H3G5;Q8TAA3-5;F5GY34	O14818;H0Y586	15;10;6;5;5;5;5;4	15;10;6;5;5;5;5;4	4;0;4;1;1;1;1;0	Proteasome subunit alpha type-7	PSMA7	;	8	15	15	4	11	9	12	10	13	12	15	10	9	11	11	10	11	12	12	12	13	10	9	11	11	9	12	10	13	12	15	10	9	11	11	10	11	12	12	12	13	10
O14818-2;E9PBC8	O14818-2;E9PBC8	12;11	1;1	1;1	Proteasome subunit alpha type-7	PSMA7	;	2	12	1	1	9	8	10	10	11	10	12	7	8	9	8	8	9	8	9	8	10	9	7	11	0	0	1	1	1	1	1	0	0	1	0	0	0	0	0	0	0	1
O14828;O14828-2	O14828;O14828-2	8;7	8;7	8;7	Secretory carrier-associated membrane protein 3	SCAMP3	;	2	8	8	8	7	4	5	4	5	4	4	4	4	3	5	4	5	4	4	4	6	2	4	4	7	4	5	4	5	4	4	4	4	3	5	4	5	4	4	4	6	2
O14867	O14867	5	5	5	Transcription regulator protein BACH1	BACH1		1	5	5	5	0	1	0	0	1	2	0	3	1	1	1	2	0	0	0	0	0	1	1	1	0	1	0	0	1	2	0	3	1	1	1	2	0	0	0	0	0	1
O14907	O14907	3	3	3	Tax1-binding protein 3	TAX1BP3		1	3	3	3	2	1	1	2	1	1	2	1	1	1	1	1	1	2	1	1	3	2	1	2	2	1	1	2	1	1	2	1	1	1	1	1	1	2	1	1	3	2
O14908;A8K4I3;Q8TF64	O14908;A8K4I3	11;7;1	11;7;1	11;7;1	PDZ domain-containing protein GIPC1	GIPC1	;	3	11	11	11	5	5	8	7	2	1	2	1	4	4	5	4	4	8	7	5	7	8	5	7	5	5	8	7	2	1	2	1	4	4	5	4	4	8	7	5	7	8
O14925;Q5SRD1;C9JV18;C9JSY4;E7EP42;E9PB91;B1APJ0	O14925;Q5SRD1;C9JV18;C9JSY4	3;3;2;2;1;1;1	3;3;2;2;1;1;1	3;3;2;2;1;1;1	Mitochondrial import inner membrane translocase subunit Tim23;Putative mitochondrial import inner membrane translocase subunit Tim23B	TIMM23;TIMM23B	;;;	7	3	3	3	2	0	1	1	0	0	0	0	0	0	0	1	0	1	1	1	0	0	1	1	2	0	1	1	0	0	0	0	0	0	0	1	0	1	1	1	0	0
O14929;O14929-2;F8W9G7;F8WEW1	O14929;O14929-2	8;5;2;1	8;5;2;1	8;5;2;1	Histone acetyltransferase type B catalytic subunit	HAT1	;	4	8	8	8	8	6	5	3	1	0	2	4	3	3	3	2	6	6	4	5	7	4	4	5	8	6	5	3	1	0	2	4	3	3	3	2	6	6	4	5	7	4
O14949	O14949	5	5	5	Cytochrome b-c1 complex subunit 8	UQCRQ		1	5	5	5	0	3	2	1	1	1	1	1	1	1	1	1	1	3	4	0	1	1	2	1	0	3	2	1	1	1	1	1	1	1	1	1	1	3	4	0	1	1
O14950;P19105	O14950;P19105	11;11	11;11	4;4	Myosin regulatory light chain 12B;Myosin regulatory light chain 12A	MYL12B;MYL12A	;	2	11	11	4	8	7	7	7	8	7	6	7	6	7	7	7	9	10	10	9	8	7	7	7	8	7	7	7	8	7	6	7	6	7	7	7	9	10	10	9	8	7
O14957	O14957	1	1	1	Cytochrome b-c1 complex subunit 10	UQCR11		1	1	1	1	1	0	0	0	0	0	0	0	0	0	0	0	0	0	0	0	1	0	0	0	1	0	0	0	0	0	0	0	0	0	0	0	0	0	0	0	1	0
O14965;Q5QPD2;A3KFJ1;Q5QPD4;A3KFJ0	O14965;Q5QPD2;A3KFJ1;Q5QPD4;A3KFJ0	2;1;1;1;1	2;1;1;1;1	2;1;1;1;1	Aurora kinase A	AURKA	;;;;	5	2	2	2	0	0	0	0	0	0	0	1	0	0	0	0	0	0	0	0	0	0	1	1	0	0	0	0	0	0	0	1	0	0	0	0	0	0	0	0	0	0
O14974;F8VWB4;O14974-4;F5H1B6;O14974-3;O14974-2;F8W8Q6;F8W7P1;F8W9E8;F8VZN8;H0YHI8;H0YIS4;H0YIM2;H0YIS3;F8VW28;H0YHL8;H0YIL7	O14974;F8VWB4;O14974-4;F5H1B6;O14974-3;O14974-2;F8W8Q6;F8W7P1;F8W9E8;F8VZN8	43;42;41;41;41;41;39;39;39;27;20;16;9;9;5;5;2	43;42;41;41;41;41;39;39;39;27;20;16;9;9;5;5;2	40;39;38;38;38;38;36;36;36;25;18;14;9;9;5;5;2	Protein phosphatase 1 regulatory subunit 12A	PPP1R12A	;;;;;;;;;	17	43	43	40	29	26	20	29	25	25	25	22	25	25	26	31	26	26	21	23	30	24	28	27	29	26	20	29	25	25	25	22	25	25	26	31	26	26	21	23	30	24
O14979-3;O14979-2;O14979;Q9ULL8;REV__Q8N0S2-3;REV__Q8N0S2-2;REV__Q8N0S2;REV__Q9ULL8-2;REV__Q9ULL8;Q9ULL8-2	O14979-3;O14979-2;O14979	11;11;10;1;1;1;1;1;1;1	10;10;9;1;1;1;1;1;1;1	10;10;9;1;1;1;1;1;1;1	Heterogeneous nuclear ribonucleoprotein D-like	HNRNPDL	;;	10	11	10	10	10	8	8	10	9	9	11	10	9	7	6	9	11	11	11	10	11	9	8	10	9	7	7	9	8	8	10	9	8	6	5	8	10	10	10	9	10	8
O14980;C9JKM9;C9J673;C9IZS4;C9JQ02;C9JV99;F8WF71;C9IYM2;C9JF49	O14980	40;12;9;6;6;6;5;4;3	40;12;9;6;6;6;5;4;3	40;12;9;6;6;6;5;4;3	Exportin-1	XPO1		9	40	40	40	27	24	21	21	20	17	19	16	16	15	15	17	25	21	20	21	33	23	21	22	27	24	21	21	20	17	19	16	16	15	15	17	25	21	20	21	33	23
O14981;Q59HB6;B4E0W6	O14981	5;2;2	5;2;2	5;2;2	TATA-binding protein-associated factor 172	BTAF1		3	5	5	5	2	1	0	0	1	0	0	0	0	0	0	0	0	0	0	1	1	0	0	1	2	1	0	0	1	0	0	0	0	0	0	0	0	0	0	1	1	0
O15014;E7ERY8	O15014	7;1	7;1	7;1	Zinc finger protein 609	ZNF609		2	7	7	7	4	1	2	5	1	2	4	1	3	3	3	4	0	1	3	2	1	1	2	3	4	1	2	5	1	2	4	1	3	3	3	4	0	1	3	2	1	1
O15027;O15027-5;O15027-2;O15027-4;O15027-3;A4QN19;C9JVR0;H0Y5S1;F6VLX6;Q8N9G1	O15027;O15027-5;O15027-2;O15027-4;O15027-3;A4QN19	14;14;14;14;14;12;4;2;1;1	14;14;14;14;14;12;4;2;1;1	14;14;14;14;14;12;4;2;1;1	Protein transport protein Sec16A	SEC16A	;;;;;	10	14	14	14	2	5	3	3	2	2	0	4	2	2	2	3	1	2	2	2	2	5	6	2	2	5	3	3	2	2	0	4	2	2	2	3	1	2	2	2	2	5
O15031;A6QRG9;F5H0C9;E2PU09;E7EQZ5;O60486;Q9Y4D7;A6QRH1;H0YAM9;F5H3A2;B4DHQ7;O43157;H0Y6J7;G8JLJ7;O43157-2	O15031	35;8;7;5;5;2;2;2;2;2;2;1;1;1;1	35;8;7;5;5;2;2;2;2;2;2;1;1;1;1	35;8;7;5;5;2;2;2;2;2;2;1;1;1;1	Plexin-B2	PLXNB2		15	35	35	35	25	19	23	20	16	16	15	13	17	15	15	19	18	17	19	20	22	19	22	19	25	19	23	20	16	16	15	13	17	15	15	19	18	17	19	20	22	19
O15042;O15042-2;E7ET15;C9JB80;O15042-3;E7EW00;H0Y8D9;C9JDJ7;C9J5L1	O15042;O15042-2;E7ET15;C9JB80;O15042-3	17;17;16;13;13;4;4;2;2	17;17;16;13;13;4;4;2;2	17;17;16;13;13;4;4;2;2	U2 snRNP-associated SURP motif-containing protein	U2SURP	;;;;	9	17	17	17	11	9	8	8	2	3	4	3	6	7	4	7	4	6	7	9	6	8	9	8	11	9	8	8	2	3	4	3	6	7	4	7	4	6	7	9	6	8
O15066;B4DSR5	O15066;B4DSR5	14;7	14;7	9;6	Kinesin-like protein KIF3B;Kinesin-like protein KIF3B, N-terminally processed	KIF3B	;	2	14	14	9	7	5	6	7	0	0	1	0	1	1	2	1	1	5	6	7	6	5	8	5	7	5	6	7	0	0	1	0	1	1	2	1	1	5	6	7	6	5
O15067;F5GWT9;H0YGH1	O15067;F5GWT9	32;18;12	32;18;12	32;18;12	Phosphoribosylformylglycinamidine synthase	PFAS	;	3	32	32	32	19	19	14	13	6	8	5	3	10	13	9	10	20	21	21	16	20	13	12	12	19	19	14	13	6	8	5	3	10	13	9	10	20	21	21	16	20	13
O15083	O15083	10	1	1	ERC protein 2	ERC2		1	10	1	1	9	4	5	6	4	4	4	5	4	4	5	7	6	4	5	4	8	6	5	5	1	1	1	1	0	0	0	1	0	0	0	1	0	0	0	0	1	0
O15084;O15084-1;O15084-4;O15084-2;C9JBB9;B4DIW9	O15084;O15084-1;O15084-4;O15084-2;C9JBB9;B4DIW9	4;4;4;3;2;2	4;4;4;3;2;2	4;4;4;3;2;2	Serine/threonine-protein phosphatase 6 regulatory ankyrin repeat subunit A	ANKRD28	;;;;;	6	4	4	4	1	0	1	1	1	0	0	0	0	0	1	0	0	0	0	1	2	1	1	1	1	0	1	1	1	0	0	0	0	0	1	0	0	0	0	1	2	1
O15111	O15111	2	1	1	Inhibitor of nuclear factor kappa-B kinase subunit alpha	CHUK		1	2	1	1	0	1	1	0	0	0	0	0	0	0	0	0	0	0	0	0	2	1	0	0	0	0	0	0	0	0	0	0	0	0	0	0	0	0	0	0	1	0
O15116;E5RJ47;E5RH18	O15116	5;2;2	5;2;2	5;2;2	U6 snRNA-associated Sm-like protein LSm1	LSM1		3	5	5	5	3	2	1	1	3	3	3	3	2	1	1	2	2	1	4	1	4	4	3	3	3	2	1	1	3	3	3	3	2	1	1	2	2	1	4	1	4	4
O15118;F5GZD4;B4DET3	O15118;F5GZD4	4;2;1	4;2;1	4;2;1	Niemann-Pick C1 protein	NPC1	;	3	4	4	4	3	1	0	0	1	1	0	1	1	0	0	1	1	0	1	0	2	1	0	0	3	1	0	0	1	1	0	1	1	0	0	1	1	0	1	0	2	1
O15126;O15126-2	O15126;O15126-2	11;8	11;8	11;8	Secretory carrier-associated membrane protein 1	SCAMP1	;	2	11	11	11	7	7	6	7	6	8	8	5	5	5	5	8	6	6	6	5	8	6	7	8	7	7	6	7	6	8	8	5	5	5	5	8	6	6	6	5	8	6
O15127;F5H353	O15127;F5H353	5;3	5;3	5;3	Secretory carrier-associated membrane protein 2	SCAMP2	;	2	5	5	5	4	3	4	4	4	4	3	4	4	3	3	5	4	4	4	4	3	4	4	3	4	3	4	4	4	4	3	4	4	3	3	5	4	4	4	4	3	4
O15143;F8WCG3;C9J4Z7;C9JEY1;C9JQM8;C9JFG9;C9J6C8;C9JTT6;C9JBJ7;C9K057	O15143;F8WCG3	11;8;5;5;5;5;5;3;3;3	11;8;5;5;5;5;5;3;3;3	11;8;5;5;5;5;5;3;3;3	Actin-related protein 2/3 complex subunit 1B	ARPC1B	;	10	11	11	11	9	6	8	8	6	7	7	8	7	7	8	8	8	8	6	6	7	5	8	7	9	6	8	8	6	7	7	8	7	7	8	8	8	8	6	6	7	5
O15144;E7EWG5;C9JTV5;G5E9J0;G5E9S7	O15144;E7EWG5	19;10;5;5;2	19;10;5;5;2	19;10;5;5;2	Actin-related protein 2/3 complex subunit 2	ARPC2	;	5	19	19	19	12	11	12	8	15	16	13	13	12	12	12	11	10	10	10	9	16	10	12	10	12	11	12	8	15	16	13	13	12	12	12	11	10	10	10	9	16	10
O15145;B4DM63;C9JZD1;F8VR50	O15145;B4DM63	10;7;3;2	10;7;3;2	10;7;3;2	Actin-related protein 2/3 complex subunit 3	ARPC3	;	4	10	10	10	7	6	4	5	4	4	6	4	5	5	5	5	7	7	6	6	8	4	3	4	7	6	4	5	4	4	6	4	5	5	5	5	7	7	6	6	8	4
O15160;O15160-2;E7EQB9;D6RDJ3;H0Y723;E9PBA4;E9PDD3;H0Y9C4	O15160;O15160-2;E7EQB9;D6RDJ3;H0Y723;E9PBA4	7;7;6;4;4;4;3;1	7;7;6;4;4;4;3;1	7;7;6;4;4;4;3;1	DNA-directed RNA polymerases I and III subunit RPAC1	POLR1C	;;;;;	8	7	7	7	4	2	5	4	1	0	1	0	2	2	2	2	3	4	6	5	1	3	6	5	4	2	5	4	1	0	1	0	2	2	2	2	3	4	6	5	1	3
O15173;Q8NB07	O15173	9;1	9;1	9;1	Membrane-associated progesterone receptor component 2	PGRMC2		2	9	9	9	6	5	7	7	8	8	5	4	5	7	5	5	6	6	6	5	6	7	5	6	6	5	7	7	8	8	5	4	5	7	5	5	6	6	6	5	6	7
O15198;O15198-2;H0YMP2;H0YL71;H0YL41;H0YAK7;B7Z9Q2;B7Z4Z5	O15198;O15198-2	3;3;1;1;1;1;1;1	3;3;1;1;1;1;1;1	1;1;0;0;0;0;0;0	Mothers against decapentaplegic homolog 9	SMAD9	;	8	3	3	1	1	1	0	0	0	0	0	1	0	0	0	1	1	0	0	0	1	0	1	0	1	1	0	0	0	0	0	1	0	0	0	1	1	0	0	0	1	0
O15212;A2AB88	O15212;A2AB88	7;4	7;4	7;4	Prefoldin subunit 6	PFDN6	;	2	7	7	7	4	4	4	5	5	5	2	4	5	4	4	4	2	3	2	2	7	4	4	4	4	4	4	5	5	5	2	4	5	4	4	4	2	3	2	2	7	4
O15231-3;O15231;F5GXF7;B8K2L9;F5GZL4;B4E2L1;H0Y704	O15231-3;O15231;F5GXF7;B8K2L9;F5GZL4;B4E2L1;H0Y704	35;34;32;31;30;22;21	35;34;32;31;30;22;21	8;8;8;7;8;1;0	Zinc finger protein 185	ZNF185	;;;;;;	7	35	35	8	23	20	19	17	22	24	20	20	17	18	19	24	11	25	19	23	22	20	22	18	23	20	19	17	22	24	20	20	17	18	19	24	11	25	19	23	22	20
O15254;O15254-2;D6RJ89	O15254;O15254-2	12;11;1	12;11;1	12;11;1	Peroxisomal acyl-coenzyme A oxidase 3	ACOX3	;	3	12	12	12	5	7	6	4	5	3	5	4	5	4	6	5	0	3	7	6	9	4	5	4	5	7	6	4	5	3	5	4	5	4	6	5	0	3	7	6	9	4
O15258;Q9P0H9;Q5T092;Q5T091;Q5T093	O15258;Q9P0H9;Q5T092;Q5T091;Q5T093	5;5;4;4;3	5;5;4;4;3	5;5;4;4;3	Protein RER1	RER1	;;;;	5	5	5	5	4	3	2	3	3	4	3	1	3	3	3	3	1	2	4	2	3	3	3	3	4	3	2	3	3	4	3	1	3	3	3	3	1	2	4	2	3	3
O15260;Q5T8U5;B7Z7A8;Q5T8U7;F5H7X6;O15260-2;B7Z6A4	O15260;Q5T8U5;B7Z7A8;Q5T8U7;F5H7X6;O15260-2	7;6;6;5;5;5;3	7;6;6;5;5;5;3	7;6;6;5;5;5;3	Surfeit locus protein 4	SURF4	;;;;;	7	7	7	7	2	3	2	1	3	4	1	1	1	2	3	2	2	2	1	1	6	3	1	2	2	3	2	1	3	4	1	1	1	2	3	2	2	2	1	1	6	3
O15269;Q96IX6	O15269	11;3	11;3	11;3	Serine palmitoyltransferase 1	SPTLC1		2	11	11	11	6	6	7	5	0	0	0	0	2	1	1	4	1	7	5	5	6	6	8	7	6	6	7	5	0	0	0	0	2	1	1	4	1	7	5	5	6	6
O15270;H0YJV2	O15270;H0YJV2	6;4	6;4	6;4	Serine palmitoyltransferase 2	SPTLC2	;	2	6	6	6	3	0	0	2	0	0	0	0	0	0	0	0	0	1	0	0	1	0	2	0	3	0	0	2	0	0	0	0	0	0	0	0	0	1	0	0	1	0
O15294;O15294-3;O15294-2;O15294-4;C9JZL3	O15294;O15294-3;O15294-2;O15294-4	23;23;18;13;5	23;23;18;13;5	23;23;18;13;5	UDP-N-acetylglucosamine--peptide N-acetylglucosaminyltransferase 110 kDa subunit	OGT	;;;	5	23	23	23	11	11	10	6	2	1	2	0	2	3	3	4	6	8	8	9	12	8	4	6	11	11	10	6	2	1	2	0	2	3	3	4	6	8	8	9	12	8
O15305;F5H0W0;B7Z419	O15305;F5H0W0;B7Z419	14;10;7	14;10;7	12;8;7	Phosphomannomutase 2;Phosphomannomutase	PMM2	;;	3	14	14	12	11	9	8	9	8	9	7	5	6	8	9	9	11	9	6	7	11	10	7	8	11	9	8	9	8	9	7	5	6	8	9	9	11	9	6	7	11	10
O15347;E9PES6;E7ES08;E7EQU1	O15347;E9PES6;E7ES08;E7EQU1	8;7;7;7	7;6;6;6	7;6;6;6	High mobility group protein B3	HMGB3	;;;	4	8	7	7	6	6	5	6	6	3	7	4	6	6	5	6	5	6	6	4	8	5	5	7	5	5	5	5	5	2	6	4	5	5	4	5	4	5	5	4	7	5
O15355;F5H7G7;Q59GB2	O15355;F5H7G7;Q59GB2	20;19;10	20;19;10	20;19;10	Protein phosphatase 1G	PPM1G	;;	3	20	20	20	17	16	15	16	16	15	15	14	17	16	15	16	17	18	16	17	19	17	15	16	17	16	15	16	16	15	15	14	17	16	15	16	17	18	16	17	19	17
O15357;O15357-2;H0YFZ4;F5GY16;F5H3D8	O15357;O15357-2	14;12;3;2;2	14;12;3;2;2	14;12;3;2;2	Phosphatidylinositol 3,4,5-trisphosphate 5-phosphatase 2	INPPL1	;	5	14	14	14	6	4	4	1	0	0	0	0	0	0	1	0	1	2	2	5	4	4	3	5	6	4	4	1	0	0	0	0	0	0	1	0	1	2	2	5	4	4
O15372;E5RJT0;E5RGU4;E5RFW7;E5RFH0;E5RHC7;E5RH59	O15372	17;8;7;4;4;2;2	17;8;7;4;4;2;2	17;8;7;4;4;2;2	Eukaryotic translation initiation factor 3 subunit H	EIF3H		7	17	17	17	12	9	10	10	9	11	8	10	9	10	7	8	12	9	12	12	13	10	12	10	12	9	10	10	9	11	8	10	9	10	7	8	12	9	12	12	13	10
O15379;O15379-2;E7ESJ6;E7EW19;E7EWI8	O15379;O15379-2	7;6;2;1;1	6;5;1;1;1	6;5;1;1;1	Histone deacetylase 3	HDAC3	;	5	7	6	6	2	3	3	1	2	3	2	3	0	2	3	3	3	2	1	2	1	3	3	3	1	2	2	0	1	2	1	2	0	1	2	2	2	1	0	1	0	2
O15382;B3KSI3;O15382-2	O15382;B3KSI3;O15382-2	11;10;8	11;10;8	11;10;8	Branched-chain-amino-acid aminotransferase, mitochondrial;Branched-chain-amino-acid aminotransferase	BCAT2	;;	3	11	11	11	7	4	5	6	5	5	7	6	4	5	4	5	7	6	6	4	7	7	5	6	7	4	5	6	5	5	7	6	4	5	4	5	7	6	6	4	7	7
O15397;O15397-2;H0YFL8;F5H2I3;F5GXT5;F5H292;F5H244;H0YH64	O15397;O15397-2	12;6;4;3;2;1;1;1	12;6;4;3;2;1;1;1	12;6;4;3;2;1;1;1	Importin-8	IPO8	;	8	12	12	12	4	5	7	3	1	1	0	0	0	2	2	1	1	3	2	4	5	3	6	4	4	5	7	3	1	1	0	0	0	2	2	1	1	3	2	4	5	3
O15400;O15400-2;B4DH37	O15400;O15400-2;B4DH37	9;9;7	9;9;7	9;9;7	Syntaxin-7	STX7	;;	3	9	9	9	4	6	5	3	4	4	4	4	4	3	4	5	3	4	3	4	8	5	3	3	4	6	5	3	4	4	4	4	4	3	4	5	3	4	3	4	8	5
O15446;O15446-2	O15446;O15446-2	1;1	1;1	1;1	DNA-directed RNA polymerase I subunit RPA34	CD3EAP	;	2	1	1	1	0	0	0	0	0	0	0	0	0	0	0	0	0	0	0	0	1	0	0	0	0	0	0	0	0	0	0	0	0	0	0	0	0	0	0	0	1	0
O15460-2	O15460-2	24	24	1	Prolyl 4-hydroxylase subunit alpha-2	P4HA2		1	24	24	1	17	16	17	14	13	10	10	12	13	14	14	12	15	15	12	14	18	16	14	18	17	16	17	14	13	10	10	12	13	14	14	12	15	15	12	14	18	16
O15479;Q96LZ2;Q9UBF1	O15479	9;1;1	9;1;1	8;0;0	Melanoma-associated antigen B2	MAGEB2		3	9	9	8	6	6	3	5	0	1	0	0	1	1	1	2	2	5	6	3	7	5	6	6	6	6	3	5	0	1	0	0	1	1	1	2	2	5	6	3	7	5
O15488;O15488-3;O15488-2;O15488-4;O15488-6;O15488-5;E5RIC9	O15488;O15488-3;O15488-2;O15488-4;O15488-6;O15488-5	5;5;5;4;4;3;1	5;5;5;4;4;3;1	5;5;5;4;4;3;1	Glycogenin-2	GYG2	;;;;;	7	5	5	5	0	3	0	0	0	1	1	0	1	0	2	2	0	1	1	2	0	3	3	1	0	3	0	0	0	1	1	0	1	0	2	2	0	1	1	2	0	3
O15498;B4DR94	O15498;B4DR94	12;9	12;9	12;9	Synaptobrevin homolog YKT6	YKT6	;	2	12	12	12	8	8	8	7	8	9	9	8	8	7	7	9	8	9	6	8	11	8	8	7	8	8	8	7	8	9	9	8	8	7	7	9	8	9	6	8	11	8
O15511;B1ALC0;O15511-2	O15511;B1ALC0;O15511-2	10;9;9	10;9;9	9;8;8	Actin-related protein 2/3 complex subunit 5	ARPC5	;;	3	10	10	9	8	7	7	6	7	6	6	7	7	7	8	8	8	8	6	7	9	7	6	6	8	7	7	6	7	6	6	7	7	7	8	8	8	8	6	7	9	7
O15514;E9PB93;E9PHV4	O15514;E9PB93;E9PHV4	5;4;4	5;4;4	5;4;4	DNA-directed RNA polymerase II subunit RPB4	POLR2D	;;	3	5	5	5	2	2	2	2	2	2	2	3	3	2	2	1	2	2	2	1	4	3	2	2	2	2	2	2	2	2	2	3	3	2	2	1	2	2	2	1	4	3
O43148;O43148-2;F5H2D9;B7Z8S9	O43148;O43148-2	18;18;7;1	18;18;7;1	18;18;7;1	mRNA cap guanine-N7 methyltransferase	RNMT	;	4	18	18	18	14	10	12	10	9	12	8	12	12	10	12	11	14	13	12	13	14	13	11	11	14	10	12	10	9	12	8	12	12	10	12	11	14	13	12	13	14	13
O43169;D6RFH4	O43169;D6RFH4	6;4	6;4	6;4	Cytochrome b5 type B	CYB5B	;	2	6	6	6	4	5	4	5	6	6	6	4	5	5	5	4	6	5	5	6	4	5	5	5	4	5	4	5	6	6	6	4	5	5	5	4	6	5	5	6	4	5
O43172-2;O43172	O43172-2;O43172	14;13	14;13	14;13	U4/U6 small nuclear ribonucleoprotein Prp4	PRPF4	;	2	14	14	14	7	4	4	1	3	2	2	2	6	3	2	5	3	4	4	3	5	1	4	4	7	4	4	1	3	2	2	2	6	3	2	5	3	4	4	3	5	1
O43175;Q5SZU1;F5H634;F5GYN9	O43175;Q5SZU1;F5H634	19;18;14;1	19;18;14;1	19;18;14;1	D-3-phosphoglycerate dehydrogenase	PHGDH	;;	4	19	19	19	15	12	15	13	12	14	13	12	11	12	10	11	13	15	13	14	17	14	15	15	15	12	15	13	12	14	13	12	11	12	10	11	13	15	13	14	17	14
O43181;H0Y9M8	O43181;H0Y9M8	4;2	4;2	4;2	NADH dehydrogenase [ubiquinone] iron-sulfur protein 4, mitochondrial	NDUFS4	;	2	4	4	4	3	2	2	2	3	3	2	1	3	3	2	3	2	0	1	2	2	1	2	2	3	2	2	2	3	3	2	1	3	3	2	3	2	0	1	2	2	1
O43237;B4DZP4;E7EPL8;B4E2E0	O43237;B4DZP4	14;13;3;2	14;13;3;2	14;13;3;2	Cytoplasmic dynein 1 light intermediate chain 2	DYNC1LI2	;	4	14	14	14	8	2	4	6	2	3	2	2	2	4	4	6	4	7	5	5	5	5	6	3	8	2	4	6	2	3	2	2	2	4	4	6	4	7	5	5	5	5
O43242;F5H8K4;B4DT72;H0YGV8	O43242;F5H8K4;B4DT72	34;33;21;8	34;33;21;8	34;33;21;8	26S proteasome non-ATPase regulatory subunit 3	PSMD3	;;	4	34	34	34	25	21	20	22	17	18	16	11	18	21	21	22	25	22	23	24	29	23	24	20	25	21	20	22	17	18	16	11	18	21	21	22	25	22	23	24	29	23
O43252	O43252	20	20	20	Bifunctional 3-phosphoadenosine 5-phosphosulfate synthase 1;Sulfate adenylyltransferase;Adenylyl-sulfate kinase	PAPSS1		1	20	20	20	16	18	15	16	15	12	15	12	13	13	11	14	15	15	16	15	17	16	18	16	16	18	15	16	15	12	15	12	13	13	11	14	15	15	16	15	17	16
O43264;A1A528	O43264;A1A528	19;18	19;18	17;16	Centromere/kinetochore protein zw10 homolog	ZW10	;	2	19	19	17	9	9	9	7	3	4	4	1	5	8	5	4	5	7	9	6	14	8	6	7	9	9	9	7	3	4	4	1	5	8	5	4	5	7	9	6	14	8
O43290;G3V1T2;E9PQI8;E9PN28	O43290;G3V1T2	26;20;6;3	26;20;6;3	26;20;6;3	U4/U6.U5 tri-snRNP-associated protein 1	SART1	;	4	26	26	26	13	11	9	11	9	11	14	9	13	14	9	17	2	13	10	10	11	10	11	8	13	11	9	11	9	11	14	9	13	14	9	17	2	13	10	10	11	10
O43292;O43292-2;E9PLV6;E9PQ31;E9PLG8;E9PPZ9	O43292;O43292-2;E9PLV6;E9PQ31	3;3;2;2;1;1	3;3;2;2;1;1	3;3;2;2;1;1	Glycosylphosphatidylinositol anchor attachment 1 protein	GPAA1	;;;	6	3	3	3	1	0	2	1	0	0	0	0	1	1	1	0	0	1	0	0	1	1	1	1	1	0	2	1	0	0	0	0	1	1	1	0	0	1	0	0	1	1
O43301	O43301	8	8	8	Heat shock 70 kDa protein 12A	HSPA12A		1	8	8	8	2	1	1	0	1	1	1	0	2	1	1	0	1	2	2	0	3	0	0	1	2	1	1	0	1	1	1	0	2	1	1	0	1	2	2	0	3	0
O43310;O43310-2;O43310-3	O43310;O43310-2;O43310-3	3;3;2	3;3;2	3;3;2	CBP80/20-dependent translation initiation factor	CTIF	;;	3	3	3	3	1	2	0	0	1	1	1	0	0	1	2	0	0	1	1	1	1	0	1	2	1	2	0	0	1	1	1	0	0	1	2	0	0	1	1	1	1	0
O43318;O43318-2;O43318-4;O43318-3;E7EMD4;Q9UG54	O43318;O43318-2;O43318-4;O43318-3;E7EMD4	11;11;9;9;8;5	11;11;9;9;8;5	11;11;9;9;8;5	Mitogen-activated protein kinase kinase kinase 7	MAP3K7	;;;;	6	11	11	11	4	7	3	3	0	2	1	2	0	2	1	4	0	2	2	2	3	6	3	5	4	7	3	3	0	2	1	2	0	2	1	4	0	2	2	2	3	6
O43353;O43353-2;E7ERW9;E5RGK6	O43353;O43353-2	5;3;1;1	4;2;1;1	4;2;1;1	Receptor-interacting serine/threonine-protein kinase 2	RIPK2	;	4	5	4	4	2	1	2	2	3	1	0	1	1	1	2	2	1	1	1	1	1	1	1	1	2	1	1	2	3	1	0	1	1	1	1	2	0	1	0	1	1	1
O43379;O43379-4;O43379-3;O43379-2	O43379;O43379-4	9;9;2;2	9;9;2;2	9;9;2;2	WD repeat-containing protein 62	WDR62	;	4	9	9	9	2	4	3	2	2	1	2	1	2	1	3	3	1	1	1	2	3	4	3	2	2	4	3	2	2	1	2	1	2	1	3	3	1	1	1	2	3	4
O43390;E7ERE4;Q2L7G6;E7ETM7	O43390;E7ERE4;Q2L7G6;E7ETM7	23;22;21;12	15;14;14;7	1;0;1;1	Heterogeneous nuclear ribonucleoprotein R	HNRNPR	;;;	4	23	15	1	18	15	17	16	10	8	9	11	15	13	12	14	16	15	15	15	19	14	16	15	12	11	11	11	4	4	4	7	9	9	8	10	10	10	10	10	14	9
O43390-2	O43390-2	23	1	1	Heterogeneous nuclear ribonucleoprotein R	HNRNPR		1	23	1	1	17	14	16	16	10	8	9	11	15	13	12	14	16	15	15	15	19	14	16	15	0	0	0	0	0	0	0	0	0	0	0	0	0	0	0	0	1	0
O43396;G3V1K0	O43396;G3V1K0	13;7	13;7	13;7	Thioredoxin-like protein 1	TXNL1	;	2	13	13	13	11	9	10	8	7	8	6	6	8	7	6	8	6	7	8	6	12	8	7	8	11	9	10	8	7	8	6	6	8	7	6	8	6	7	8	6	12	8
O43399;Q5U0E0;Q5JWU6	O43399;Q5U0E0;Q5JWU6	16;16;16	16;16;16	3;3;3	Tumor protein D54	TPD52L2	;;	3	16	16	3	13	12	9	11	10	10	11	8	11	11	11	13	14	10	13	12	13	11	12	10	13	12	9	11	10	10	11	8	11	11	11	13	14	10	13	12	13	11
O43399-2;O43399-4;O43399-3;B4DPJ6	O43399-2;O43399-4;O43399-3;B4DPJ6	14;14;14;12	1;1;1;1	1;1;1;1	Tumor protein D54	TPD52L2	;;;	4	14	1	1	10	11	8	9	8	9	9	7	9	10	10	11	12	9	12	11	12	9	10	9	0	1	0	1	0	1	0	1	1	1	1	1	1	1	1	1	1	1
O43402;C9JB21	O43402	3;1	3;1	3;1	ER membrane protein complex subunit 8	EMC8		2	3	3	3	1	2	1	0	1	0	0	0	0	0	0	0	1	1	2	1	0	2	0	1	1	2	1	0	1	0	0	0	0	0	0	0	1	1	2	1	0	2
O43447;C9JQD4;A6NNE7;H0YEL5;A6NM32;C9JAN8	O43447;C9JQD4;A6NNE7;H0YEL5	9;8;7;5;1;1	9;8;7;5;1;1	8;8;7;5;1;1	Peptidyl-prolyl cis-trans isomerase H;Peptidyl-prolyl cis-trans isomerase	PPIH	;;;	6	9	9	8	6	7	6	6	2	4	5	5	5	6	6	6	4	5	5	5	6	6	7	6	6	7	6	6	2	4	5	5	5	6	6	6	4	5	5	5	6	6
O43464;O43464-3;O43464-2;O43464-4;P83110;P83110-2	O43464;O43464-3;O43464-2	6;5;4;2;1;1	6;5;4;2;1;1	6;5;4;2;1;1	Serine protease HTRA2, mitochondrial	HTRA2	;;	6	6	6	6	2	3	3	4	3	5	5	5	1	2	5	2	3	4	4	3	4	3	3	4	2	3	3	4	3	5	5	5	1	2	5	2	3	4	4	3	4	3
O43488;Q8NHP1;F8W7D9	O43488	9;2;2	9;2;2	5;1;1	Aflatoxin B1 aldehyde reductase member 2	AKR7A2		3	9	9	5	3	6	5	6	3	4	2	2	5	4	2	4	7	6	7	4	8	4	6	3	3	6	5	6	3	4	2	2	5	4	2	4	7	6	7	4	8	4
O43491;Q6R5J7;E9PMV8;Q6ZSX4;E9PN54;E9PPC9	O43491	57;22;18;12;7;5	57;22;18;12;7;5	1;1;1;0;0;0	Band 4.1-like protein 2	EPB41L2		6	57	57	1	46	40	38	36	38	39	35	36	38	34	33	39	42	39	32	37	44	40	37	36	46	40	38	36	38	39	35	36	38	34	33	39	42	39	32	37	44	40
O43502;Q7KZJ0;O43503	O43502;Q7KZJ0;O43503	1;1;1	1;1;1	1;1;1	DNA repair protein RAD51 homolog 3	RAD51C	;;	3	1	1	1	0	1	0	0	0	0	0	0	0	0	0	0	0	0	0	0	0	0	0	0	0	1	0	0	0	0	0	0	0	0	0	0	0	0	0	0	0	0
O43583;F8VVL1	O43583;F8VVL1	6;4	6;4	6;4	Density-regulated protein	DENR	;	2	6	6	6	5	5	5	5	5	5	4	5	5	5	5	5	6	5	5	6	5	5	5	5	5	5	5	5	5	5	4	5	5	5	5	5	6	5	5	6	5	5
O43592;F8WDU6;F5GZM3;F5GYW6	O43592	14;3;3;2	14;3;3;2	14;3;3;2	Exportin-T	XPOT		4	14	14	14	10	7	7	7	1	1	0	0	2	3	3	3	3	4	6	5	10	6	2	6	10	7	7	7	1	1	0	0	2	3	3	3	3	4	6	5	10	6
O43598;H0Y8X4;O43598-2	O43598;H0Y8X4;O43598-2	9;8;5	9;8;5	9;8;5	2-deoxynucleoside 5-phosphate N-hydrolase 1	DNPH1	;;	3	9	9	9	3	4	2	3	2	3	3	4	3	2	3	2	5	4	4	5	6	3	1	1	3	4	2	3	2	3	3	4	3	2	3	2	5	4	4	5	6	3
O43615	O43615	21	21	21	Mitochondrial import inner membrane translocase subunit TIM44	TIMM44		1	21	21	21	14	10	11	10	5	6	6	4	7	8	9	5	11	8	9	6	13	11	11	14	14	10	11	10	5	6	6	4	7	8	9	5	11	8	9	6	13	11
O43617;A6NDN0;A6NKE1	O43617;A6NDN0;A6NKE1	8;7;4	8;7;4	8;7;4	Trafficking protein particle complex subunit 3	TRAPPC3	;;	3	8	8	8	5	5	5	5	4	4	3	6	6	5	4	3	8	4	5	3	6	4	4	5	5	5	5	5	4	4	3	6	6	5	4	3	8	4	5	3	6	4
O43633	O43633	9	9	9	Charged multivesicular body protein 2a	CHMP2A		1	9	9	9	5	3	3	2	5	4	4	4	6	4	2	6	6	5	6	5	3	2	2	4	5	3	3	2	5	4	4	4	6	4	2	6	6	5	6	5	3	2
O43639;E7EPF5;E9PEE2;E7ERP6	O43639	11;5;4;3	11;5;4;3	9;3;2;1	Cytoplasmic protein NCK2	NCK2		4	11	11	9	3	2	2	5	0	0	0	0	0	1	1	1	0	1	3	0	3	4	1	4	3	2	2	5	0	0	0	0	0	1	1	1	0	1	3	0	3	4
O43665;O43665-3;O43665-2	O43665;O43665-3;O43665-2	4;4;4	4;4;4	4;4;4	Regulator of G-protein signaling 10	RGS10	;;	3	4	4	4	3	0	0	2	2	2	1	3	2	3	1	3	0	1	1	1	1	1	2	1	3	0	0	2	2	2	1	3	2	3	1	3	0	1	1	1	1	1
O43678;D6RJD6	O43678;D6RJD6	4;2	4;2	4;2	NADH dehydrogenase [ubiquinone] 1 alpha subcomplex subunit 2	NDUFA2	;	2	4	4	4	2	1	3	1	3	2	2	3	2	2	2	2	1	3	1	1	3	4	2	1	2	1	3	1	3	2	2	3	2	2	2	2	1	3	1	1	3	4
O43681;E7EVN0	O43681;E7EVN0	11;10	11;10	11;10	ATPase ASNA1	ASNA1	;	2	11	11	11	8	6	7	5	8	9	7	9	7	7	6	8	10	10	9	10	9	7	8	5	8	6	7	5	8	9	7	9	7	7	6	8	10	10	9	10	9	7
O43684;O43684-2;B4DDM6	O43684;O43684-2;B4DDM6	14;14;10	14;14;10	14;14;10	Mitotic checkpoint protein BUB3	BUB3	;;	3	14	14	14	11	10	9	11	10	10	10	11	11	10	10	11	11	10	12	11	11	10	11	10	11	10	9	11	10	10	10	11	11	10	10	11	11	10	12	11	11	10
O43707;D6PXK4;E7EV83;F5GXS2;D6RH00	O43707;D6PXK4;E7EV83	57;42;32;28;1	57;42;32;28;1	39;30;17;23;0	Alpha-actinin-4	ACTN4	;;	5	57	57	39	46	48	45	46	48	48	47	41	42	44	44	42	44	47	46	44	49	42	44	44	46	48	45	46	48	48	47	41	42	44	44	42	44	47	46	44	49	42
O43716;F8VRU3;H0YIV9	O43716;F8VRU3;H0YIV9	4;3;3	4;3;3	4;3;3	Glutamyl-tRNA(Gln) amidotransferase subunit C, mitochondrial	GATC	;;	3	4	4	4	3	1	1	1	0	0	1	2	1	1	1	1	0	1	1	1	3	1	2	1	3	1	1	1	0	0	1	2	1	1	1	1	0	1	1	1	3	1
O43719;E9PFP2;Q5H918;Q5H919	O43719;E9PFP2	42;36;12;11	42;36;12;11	42;36;12;11	HIV Tat-specific factor 1	HTATSF1	;	4	42	42	42	27	24	23	21	19	22	20	17	19	26	21	31	16	19	19	19	27	27	30	19	27	24	23	21	19	22	20	17	19	26	21	31	16	19	19	19	27	27
O43741;B4DH06;F5H2X8	O43741;B4DH06	4;2;1	3;1;0	3;1;0	5-AMP-activated protein kinase subunit beta-2	PRKAB2	;	3	4	3	3	0	2	2	1	1	1	1	0	1	1	1	0	1	2	1	1	1	2	0	1	0	2	1	1	1	1	1	0	1	1	1	0	1	2	1	1	1	2
O43752;B4DR17	O43752	4;1	4;1	4;1	Syntaxin-6	STX6		2	4	4	4	0	0	0	1	0	2	1	1	0	0	0	3	0	0	3	1	0	0	0	1	0	0	0	1	0	2	1	1	0	0	0	3	0	0	3	1	0	0
O43760	O43760	4	4	4	Synaptogyrin-2	SYNGR2		1	4	4	4	2	2	2	2	1	2	3	1	1	1	1	2	1	2	1	2	3	1	2	2	2	2	2	2	1	2	3	1	1	1	1	2	1	2	1	2	3	1
O43765;E7EMJ6	O43765;E7EMJ6	9;8	9;8	9;8	Small glutamine-rich tetratricopeptide repeat-containing protein alpha	SGTA	;	2	9	9	9	8	6	6	6	5	7	6	7	6	6	5	5	7	7	7	6	7	6	6	7	8	6	6	6	5	7	6	7	6	6	5	5	7	7	7	6	7	6
O43776;B4DN60;B4DG16;F5H015	O43776;B4DN60	23;12;10;8	23;12;10;8	23;12;10;8	Asparagine--tRNA ligase, cytoplasmic	NARS	;	4	23	23	23	14	12	10	11	6	5	6	8	12	12	11	9	16	13	12	13	15	11	17	10	14	12	10	11	6	5	6	8	12	12	11	9	16	13	12	13	15	11
O43809;Q5HYH5	O43809;Q5HYH5	11;6	11;6	11;6	Cleavage and polyadenylation specificity factor subunit 5	NUDT21;DKFZp313O211	;	2	11	11	11	7	4	5	6	5	6	4	5	5	7	6	8	6	6	6	6	9	5	5	5	7	4	5	6	5	6	4	5	5	7	6	8	6	6	6	6	9	5
O43815;Q3B874;O43815-2	O43815;Q3B874;O43815-2	28;26;26	28;26;26	25;24;23	Striatin	STRN	;;	3	28	28	25	14	16	14	16	16	13	16	12	17	13	16	15	13	13	16	15	17	15	14	18	14	16	14	16	16	13	16	12	17	13	16	15	13	13	16	15	17	15
O43818	O43818	12	12	12	U3 small nucleolar RNA-interacting protein 2	RRP9		1	12	12	12	2	1	1	1	6	5	6	5	4	4	1	5	1	5	5	4	1	3	2	1	2	1	1	1	6	5	6	5	4	4	1	5	1	5	5	4	1	3
O43823	O43823	2	2	2	A-kinase anchor protein 8	AKAP8		1	2	2	2	1	0	0	1	0	1	0	0	1	0	0	1	0	0	0	0	0	1	1	1	1	0	0	1	0	1	0	0	1	0	0	1	0	0	0	0	0	1
O43829	O43829	3	3	3	Zinc finger and BTB domain-containing protein 14	ZBTB14		1	3	3	3	0	1	0	0	0	0	0	0	0	1	0	1	0	0	0	0	0	0	1	1	0	1	0	0	0	0	0	0	0	1	0	1	0	0	0	0	0	0
O43837;O43837-2;E9PGU4;O43837-3	O43837;O43837-2	14;12;6;5	14;12;6;5	14;12;6;5	Isocitrate dehydrogenase [NAD] subunit beta, mitochondrial	IDH3B	;	4	14	14	14	8	10	7	6	3	3	3	2	3	5	5	4	6	7	7	5	10	9	5	5	8	10	7	6	3	3	3	2	3	5	5	4	6	7	7	5	10	9
O43852;F5H4F5;F5H879;F5H3F1	O43852;F5H4F5;F5H879;F5H3F1	16;12;11;8	16;12;11;8	4;4;4;4	Calumenin	CALU	;;;	4	16	16	4	14	13	13	13	16	15	15	12	15	13	14	14	15	14	13	13	16	13	12	13	14	13	13	13	16	15	15	12	15	13	14	14	15	14	13	13	16	13
O43854;O43854-2	O43854;O43854-2	14;14	14;14	14;14	EGF-like repeat and discoidin I-like domain-containing protein 3	EDIL3	;	2	14	14	14	7	6	5	4	7	7	9	5	6	6	6	5	6	8	7	8	10	9	7	4	7	6	5	4	7	7	9	5	6	6	6	5	6	8	7	8	10	9
O43865;O43865-2;D7UEQ7;H0Y8B3;F8W7N8;D9N155;B4DIZ5	O43865;O43865-2	15;11;6;6;6;6;6	15;11;6;6;6;6;6	9;5;0;0;0;0;0	Putative adenosylhomocysteinase 2	AHCYL1	;	7	15	15	9	11	7	7	9	5	5	6	6	5	9	6	8	7	9	11	9	11	8	8	8	11	7	7	9	5	5	6	6	5	9	6	8	7	9	11	9	11	8
O60216;B3KUT8;E5RFV8;E5RIN7;E5RI01;E5RFZ5;E5RJW1;E5RJK5;Q9H4I0;E5RG18;Q9H4I0-2	O60216	20;5;5;5;4;4;3;3;2;2;1	20;5;5;5;4;4;3;3;2;2;1	20;5;5;5;4;4;3;3;2;2;1	Double-strand-break repair protein rad21 homolog	RAD21		11	20	20	20	8	8	7	8	5	6	8	5	8	7	7	9	4	8	9	12	11	9	12	8	8	8	7	8	5	6	8	5	8	7	7	9	4	8	9	12	11	9
O60231;B0V0F8;A2AB15;F8VPA4;Q5SQH5;Q5JP46;B0V0F7	O60231;B0V0F8	11;9;5;4;3;3;1	10;8;5;4;3;3;1	10;8;5;4;3;3;1	Putative pre-mRNA-splicing factor ATP-dependent RNA helicase DHX16	DHX16	;	7	11	10	10	3	2	1	3	1	1	0	0	1	0	0	0	2	2	1	0	3	3	1	3	2	2	0	3	0	0	0	0	0	0	0	0	1	1	0	0	2	2
O60256;B7ZKZ1;E7EPA1;B4E329;E7EMY2;C9K0K7;C9JJS3;C9JDU5;C9JDH0	O60256;B7ZKZ1;E7EPA1;B4E329;E7EMY2;C9K0K7;C9JJS3	17;14;13;13;13;12;10;8;6	17;14;13;13;13;12;10;8;6	15;12;11;11;11;11;9;8;6	Phosphoribosyl pyrophosphate synthase-associated protein 2	PRPSAP2	;;;;;;	9	17	17	15	8	9	6	6	12	13	10	8	10	7	3	7	9	10	10	6	10	10	2	7	8	9	6	6	12	13	10	8	10	7	3	7	9	10	10	6	10	10
O60271;O60271-3;F5H7U6;F5H7H7;Q9UPT6;D6RHI8;E9PFH7;Q9UPT6-2;H0YBS5;H0Y981	O60271;O60271-3;F5H7U6	49;39;28;7;4;4;4;3;2;1	1;1;0;0;0;1;0;0;0;0	1;1;0;0;0;1;0;0;0;0	C-Jun-amino-terminal kinase-interacting protein 4	SPAG9	;;	10	49	1	1	37	34	28	30	28	27	30	33	32	30	33	36	28	34	30	33	39	31	30	30	0	0	0	0	0	0	0	1	0	0	0	0	0	0	0	0	0	0
O60271-2;O60271-4;O60271-9;O60271-5	O60271-2;O60271-4;O60271-9;O60271-5	49;49;40;39	49;49;40;39	1;1;1;1	C-Jun-amino-terminal kinase-interacting protein 4	SPAG9	;;;	4	49	49	1	38	35	29	31	29	28	31	33	33	31	34	37	28	35	31	34	40	32	31	31	38	35	29	31	29	28	31	33	33	31	34	37	28	35	31	34	40	32
O60279	O60279	7	7	7	Sushi domain-containing protein 5	SUSD5		1	7	7	7	2	3	2	2	1	3	2	3	1	1	3	4	1	2	2	2	2	2	2	2	2	3	2	2	1	3	2	3	1	1	3	4	1	2	2	2	2	2
O60282;H0Y2V0;E9PET8;O60282-2	O60282;H0Y2V0;E9PET8;O60282-2	24;22;22;15	11;11;11;7	7;7;7;5	Kinesin heavy chain isoform 5C	KIF5C	;;;	4	24	11	7	15	10	10	11	4	4	6	5	5	6	6	7	8	9	12	12	16	9	12	12	4	1	0	1	0	0	0	0	0	0	0	0	0	1	3	2	4	2
O60306	O60306	2	2	2	Intron-binding protein aquarius	AQR		1	2	2	2	0	0	0	0	0	0	0	0	0	0	0	0	0	0	0	0	1	0	1	1	0	0	0	0	0	0	0	0	0	0	0	0	0	0	0	0	1	0
O60343;O60343-2;O60343-3;Q5JU47;O60343-4;O60343-5	O60343;O60343-2;O60343-3	5;5;5;2;1;1	5;5;5;2;1;1	5;5;5;2;1;1	TBC1 domain family member 4	TBC1D4	;;	6	5	5	5	0	2	1	3	0	0	0	0	1	0	0	0	0	2	3	1	0	1	2	3	0	2	1	3	0	0	0	0	1	0	0	0	0	2	3	1	0	1
O60361	O60361	10	1	1	Putative nucleoside diphosphate kinase	NME2P1		1	10	1	1	10	10	9	10	10	10	10	9	8	7	9	9	8	7	8	8	10	9	9	8	1	1	1	1	1	1	1	1	1	1	1	1	1	1	1	1	1	1
O60427;H0YB97;A8K0I7;H0YGA0;C9J425;F5H1Q7;F5H0Y2;F5H2H3;F5H5X5;C9JJB3;F5H3P6;F5GYH4;F5H852;F5GWE3;F5H3U5	O60427	9;4;4;3;1;1;1;1;1;1;1;1;1;1;1	8;3;4;3;1;1;1;1;1;1;1;1;1;1;1	6;3;2;1;1;1;1;1;1;1;1;1;1;1;1	Fatty acid desaturase 1	FADS1		15	9	8	6	3	5	5	5	4	2	2	0	3	2	3	2	5	6	3	5	6	7	4	7	3	5	5	5	4	2	2	0	3	2	3	2	5	5	3	5	6	7
O60437	O60437	3	3	3	Periplakin	PPL		1	3	3	3	1	1	1	1	0	0	0	0	0	0	0	1	0	2	1	1	2	1	0	1	1	1	1	1	0	0	0	0	0	0	0	1	0	2	1	1	2	1
O60443;B3KT05;O60443-2	O60443	11;4;2	11;4;2	11;4;2	Non-syndromic hearing impairment protein 5	DFNA5		3	11	11	11	5	4	5	4	3	2	3	0	4	2	3	3	4	6	5	2	7	6	8	4	5	4	5	4	3	2	3	0	4	2	3	3	4	6	5	2	7	6
[truncated: 3,195 more rows]
[truncated: 729 more columns]

## Sheet: TPP Vs TPP-PISA
Protein.IDs	Majority.protein.IDs	Peptide.counts..all.	Peptide.counts..razor.unique.	Peptide.counts..unique.	Protein.names	Gene.names	Fasta.headers	Reporter.intensity.corrected.0.IBM1	Reporter.intensity.corrected.1.IBM1	Reporter.intensity.corrected.2.IBM1	Reporter.intensity.corrected.3.IBM1	Reporter.intensity.corrected.4.IBM1	Reporter.intensity.corrected.5.IBM1	Reporter.intensity.corrected.6.IBM1	Reporter.intensity.corrected.7.IBM1	Reporter.intensity.corrected.0.IBM2	Reporter.intensity.corrected.1.IBM2	Reporter.intensity.corrected.2.IBM2	Reporter.intensity.corrected.3.IBM2	Reporter.intensity.corrected.4.IBM2	Reporter.intensity.corrected.5.IBM2	Reporter.intensity.corrected.6.IBM2	Reporter.intensity.corrected.7.IBM2	Reporter.intensity.corrected.0.IBM3	Reporter.intensity.corrected.1.IBM3	Reporter.intensity.corrected.2.IBM3	Reporter.intensity.corrected.3.IBM3	Reporter.intensity.corrected.4.IBM3	Reporter.intensity.corrected.5.IBM3	Reporter.intensity.corrected.6.IBM3	Reporter.intensity.corrected.7.IBM3	Reporter.intensity.corrected.0.IBM4	Reporter.intensity.corrected.1.IBM4	Reporter.intensity.corrected.2.IBM4	Reporter.intensity.corrected.3.IBM4	Reporter.intensity.corrected.4.IBM4	Reporter.intensity.corrected.5.IBM4	Reporter.intensity.corrected.6.IBM4	Reporter.intensity.corrected.7.IBM4	Protein1	DMSO1	DMSO2	DMSO3	DMSO4	Stauro1	Stauro2	Stauro3	Stauro4	Gene
[truncated: 4,717 more rows]
[truncated: 58 more columns]

[truncated: 10 more sheets: Centrifuge Vs Filter, Staurosporin - Rat Brain, Staurosporin - Rat Cerebellum, Staurosporin - Rat Hippo, Staurosporin - Rat Kidney, Staurosporin - Rat Liver, Staurosporin - Rat Muscle rep 2, Staurosporin - Rat Muscle rep 1, Staurosporin - Rat Prefrontal, Staurosporin - Rat Spleen]
