# Supplementary material for: Streamlined analysis of drug targets by proteome integral solubility alteration indicates organ-specific engagement
Source: Nat Commun. 2024 Oct 16;15:8923. doi: 10.1038/s41467-024-53240-2 (PMC11484808; doi:10.1038/s41467-024-53240-2)
Supplement: Supplementary file 8 — Source Data [file 41467_2024_53240_MOESM8_ESM.xlsx]

## Sheet: Figure 7D
Figure 7D
	Ibuprofen concentration [M]	Ibuprofen fitted Response [RU]	Ibuprofen concentration [M]	Ibuprofen experimental response [RU] - Replica 1	Ibuprofen experimental response [RU] - Replica 2			Aspirin concentration [M]	Aspirin experimental response [RU]		Nicotinamide concentration [M]	Nicotinamide experimental response [RU]		Ibuprofen concentration [M] (in presence of 3 μM TPhA)	Ibuprofen (in presence of 3 μM TPhA) experimental response [RU] - Replica 1	Ibuprofen (in presence of 3 μM TPhA) experimental response [RU] - Replica 2
	2e-06	0.259	2.34e-06	0.194	0.01			4e-06	-0.101		4e-06	0.397		2.34e-06	-0.078	-0.542
	5e-06	0.327	4.69e-06	0.163	0.441			1.1e-05	-0.204		1.1e-05	0.712		4.69e-06	-0.722	-0.809
	8e-06	0.395	4.69e-06	0.173	0.734			3.3e-05	-0.057		3.3e-05	0.778		4.69e-06	-0.07	-0.544
	1.1e-05	0.462	9.38e-06	0.32	0.405			3.3e-05	0.364		3.3e-05	1.191		9.38e-06	-0.35	-0.848
	1.4e-05	0.528	1.875e-05	0.54	0.554			0.0001	0.853		0.0001	0.883		1.875e-05	-0.526	-0.901
	1.7e-05	0.594	3.75e-05	0.844	1.343			0.0003	3.244		0.0003	1.636		3.75e-05	-0.515	-0.931
	2e-05	0.659	3.75e-05	1.03	1.276			0.0003	3.412		0.0003	2.225		3.75e-05	-0.305	-0.709
	2.3e-05	0.723	7.5e-05	1.728	1.812									7.5e-05	-0.356	-0.739
	2.6e-05	0.787	0.00015	2.745	2.822									0.00015	0.394	-0.195
	2.9e-05	0.849	0.0003	4.73	4.738									0.0003	1.751	0.903
	3.2e-05	0.912	0.0003	4.583	4.745									0.0003	1.879	1.243
	3.5e-05	0.973
	3.8e-05	1.034
	4.1e-05	1.095
	4.4e-05	1.154
	4.7e-05	1.213
	5e-05	1.272
	5.3e-05	1.33
	5.6e-05	1.387
	5.9e-05	1.444
	6.2e-05	1.5
	6.5e-05	1.556
	6.8e-05	1.611
	7.1e-05	1.666
	7.5e-05	1.72
	7.8e-05	1.773
	8.1e-05	1.826
	8.4e-05	1.879
	8.7e-05	1.931
	9e-05	1.982
	9.3e-05	2.033
	9.6e-05	2.084
	9.9e-05	2.134
	0.000102	2.184
	0.000105	2.233
	0.000108	2.281
	0.000111	2.33
	0.000114	2.377
	0.000117	2.425
	0.00012	2.472
	0.000123	2.518
	0.000126	2.565
	0.000129	2.61
	0.000132	2.656
	0.000135	2.7
	0.000138	2.745
	0.000141	2.789
	0.000144	2.833
	0.000147	2.876
	0.00015	2.919
	0.000153	2.962
	0.000156	3.004
	0.000159	3.046
	0.000162	3.087
	0.000165	3.129
	0.000168	3.169
	0.000171	3.21
	0.000174	3.25
	0.000177	3.29
	0.00018	3.329
	0.000183	3.369
	0.000186	3.407
	0.000189	3.446
	0.000192	3.484
	0.000195	3.522
	0.000198	3.56
	0.000201	3.597
	0.000204	3.634
	0.000207	3.671
	0.00021	3.707
	0.000213	3.743
	0.000216	3.779
	0.000219	3.814
	0.000222	3.85
	0.000225	3.885
	0.000228	3.919
	0.000231	3.954
	0.000234	3.988
	0.000237	4.022
	0.00024	4.056
	0.000243	4.089
	0.000246	4.122
	0.000249	4.155
	0.000252	4.188
	0.000255	4.22
	0.000258	4.252
	0.000261	4.284
	0.000264	4.316
	0.000267	4.347
	0.00027	4.379
	0.000273	4.41
	0.000276	4.44
	0.000279	4.471
	0.000282	4.501
	0.000285	4.531
	0.000288	4.561
	0.000291	4.591
	0.000294	4.62
	0.000297	4.65
	0.0003	4.679

## Sheet: Figure 7F
Figure 7F
	Relative fluorescent units
	Assay performed at pH 4.5			Assay performed at pH 7.4
	0 mM Metformin	1 mM Metformin	10 mM Metformin	0 mM Metformin	1 mM Metformin	10 mM Metformin
Replicate 1	2397	2319	2183	41618	37951	25724
Replicate 2	2465	2426	2177	41729	38074	25161
Replicate 3	2334	2308	2115	42332	37967	24612
Replicate 4	2361	2260	2520	42014	37594	22500
	Normalized to 0mM Metformin
	Assay performed at pH 4.5			Assay performed at pH 7.4
	0 mM Metformin	1 mM Metformin	10 mM Metformin	0 mM Metformin	1 mM Metformin	10 mM Metformin
Replicate 1	1.00324	0.970597	0.913676	0.992719	0.905249	0.613597
Replicate 2	1.0317	1.01538	0.911165	0.995367	0.908183	0.600168
Replicate 3	0.976876	0.965994	0.885215	1.00975	0.905631	0.587073
Replicate 4	0.988176	0.945904	1.05472	1.00216	0.896734	0.536695

## Sheet: Supplementary Figure 6
Concentration [M]	Fitted Responses [RU]	Concentration [M]	Experimental response [RU] - Replica 1	Experimental response [RU] - Replica 2	Experimental response [RU] - Replica 3
3.74e-08	1.11	3.74e-08	0.637	0.843	1.262
1.27931e-07	2.536	1.1111e-07	2.203	2.662	N.A.
2.18463e-07	3.678	3.3333e-07	4.562	5.064	5.187
3.08994e-07	4.614	3.3333e-07	4.789	5.094	5.251
3.99525e-07	5.394	1e-06	8.038	8.496	8.507
4.90057e-07	6.055	3e-06	11.004	11.298	11.233
5.80588e-07	6.622	3e-06	11.234	11.397	11.387
6.71119e-07	7.113	9e-06	13.151	13.366	13.614
7.61651e-07	7.543
8.52182e-07	7.923
9.42713e-07	8.261
1.03e-06	8.563
1.12e-06	8.835
1.21e-06	9.081
1.3e-06	9.305
1.4e-06	9.51
1.49e-06	9.697
1.58e-06	9.87
1.67e-06	10.029
1.76e-06	10.177
1.85e-06	10.314
1.94e-06	10.441
2.03e-06	10.56
2.12e-06	10.672
2.21e-06	10.776
2.3e-06	10.874
2.39e-06	10.967
2.48e-06	11.054
2.57e-06	11.136
2.66e-06	11.214
2.75e-06	11.288
2.84e-06	11.357
2.93e-06	11.424
3.02e-06	11.487
3.12e-06	11.547
3.21e-06	11.605
3.3e-06	11.66
3.39e-06	11.712
3.48e-06	11.762
3.57e-06	11.81
3.66e-06	11.856
3.75e-06	11.9
3.84e-06	11.943
3.93e-06	11.983
4.02e-06	12.022
4.11e-06	12.06
4.2e-06	12.096
4.29e-06	12.131
4.38e-06	12.165
4.47e-06	12.197
4.56e-06	12.229
4.65e-06	12.259
4.75e-06	12.288
4.84e-06	12.317
4.93e-06	12.344
5.02e-06	12.371
5.11e-06	12.396
5.2e-06	12.421
5.29e-06	12.446
5.38e-06	12.469
5.47e-06	12.492
5.56e-06	12.514
5.65e-06	12.536
5.74e-06	12.556
5.83e-06	12.577
5.92e-06	12.596
6.01e-06	12.616
6.1e-06	12.634
6.19e-06	12.653
6.28e-06	12.67
6.37e-06	12.688
6.47e-06	12.704
6.56e-06	12.721
6.65e-06	12.737
6.74e-06	12.753
6.83e-06	12.768
6.92e-06	12.783
7.01e-06	12.797
7.1e-06	12.811
7.19e-06	12.825
7.28e-06	12.839
7.37e-06	12.852
7.46e-06	12.865
7.55e-06	12.878
7.64e-06	12.89
7.73e-06	12.902
7.82e-06	12.914
7.91e-06	12.926
8e-06	12.937
8.09e-06	12.948
8.19e-06	12.959
8.28e-06	12.97
8.37e-06	12.98
8.46e-06	12.991
8.55e-06	13.001
8.64e-06	13.011
8.73e-06	13.02
8.82e-06	13.03
8.91e-06	13.039
9e-06	13.048

## Sheet: Suppmentary Figure 7
Suppmentary Figure 7
	Relative fluorescent units
	0 mM Metformin	1 mM Metformin	10 mM Metformin
Replicate 1	51415	49896	44344
Replicate 2	51236	49746	43078
Replicate 3	49999	49309	41563
Replicate 4	51795	49703	41690
